# Supplementary material for: Host transcriptomic plasticity and photosymbiotic fidelity underpin Pocillopora acclimatization across thermal regimes in the Pacific Ocean
Source: Nat Commun. 2023 Jun 1;14:3056. doi: 10.1038/s41467-023-38610-6 (PMC10235041; doi:10.1038/s41467-023-38610-6)
Supplement: Supplementary file 3 — Supplementary Data 1-19 [file 41467_2023_38610_MOESM3_ESM.xlsx]

## Sheet: Supplementary Data 1
Gene ID	Variable	VarianceMedian	sd	Q1	Q3	IPR Term	IPR Name
Pmea_00000182	Environment	0.5174	0.012822	0.512625	0.525425	IPR008428,IPR011658,IPR019312,IPR029044,IPR037524	Chondroitin N-acetylgalactosaminyltransferase,PA14 domain,CCR4-NOT transcription complex subunit 11,Nucleotide-diphospho-sugar transferases,PA14/GLEYA domain
Pmea_00000358	Environment	0.592	0.010326	0.588075	0.598725	IPR002110,IPR020683,IPR036770	Ankyrin repeat,Ankyrin repeat-containing domain,Ankyrin repeat-containing domain superfamily
Pmea_00000360	Environment	0.5128	0.010058	0.5074	0.519925	IPR006680,IPR011059,IPR011778,IPR032466	Amidohydrolase-related,Metal-dependent hydrolase,composite domain superfamily,Hydantoinase/dihydropyrimidinase
Pmea_00000399	Environment	0.5156	0.142165	0.5151	0.516225	IPR011011,IPR013083	Zinc finger,FYVE/PHD-type,RING/FYVE/PHD-type
Pmea_00000456	Environment	0.54735	0.016698	0.541875	0.554025	IPR000203,IPR000832,IPR017981,IPR032471	GPS motif,GPCR,family 2,secretin-like,family 2-like,GAIN domain,N-terminal
Pmea_00000473	Environment	0.5623	0.009496	0.5594	0.568075	IPR002909,IPR013783,IPR014756,IPR029175,IPR039481	IPT domain,Immunoglobulin-like fold,Immunoglobulin E-set,Exocyst complex component EXOC2/Sec5,N-terminal domain
Pmea_00000479	Environment	0.61705	0.013829	0.614375	0.62105	IPR000219,IPR001849,IPR002017,IPR011993,IPR018159,IPR035899,IPR036865	Dbl homology (DH) domain,Pleckstrin homology domain,Spectrin repeat,PH-like domain superfamily,Spectrin/alpha-actinin,Dbl homology (DH) domain superfamily,CRAL-TRIO lipid binding domain superfamily
Pmea_00000484	Environment	0.5568	0.011911	0.5515	0.561825	IPR000547,IPR001180,IPR019452,IPR019453,IPR032914	Clathrin,heavy chain/VPS,7-fold repeat,Citron homology (CNH) domain,Vacuolar sorting protein 39/Transforming growth factor beta receptor-associated domain 1,Vacuolar sorting protein 39/Transforming growth factor beta receptor-associated domain 2,Vam6/VPS39/TRAP1 family
Pmea_00000495	Environment	0.5809	0.011701	0.5775	0.588575	IPR004193,IPR006047,IPR006048,IPR013780,IPR013783,IPR014756,IPR017853,IPR037439	Glycoside hydrolase,family 13,N-terminal,Glycosyl hydrolase,catalytic domain,Alpha-amylase/branching enzyme,C-terminal all beta,all-beta,Immunoglobulin-like fold,Immunoglobulin E-set,Glycoside hydrolase superfamily,1,4-alpha-glucan-branching enzyme
Pmea_00000514	Environment	0.53455	0.010836	0.5312	0.541075	IPR010281	Protein of unknown function DUF885
Pmea_00000673	Environment	0.60225	0.010089	0.599175	0.6069	IPR016024	Armadillo-type fold
Pmea_00000707	Environment	0.5097	0.012885	0.505225	0.5171	IPR011989,IPR016024	Armadillo-like helical,Armadillo-type fold
Pmea_00000711	Environment	0.5697	0.011263	0.561725	0.576425	IPR003378,IPR026842	Fringe-like,Glycoprotein-N-acetylgalactosamine 3-beta-galactosyltransferase 1
Pmea_00000734	Environment	0.63305	0.007644	0.629875	0.636925	IPR000409,IPR001680,IPR015943,IPR017986,IPR019775,IPR020472,IPR023362,IPR036322,IPR036372	BEACH domain,WD40 repeat,WD40/YVTN repeat-like-containing domain superfamily,WD40-repeat-containing domain,conserved site,G-protein beta WD-40 repeat,PH-BEACH domain,WD40-repeat-containing domain superfamily,BEACH domain superfamily
Pmea_00000799	Environment	0.5171	0.013765	0.51205	0.52055	IPR001293,IPR001841,IPR002083,IPR008974,IPR012227,IPR013083,IPR017907,IPR043211	Zinc finger,TRAF-type,RING-type,MATH/TRAF domain,TRAF-like,TNF receptor-associated factor TRAF,metazoa,RING/FYVE/PHD-type,conserved site
Pmea_00000828	Environment	0.5399	0.011707	0.537925	0.543225	IPR001806,IPR005225,IPR027417	Small GTPase,Small GTP-binding protein domain,P-loop containing nucleoside triphosphate hydrolase
Pmea_00000919	Environment	0.6305	0.007967	0.6282	0.6347	IPR001606,IPR003347,IPR003349,IPR004198,IPR036431	ARID DNA-binding domain,JmjC domain,JmjN domain,Zinc finger,C5HC2-type,ARID DNA-binding domain superfamily
Pmea_00000931	Environment	0.60915	0.015646	0.606075	0.614375	IPR003598,IPR003599,IPR007110,IPR013783,IPR036179	Immunoglobulin subtype 2,Immunoglobulin subtype,Immunoglobulin-like domain,Immunoglobulin-like fold,Immunoglobulin-like domain superfamily
Pmea_00000935	Environment	0.7158	0.006394	0.7133	0.719025	IPR002110,IPR003123,IPR020683,IPR036770,IPR037191	Ankyrin repeat,VPS9 domain,Ankyrin repeat-containing domain,Ankyrin repeat-containing domain superfamily,VPS9 domain superfamily
Pmea_00000937	Environment	0.52645	0.013981	0.523175	0.5308	IPR011050	Pectin lyase fold/virulence factor
Pmea_00000941	Environment	0.52175	0.017009	0.512	0.52895	IPR000421,IPR001506,IPR003582,IPR006026,IPR008979,IPR024079,IPR034035	Coagulation factor 5/8 C-terminal domain,Peptidase M12A,ShKT domain,Peptidase,metallopeptidase,Galactose-binding-like domain superfamily,Metallopeptidase,catalytic domain superfamily,Astacin-like metallopeptidase domain
Pmea_00000948	Environment	0.53815	0.011702	0.53485	0.542625	IPR007518,IPR033979	MINDY deubiquitinase,MINDY deubiquitinase domain
Pmea_00000949	Environment	0.51865	0.013028	0.5158	0.522175	IPR037391	Polyamine-modulated factor 1-binding protein 1
Pmea_00000980	Environment	0.5293	0.009186	0.524575	0.535575	IPR002048,IPR005123,IPR006620,IPR011992,IPR018247	EF-hand domain,Oxoglutarate/iron-dependent dioxygenase,Prolyl 4-hydroxylase,alpha subunit,EF-hand domain pair,EF-Hand 1,calcium-binding site
Pmea_00000987	Environment	0.58765	0.007791	0.583675	0.593925	IPR000008,IPR021656,IPR031139,IPR035892,IPR041091	C2 domain,RPGR-interacting protein 1,first C2 domain,RPGRIP1 family,C2 domain superfamily,RPGRIP1,C-terminal
Pmea_00000998	Environment	0.52375	0.007938	0.519475	0.52945	IPR001295,IPR005719,IPR005720,IPR013785	Dihydroorotate dehydrogenase,conserved site,class 2,Dihydroorotate dehydrogenase domain,Aldolase-type TIM barrel
Pmea_00001136	Environment	0.5481	0.010747	0.544075	0.5532	IPR003961,IPR007110,IPR013098,IPR013783,IPR036116,IPR036179	Fibronectin type III,Immunoglobulin-like domain,Immunoglobulin I-set,Immunoglobulin-like fold,Fibronectin type III superfamily,Immunoglobulin-like domain superfamily
Pmea_00001143	Environment	0.5214	0.012124	0.518875	0.526075	IPR011701,IPR036259	Major facilitator superfamily,MFS transporter superfamily
Pmea_00001264	Environment	0.5153	0.009131	0.5116	0.52225	IPR000225,IPR001024,IPR011989,IPR016024,IPR036392,IPR037060	Armadillo,PLAT/LH2 domain,Armadillo-like helical,Armadillo-type fold,PLAT/LH2 domain superfamily,Catalase core domain superfamily
Pmea_00001276	Environment	0.5517	0.010351	0.5491	0.560525	IPR001452,IPR011993,IPR013625,IPR013761,IPR035462,IPR036028,IPR039801,IPR041418	SH3 domain,PH-like domain superfamily,Tensin/EPS8 phosphotyrosine-binding domain,Sterile alpha motif/pointed domain superfamily,Eps8,SH3-like domain superfamily,Epidermal growth factor receptor kinase substrate 8-like,SAM domain
Pmea_00001279	Environment	0.56985	0.010341	0.5674	0.57485	IPR000008,IPR000909,IPR001192,IPR001711,IPR001849,IPR011992,IPR011993,IPR015359,IPR017946,IPR028382,IPR035892	C2 domain,Phosphatidylinositol-specific phospholipase C,X domain,Phosphoinositide phospholipase C family,Phospholipase C,phosphatidylinositol-specific,Y domain,Pleckstrin homology domain,EF-hand domain pair,PH-like domain superfamily,Phosphoinositide-specific phospholipase C,EF-hand-like domain,PLC-like phosphodiesterase,TIM beta/alpha-barrel domain superfamily,Inactive phospholipase C-like prote…
Pmea_00001309	Environment	0.64265	0.010592	0.638875	0.6524	IPR000225,IPR001024,IPR011989,IPR016024,IPR036392,IPR037060	Armadillo,PLAT/LH2 domain,Armadillo-like helical,Armadillo-type fold,PLAT/LH2 domain superfamily,Catalase core domain superfamily
Pmea_00001354	Environment	0.5928	0.021824	0.5901	0.59755	IPR002394,IPR006029,IPR006201,IPR006202,IPR018000,IPR036719,IPR036734	Nicotinic acetylcholine receptor,Neurotransmitter-gated ion-channel transmembrane domain,Neurotransmitter-gated ion-channel,Neurotransmitter-gated ion-channel ligand-binding domain,conserved site,Neurotransmitter-gated ion-channel transmembrane domain superfamily,Neurotransmitter-gated ion-channel ligand-binding domain superfamily
Pmea_00001359	Environment	0.54545	0.008876	0.54055	0.549	IPR000315,IPR001258,IPR001298,IPR001841,IPR003649,IPR011042,IPR013017,IPR013083,IPR013087,IPR013783,IPR014756,IPR017868,IPR017907,IPR027370	B-box-type zinc finger,NHL repeat,Filamin/ABP280 repeat,Zinc finger,RING-type,B-box,C-terminal,Six-bladed beta-propeller,TolB-like,subgroup,RING/FYVE/PHD-type,Zinc finger C2H2-type,Immunoglobulin-like fold,Immunoglobulin E-set,Filamin/ABP280 repeat-like,conserved site,RING-type zinc-finger,LisH dimerisation motif
Pmea_00001363	Environment	0.53405	0.009735	0.529	0.5405	IPR000315,IPR001258,IPR001298,IPR001841,IPR003649,IPR011042,IPR013017,IPR013083,IPR013783,IPR014756,IPR017868,IPR017907,IPR027370	B-box-type zinc finger,NHL repeat,Filamin/ABP280 repeat,Zinc finger,RING-type,B-box,C-terminal,Six-bladed beta-propeller,TolB-like,subgroup,RING/FYVE/PHD-type,Immunoglobulin-like fold,Immunoglobulin E-set,Filamin/ABP280 repeat-like,conserved site,RING-type zinc-finger,LisH dimerisation motif
Pmea_00001391	Environment	0.5547	0.013799	0.549675	0.5623	IPR002418,IPR011598,IPR036638	Transcription regulator Myc,Myc-type,basic helix-loop-helix (bHLH) domain,Helix-loop-helix DNA-binding domain superfamily
Pmea_00001404	Environment	0.57315	0.007666	0.5692	0.579775	IPR013087,IPR036236	Zinc finger C2H2-type,Zinc finger C2H2 superfamily
Pmea_00001432	Environment	0.6165	0.012735	0.61315	0.622625	IPR001024,IPR036392,IPR037060	PLAT/LH2 domain,PLAT/LH2 domain superfamily,Catalase core domain superfamily
Pmea_00001439	Environment	0.60735	0.007509	0.601225	0.61165	IPR001752,IPR019821,IPR027417,IPR027640,IPR036961	Kinesin motor domain,conserved site,P-loop containing nucleoside triphosphate hydrolase,Kinesin-like protein,Kinesin motor domain superfamily
Pmea_00001440	Environment	0.53425	0.014306	0.53095	0.5396	IPR000719,IPR011009,IPR011989,IPR016024	Protein kinase domain,Protein kinase-like domain superfamily,Armadillo-like helical,Armadillo-type fold
Pmea_00001496	Environment	0.755	0.005333	0.753375	0.757975	IPR000533,IPR001478,IPR004012,IPR006020,IPR011993,IPR036034,IPR037213	Tropomyosin,PDZ domain,RUN domain,PTB/PI domain,PH-like domain superfamily,PDZ superfamily,RUN domain superfamily
Pmea_00001508	Environment	0.5633	0.010907	0.56095	0.5681	IPR000337,IPR001828,IPR011500,IPR017978,IPR028082,IPR038550	GPCR,family 3,Receptor,ligand binding region,nine cysteines domain,GPCR family 3,C-terminal,Periplasmic binding protein-like I,nine cysteines domain superfamily
Pmea_00001524	Environment	0.5249	0.012676	0.5208	0.528525	IPR000504,IPR012677,IPR035979	RNA recognition motif domain,Nucleotide-binding alpha-beta plait domain superfamily,RNA-binding domain superfamily
Pmea_00001545	Environment	0.6988	0.009208	0.696	0.7032	IPR036412	HAD-like superfamily
Pmea_00001558	Environment	0.56515	0.0162	0.562475	0.56925	IPR000048,IPR001609,IPR027417,IPR036961	IQ motif,EF-hand binding site,Myosin head,motor domain,P-loop containing nucleoside triphosphate hydrolase,Kinesin motor domain superfamily
Pmea_00001569	Environment	0.5286	0.010324	0.5231	0.534975	IPR000904,IPR001849,IPR011993,IPR023394,IPR035999	Sec7 domain,Pleckstrin homology domain,PH-like domain superfamily,Sec7,C-terminal domain superfamily,Sec7 domain superfamily
Pmea_00001572	Environment	0.55565	0.020703	0.553275	0.558825	IPR029160	CCSMST1 family
Pmea_00001639	Environment	0.53345	0.01649	0.527975	0.5407	IPR028266	Tumor protein p53-inducible protein 11
Pmea_00001644	Environment	0.5127	0.009326	0.508375	0.5191	IPR001660,IPR002110,IPR006020,IPR011993,IPR013761,IPR020683,IPR033636,IPR036770	Sterile alpha motif domain,Ankyrin repeat,PTB/PI domain,PH-like domain superfamily,Sterile alpha motif/pointed domain superfamily,Ankyrin repeat-containing domain,Ankyrin repeat and SAM domain-containing protein 1B,Ankyrin repeat-containing domain superfamily
Pmea_00001660	Environment	0.52605	0.01333	0.518725	0.532775	IPR001734,IPR018212,IPR038377	Sodium/solute symporter,conserved site,Sodium/glucose symporter superfamily
Pmea_00001668	Environment	0.5088	0.020258	0.506425	0.514525	IPR000276,IPR017452	G protein-coupled receptor,rhodopsin-like,GPCR,7TM
Pmea_00001686	Environment	0.5477	0.00936	0.543775	0.55255	IPR000276,IPR000562,IPR000859,IPR001611,IPR002131,IPR002172,IPR003591,IPR013806,IPR017452,IPR023415,IPR032675,IPR035914,IPR036055,IPR036943	G protein-coupled receptor,rhodopsin-like,Fibronectin type II domain,CUB domain,Leucine-rich repeat,Glycoprotein hormone receptor family,Low-density lipoprotein (LDL) receptor class A repeat,typical subtype,Kringle-like fold,GPCR,7TM,Low-density lipoprotein (LDL) receptor class A,conserved site,Leucine-rich repeat domain superfamily,Spermadhesin,CUB domain superfamily,LDL receptor-like superfamil…
Pmea_00001689	Environment	0.5498	0.010113	0.54535	0.555125	IPR001683,IPR004012,IPR036871,IPR037213,IPR037916	Phox homologous domain,RUN domain,PX domain superfamily,RUN domain superfamily,SNX29,PX domain
Pmea_00001711	Environment	0.62865	0.00932	0.6256	0.6339	IPR009378,IPR031737,IPR031739	Condensin II complex subunit H2,N-terminal,Condensin-2 complex subunit H2,C-terminal
Pmea_00001742	Environment	0.6691	0.006007	0.6667	0.672825	IPR031602	Clock-interacting pacemaker
Pmea_00001764	Environment	0.52305	0.012423	0.519075	0.533825	IPR000210,IPR003131,IPR003968,IPR003972,IPR004053,IPR005821,IPR011333,IPR027359,IPR028325	BTB/POZ domain,Potassium channel tetramerisation-type BTB domain,Potassium channel,voltage dependent,Kv,Kv1,Kv1.6,Ion transport domain,SKP1/BTB/POZ domain superfamily,Voltage-dependent channel domain superfamily,Voltage-gated potassium channel
Pmea_00001765	Environment	0.62195	0.010325	0.6171	0.63385	IPR001194,IPR005112,IPR005113,IPR037516,IPR039980,IPR043153	cDENN domain,dDENN domain,uDENN domain,Tripartite DENN domain,MAP kinase-activating death domain protein,DENN domain,C-terminal lobe
Pmea_00001903	Environment	0.50285	0.010093	0.49665	0.50775	IPR000210,IPR003131,IPR003968,IPR003974,IPR005821,IPR011333,IPR027359,IPR028325	BTB/POZ domain,Potassium channel tetramerisation-type BTB domain,Potassium channel,voltage dependent,Kv,Kv3,Ion transport domain,SKP1/BTB/POZ domain superfamily,Voltage-dependent channel domain superfamily,Voltage-gated potassium channel
Pmea_00001904	Environment	0.68125	0.006611	0.678525	0.68585	IPR002466,IPR014720	Adenosine deaminase/editase,Double-stranded RNA-binding domain
Pmea_00001909	Environment	0.55375	0.011521	0.5512	0.557725	IPR005631,IPR028882,IPR036714	Flavinator of succinate dehydrogenase,Succinate dehydrogenase assembly factor 2,mitochondrial,Flavinator of succinate dehydrogenase superfamily
Pmea_00001921	Environment	0.59175	0.00871	0.58745	0.599275	IPR000210,IPR003131,IPR003968,IPR003974,IPR005821,IPR011333,IPR027359,IPR028325	BTB/POZ domain,Potassium channel tetramerisation-type BTB domain,Potassium channel,voltage dependent,Kv,Kv3,Ion transport domain,SKP1/BTB/POZ domain superfamily,Voltage-dependent channel domain superfamily,Voltage-gated potassium channel
Pmea_00001925	Environment	0.51615	0.015729	0.51115	0.522625	IPR006966	Peroxin-3
Pmea_00002093	Environment	0.5989	0.008335	0.596375	0.605	IPR000362,IPR004769,IPR008948,IPR019468,IPR020557,IPR022761,IPR024083	Fumarate lyase family,Adenylosuccinate lyase,L-Aspartase-like,Adenylosuccinate lyase C-terminal,Fumarate lyase,conserved site,N-terminal,Fumarase/histidase
Pmea_00002099	Environment	0.51925	0.013953	0.514475	0.526425	IPR004879,IPR008928,IPR012341,IPR024705,IPR036249	Domain of unknown function DUF255,Six-hairpin glycosidase superfamily,Six-hairpin glycosidase-like superfamily,Spermatogenesis-associated protein 20,Thioredoxin-like superfamily
Pmea_00002463	Environment	0.6178	0.088753	0.6107	0.626425	IPR000276,IPR017452	G protein-coupled receptor,rhodopsin-like,GPCR,7TM
Pmea_00002578	Environment	0.6012	0.009641	0.598025	0.606525	IPR000504,IPR010280,IPR012677,IPR029063,IPR030390,IPR034262,IPR035979	RNA recognition motif domain,(Uracil-5)-methyltransferase family,Nucleotide-binding alpha-beta plait domain superfamily,S-adenosyl-L-methionine-dependent methyltransferase,RNA methyltransferase TrmA,active site,TRMT2A,RNA recognition motif,RNA-binding domain superfamily
Pmea_00002652	Environment	0.55415	0.014551	0.551175	0.5595	IPR001094,IPR001433,IPR001709,IPR003097,IPR008254,IPR017927,IPR017938,IPR023173,IPR023208,IPR029039,IPR039261	Flavodoxin-like,Oxidoreductase FAD/NAD(P)-binding,Flavoprotein pyridine nucleotide cytochrome reductase,Sulfite reductase [NADPH] flavoprotein alpha-component-like,FAD-binding,Flavodoxin/nitric oxide synthase,FAD-binding domain,ferredoxin reductase-type,Riboflavin synthase-like beta-barrel,NADPH-cytochrome p450 reductase,alpha-helical domain superfamily,NADPH-cytochrome P450 reductase,Flavoprotei…
Pmea_00002679	Environment	0.68295	0.009618	0.6806	0.6893	IPR001148,IPR018338,IPR023561,IPR036398	Alpha carbonic anhydrase domain,Carbonic anhydrase,alpha-class,conserved site,Alpha carbonic anhydrase domain superfamily
Pmea_00002712	Environment	0.52365	0.0108	0.521575	0.526325	IPR009038,IPR015720,IPR036598	GOLD domain,TMP21-related,GOLD domain superfamily
Pmea_00002731	Environment	0.50805	0.009369	0.503075	0.513	IPR000033,IPR000152,IPR000436,IPR000742,IPR001881,IPR002126,IPR009030,IPR011042,IPR013032,IPR015919,IPR018097,IPR026823,IPR035976	LDLR class B repeat,EGF-type aspartate/asparagine hydroxylation site,Sushi/SCR/CCP domain,EGF-like domain,EGF-like calcium-binding domain,Cadherin-like,Growth factor receptor cysteine-rich domain superfamily,Six-bladed beta-propeller,TolB-like,EGF-like,conserved site,Cadherin-like superfamily,EGF-like calcium-binding,Complement Clr-like EGF domain,Sushi/SCR/CCP superfamily
Pmea_00002756	Environment	0.6711	0.011708	0.6653	0.67755	IPR000716,IPR001254,IPR001314,IPR009003,IPR018114,IPR036857	Thyroglobulin type-1,Serine proteases,trypsin domain,Peptidase S1A,chymotrypsin family,Peptidase S1,PA clan,trypsin family,histidine active site,Thyroglobulin type-1 superfamily
Pmea_00002760	Environment	0.5001	0.010764	0.4953	0.50535	IPR000533	Tropomyosin
Pmea_00002783	Environment	0.52345	0.154295	0.517275	0.527925	IPR002153,IPR005821	Transient receptor potential channel,canonical,Ion transport domain
Pmea_00002838	Environment	0.51785	0.010118	0.5145	0.524125	IPR013078,IPR029033	Histidine phosphatase superfamily,clade-1
Pmea_00002896	Environment	0.69685	0.007757	0.694475	0.7021	IPR008253	Marvel domain
Pmea_00002912	Environment	0.5597	0.010796	0.554925	0.5647	IPR000008,IPR012561,IPR012968,IPR029996,IPR035892,IPR037720,IPR037721,IPR037722,IPR037723,IPR037726	C2 domain,Ferlin B-domain,FerIin domain,Otoferlin,C2 domain superfamily,Ferlin,second C2 domain,Ferlin family,third C2 domain,fourth C2 domain,first C2 domain
Pmea_00002953	Environment	0.5036	0.023272	0.49565	0.512775	IPR002575,IPR006091,IPR006439,IPR009075,IPR009100,IPR011009,IPR011945,IPR013786,IPR023198,IPR023214,IPR036250,IPR036412,IPR037069,IPR041492,IPR041726	Aminoglycoside phosphotransferase,Acyl-CoA oxidase/dehydrogenase,central domain,HAD hydrolase,subfamily IA,Acyl-CoA dehydrogenase/oxidase C-terminal,Acyl-CoA dehydrogenase/oxidase,N-terminal and middle domain superfamily,Protein kinase-like domain superfamily,Predicted HAD-superfamily phosphatase,subfamily IA/Epoxide hydrolase,N-terminal,Phosphoglycolate phosphatase-like,domain 2,HAD superfamily,…
Pmea_00003109	Environment	0.70605	0.006295	0.702775	0.7096	IPR000276,IPR008365,IPR017452	G protein-coupled receptor,rhodopsin-like,Prostanoid receptor,GPCR,7TM
Pmea_00003131	Environment	0.5302	0.011042	0.5258	0.536975	IPR001680,IPR017986,IPR021665	WD40 repeat,WD40-repeat-containing domain,Mediator complex,subunit Med16
Pmea_00003138	Environment	0.7034	0.007012	0.7003	0.707175	IPR036259,IPR039672	MFS transporter superfamily,Lactose permease-like
Pmea_00003141	Environment	0.5344	0.010877	0.530825	0.540875	IPR000210,IPR011333,IPR015915	BTB/POZ domain,SKP1/BTB/POZ domain superfamily,Kelch-type beta propeller
Pmea_00003180	Environment	0.52775	0.02155	0.51745	0.535325	IPR000719,IPR001245,IPR002219,IPR008266,IPR011009,IPR013761,IPR017441,IPR025561	Protein kinase domain,Serine-threonine/tyrosine-protein kinase,catalytic domain,Protein kinase C-like,phorbol ester/diacylglycerol-binding domain,Tyrosine-protein kinase,active site,Protein kinase-like domain superfamily,Sterile alpha motif/pointed domain superfamily,Protein kinase,ATP binding site,Kinase suppressor of RAS,SAM-like domain
Pmea_00003211	Environment	0.63085	0.010107	0.627	0.635975	IPR000591,IPR027244,IPR036388,IPR036390	DEP domain,Vacuolar membrane-associated protein Iml1,Winged helix-like DNA-binding domain superfamily,Winged helix DNA-binding domain superfamily
Pmea_00003281	Environment	0.5419	0.013523	0.535725	0.55145	IPR000048,IPR002909,IPR005559,IPR013783,IPR014756,IPR027417,IPR036770,IPR039033	IQ motif,EF-hand binding site,IPT domain,CG-1 DNA-binding domain,Immunoglobulin-like fold,Immunoglobulin E-set,P-loop containing nucleoside triphosphate hydrolase,Ankyrin repeat-containing domain superfamily,Calmodulin-binding transcription activator 1
Pmea_00003320	Environment	0.5268	0.00983	0.5242	0.532	IPR002477,IPR036365,IPR036366	Peptidoglycan binding-like,PGBD-like superfamily,PGBD superfamily
Pmea_00003647	Environment	0.5625	0.010388	0.557625	0.5712	IPR002048,IPR011990,IPR011992,IPR013026,IPR018247,IPR019734	EF-hand domain,Tetratricopeptide-like helical domain superfamily,EF-hand domain pair,Tetratricopeptide repeat-containing domain,EF-Hand 1,calcium-binding site,Tetratricopeptide repeat
Pmea_00003676	Environment	0.54185	0.007151	0.5367	0.5472	IPR000436,IPR003367,IPR008859,IPR013032,IPR013320,IPR028974,IPR035976	Sushi/SCR/CCP domain,Thrombospondin,type 3-like repeat,C-terminal,EGF-like,conserved site,Concanavalin A-like lectin/glucanase domain superfamily,TSP type-3 repeat,Sushi/SCR/CCP superfamily
Pmea_00003681	Environment	0.541	0.009069	0.5381	0.54775	IPR006056,IPR006175,IPR019897,IPR035959	RidA family,YjgF/YER057c/UK114 family,RidA,conserved site,RutC-like superfamily
Pmea_00003743	Environment	0.58705	0.010137	0.5827	0.593775	IPR000008,IPR001562,IPR001849,IPR001936,IPR008936,IPR011993,IPR028555,IPR035892,IPR039360	C2 domain,Zinc finger,Btk motif,Pleckstrin homology domain,Ras GTPase-activating domain,Rho GTPase activation protein,PH-like domain superfamily,RasGAP-activating-like protein 1,C2 domain superfamily,Ras GTPase-activating protein
Pmea_00003755	Environment	0.5192	0.012471	0.517	0.525575	IPR008015,IPR014756,IPR037036	GMP phosphodiesterase,delta subunit,Immunoglobulin E-set,delta subunit superfamily
Pmea_00003771	Environment	0.55995	0.011512	0.556075	0.5654	IPR010281	Protein of unknown function DUF885
Pmea_00003786	Environment	0.62895	0.010019	0.626575	0.634325	IPR001660,IPR013761,IPR025946	Sterile alpha motif domain,Sterile alpha motif/pointed domain superfamily,CABIT domain
Pmea_00003801	Environment	0.5518	0.010036	0.5483	0.55635	IPR000253,IPR000719,IPR008271,IPR008984,IPR011009	Forkhead-associated (FHA) domain,Protein kinase domain,Serine/threonine-protein kinase,active site,SMAD/FHA domain superfamily,Protein kinase-like domain superfamily
Pmea_00003803	Environment	0.6181	0.009082	0.6164	0.621525	IPR001958,IPR011701,IPR020846,IPR036259	Tetracycline resistance protein TetA/multidrug resistance protein MdtG,Major facilitator superfamily,Major facilitator superfamily domain,MFS transporter superfamily
Pmea_00003804	Environment	0.53855	0.014659	0.5353	0.5417	IPR001958,IPR011701,IPR020846,IPR036259	Tetracycline resistance protein TetA/multidrug resistance protein MdtG,Major facilitator superfamily,Major facilitator superfamily domain,MFS transporter superfamily
Pmea_00003807	Environment	0.6206	0.006583	0.616275	0.62455	IPR006101,IPR006102,IPR006103,IPR006104,IPR008979,IPR013783,IPR017853,IPR023230,IPR023232,IPR036156	Glycoside hydrolase,family 2,immunoglobulin-like beta-sandwich,Glycoside hydrolase family 2,catalytic domain,Glycosyl hydrolases family 2,sugar binding domain,Galactose-binding-like domain superfamily,Immunoglobulin-like fold,Glycoside hydrolase superfamily,conserved site,active site,Beta-Galactosidase/glucuronidase domain superfamily
Pmea_00003810	Environment	0.56445	0.021578	0.56135	0.5663	IPR000960,IPR002253,IPR020946,IPR036188	Flavin monooxygenase FMO,Flavin monooxygenase (FMO) 1,Flavin monooxygenase-like,FAD/NAD(P)-binding domain superfamily
Pmea_00003818	Environment	0.5366	0.011032	0.531875	0.54095	IPR006554,IPR006555,IPR010614,IPR013020,IPR014013,IPR027417	Helicase-like,DEXD box c2 type,ATP-dependent helicase,C-terminal,DEAD2,ATP-dependent helicase Rad3/Chl1-like,Helicase superfamily 1/2,ATP-binding domain,DinG/Rad3-type,P-loop containing nucleoside triphosphate hydrolase
Pmea_00003825	Environment	0.5028	0.018975	0.493675	0.5131	IPR001666,IPR004177,IPR023393,IPR031315,IPR036412	Phosphatidylinositol transfer protein,DDHD domain,START-like domain superfamily,LNS2/PITP,HAD-like superfamily
Pmea_00003835	Environment	0.57275	0.010976	0.569775	0.577775	IPR002655,IPR006091,IPR009075,IPR009100,IPR012258,IPR029320,IPR036250	Acyl-CoA oxidase,C-terminal,Acyl-CoA oxidase/dehydrogenase,central domain,Acyl-CoA dehydrogenase/oxidase C-terminal,Acyl-CoA dehydrogenase/oxidase,N-terminal and middle domain superfamily,Acyl-coenzyme A oxidase,N-terminal,Acyl-CoA dehydrogenase-like
Pmea_00003848	Environment	0.5232	0.00798	0.51795	0.528025	IPR001429,IPR027309	P2X purinoreceptor,P2X purinoreceptor extracellular domain superfamily
Pmea_00003864	Environment	0.773	0.003654	0.771175	0.774775	IPR006917,IPR011256	SOUL haem-binding protein,Regulatory factor,effector binding domain superfamily
Pmea_00003872	Environment	0.6046	0.009827	0.6018	0.609225	IPR011990,IPR013026,IPR019734,IPR033053	Tetratricopeptide-like helical domain superfamily,Tetratricopeptide repeat-containing domain,Tetratricopeptide repeat,Histone transcription regulator 3/CABIN1
Pmea_00003873	Environment	0.61815	0.010904	0.61365	0.62335	IPR011990,IPR013026,IPR019734,IPR033053	Tetratricopeptide-like helical domain superfamily,Tetratricopeptide repeat-containing domain,Tetratricopeptide repeat,Histone transcription regulator 3/CABIN1
Pmea_00003875	Environment	0.55305	0.00827	0.549075	0.557825	IPR004888,IPR008928,IPR031335	Glycoside hydrolase family 63,Six-hairpin glycosidase superfamily,Glycosyl hydrolase family 63,C-terminal
Pmea_00003890	Environment	0.56865	0.023648	0.5651	0.571825	IPR005654,IPR027417	ATPase,AFG1-like,P-loop containing nucleoside triphosphate hydrolase
Pmea_00003897	Environment	0.68985	0.005365	0.686475	0.692925	IPR000239,IPR000719,IPR000961,IPR001849,IPR008271,IPR011009,IPR011993,IPR016137,IPR017441,IPR036305	GPCR kinase,Protein kinase domain,AGC-kinase,C-terminal,Pleckstrin homology domain,Serine/threonine-protein kinase,active site,Protein kinase-like domain superfamily,PH-like domain superfamily,RGS domain,Protein kinase,ATP binding site,RGS domain superfamily
Pmea_00003898	Environment	0.6282	0.007615	0.6259	0.633925	IPR000300,IPR005135,IPR006101,IPR006103,IPR006104,IPR008979,IPR013783,IPR017853,IPR036156,IPR036691,IPR041611	Inositol polyphosphate-related phosphatase,Endonuclease/exonuclease/phosphatase,Glycoside hydrolase,family 2,Glycoside hydrolase family 2,catalytic domain,Glycosyl hydrolases family 2,sugar binding domain,Galactose-binding-like domain superfamily,Immunoglobulin-like fold,Glycoside hydrolase superfamily,Beta-Galactosidase/glucuronidase domain superfamily,Endonuclease/exonuclease/phosphatase superf…
Pmea_00003916	Environment	0.5694	0.014165	0.56675	0.57505	IPR003280,IPR013099	Two pore domain potassium channel,Potassium channel domain
Pmea_00003921	Environment	0.54615	0.009469	0.54115	0.554725	IPR000504,IPR012677,IPR035979	RNA recognition motif domain,Nucleotide-binding alpha-beta plait domain superfamily,RNA-binding domain superfamily
Pmea_00003927	Environment	0.535	0.00885	0.530275	0.5394	IPR000569,IPR035983,IPR043136	HECT domain,HECT,E3 ligase catalytic domain,B30.2/SPRY domain superfamily
Pmea_00003950	Environment	0.50625	0.026688	0.502875	0.52285	IPR000682,IPR029063	Protein-L-isoaspartate(D-aspartate) O-methyltransferase,S-adenosyl-L-methionine-dependent methyltransferase
Pmea_00003978	Environment	0.58185	0.010227	0.5791	0.587325	IPR006545,IPR028472,IPR028473,IPR038102,IPR042577	EYA domain,Eyes absent family,Eyes absent homologue 2,EYA domain superfamily,metazoan
Pmea_00004018	Environment	0.70565	0.090328	0.702025	0.713725	IPR000536,IPR001628,IPR001723,IPR013088,IPR035500	Nuclear hormone receptor,ligand-binding domain,Zinc finger,nuclear hormone receptor-type,NHR/GATA-type,Nuclear hormone receptor-like domain superfamily
Pmea_00004019	Environment	0.6299	0.007696	0.625825	0.6358	IPR019409,IPR019441,IPR019443	FMP27,domain of unknown function DUF2405,GFWDK domain, C-terminal
Pmea_00004043	Environment	0.51	0.012137	0.5047	0.516775	IPR000462,IPR014472,IPR043130	CDP-alcohol phosphatidyltransferase,Choline/ethanolamine phosphotransferase,CDP-alcohol phosphotransferase,transmembrane domain
Pmea_00004045	Environment	0.5058	0.013224	0.5009	0.510175	IPR018998,IPR037227,IPR039787	EndoU ribonuclease,C-terminal,Endoribonuclease EndoU-like,Poly(U)-specific endoribonuclease
Pmea_00004063	Environment	0.6826	0.011733	0.678375	0.6871	IPR013032,IPR016024,IPR037813,IPR042097	EGF-like,conserved site,Armadillo-type fold,Transcription initiation factor TFIID subunit 2,Aminopeptidase N-like ,N-terminal
Pmea_00004065	Environment	0.5172	0.012322	0.511575	0.522225	IPR000169,IPR000668,IPR013201,IPR025661,IPR038765,IPR039417	Cysteine peptidase,cysteine active site,Peptidase C1A,papain C-terminal,Cathepsin propeptide inhibitor domain (I29),asparagine active site,Papain-like cysteine peptidase superfamily,Papain-like cysteine endopeptidase
Pmea_00004071	Environment	0.5719	0.013884	0.567575	0.5794	IPR010796	B9 domain
Pmea_00004105	Environment	0.62885	0.009432	0.625525	0.632425	IPR000210,IPR003131,IPR003968,IPR003972,IPR005821,IPR011333,IPR027359,IPR028325	BTB/POZ domain,Potassium channel tetramerisation-type BTB domain,Potassium channel,voltage dependent,Kv,Kv1,Ion transport domain,SKP1/BTB/POZ domain superfamily,Voltage-dependent channel domain superfamily,Voltage-gated potassium channel
Pmea_00004109	Environment	0.545	0.0129	0.5408	0.549725	IPR013087,IPR036236	Zinc finger C2H2-type,Zinc finger C2H2 superfamily
Pmea_00004124	Environment	0.6938	0.00511	0.692175	0.695725	IPR000101,IPR029055,IPR043137,IPR043138	Gamma-glutamyltranspeptidase,Nucleophile aminohydrolases,N-terminal,small subunit,large subunit,C-terminal domain
Pmea_00004176	Environment	0.54125	0.066792	0.53765	0.546825	IPR000276,IPR017452	G protein-coupled receptor,rhodopsin-like,GPCR,7TM
Pmea_00004257	Environment	0.8203	0.005045	0.8196	0.822875	IPR031602	Clock-interacting pacemaker
Pmea_00004259	Environment	0.5463	0.011124	0.5433	0.551	IPR007855	RNA-dependent RNA polymerase,eukaryotic-type
Pmea_00004348	Environment	0.52635	0.01925	0.5222	0.5301	IPR010935,IPR036277,IPR036890,IPR038892	SMCs flexible hinge,SMCs flexible hinge superfamily,Histidine kinase/HSP90-like ATPase superfamily,Structural maintenance of chromosomes flexible hinge domain-containing protein 1
Pmea_00004367	Environment	0.5625	0.070664	0.551025	0.575175	IPR006612,IPR027805,IPR038441	THAP-type zinc finger,Transposase,Helix-turn-helix domain,THAP-type zinc finger superfamily
Pmea_00004372	Environment	0.60545	0.010529	0.603275	0.613525	IPR001320,IPR001508,IPR019594,IPR028082	Ionotropic glutamate receptor,metazoa,L-glutamate and glycine-binding domain,Periplasmic binding protein-like I
Pmea_00004444	Environment	0.529	0.050205	0.526775	0.532075	IPR000276,IPR017452	G protein-coupled receptor,rhodopsin-like,GPCR,7TM
Pmea_00004454	Environment	0.60725	0.037666	0.60455	0.6094	IPR000276,IPR017452	G protein-coupled receptor,rhodopsin-like,GPCR,7TM
Pmea_00004588	Environment	0.5012	0.013867	0.4989	0.505775	IPR000276,IPR017452	G protein-coupled receptor,rhodopsin-like,GPCR,7TM
Pmea_00004590	Environment	0.50275	0.010711	0.499175	0.507125	IPR000276,IPR017452	G protein-coupled receptor,rhodopsin-like,GPCR,7TM
Pmea_00004591	Environment	0.5542	0.064409	0.5514	0.560075	IPR000276,IPR017452	G protein-coupled receptor,rhodopsin-like,GPCR,7TM
Pmea_00004637	Environment	0.598	0.013115	0.595	0.601625	IPR006028,IPR006029,IPR006201,IPR006202,IPR018000,IPR036719,IPR036734	Gamma-aminobutyric acid A receptor/Glycine receptor alpha,Neurotransmitter-gated ion-channel transmembrane domain,Neurotransmitter-gated ion-channel,Neurotransmitter-gated ion-channel ligand-binding domain,conserved site,Neurotransmitter-gated ion-channel transmembrane domain superfamily,Neurotransmitter-gated ion-channel ligand-binding domain superfamily
Pmea_00004646	Environment	0.74915	0.006738	0.7475	0.7513	IPR004583,IPR018325,IPR018326,IPR018327,IPR018328,IPR036985,IPR038765,IPR042488	DNA repair protein Rad4,Rad4/PNGase transglutaminase-like fold,Rad4 beta-hairpin domain 1,Rad4 beta-hairpin domain 2,Rad4 beta-hairpin domain 3,Transglutaminase-like superfamily,Papain-like cysteine peptidase superfamily,Rad4,beta-hairpin domain 3 superfamily
Pmea_00004647	Environment	0.61285	0.008189	0.61	0.617925	IPR003598,IPR003599,IPR007110,IPR013098,IPR013783,IPR036179	Immunoglobulin subtype 2,Immunoglobulin subtype,Immunoglobulin-like domain,Immunoglobulin I-set,Immunoglobulin-like fold,Immunoglobulin-like domain superfamily
Pmea_00004656	Environment	0.6049	0.009076	0.6023	0.6091	IPR003598,IPR003599,IPR003961,IPR007110,IPR013098,IPR013106,IPR013783,IPR036116,IPR036179	Immunoglobulin subtype 2,Immunoglobulin subtype,Fibronectin type III,Immunoglobulin-like domain,Immunoglobulin I-set,Immunoglobulin V-set domain,Immunoglobulin-like fold,Fibronectin type III superfamily,Immunoglobulin-like domain superfamily
Pmea_00004662	Environment	0.5516	0.007176	0.549275	0.556925	IPR002052,IPR004556,IPR019874,IPR025714,IPR029063,IPR040758	DNA methylase,N-6 adenine-specific,conserved site,Methyltransferase HemK-like,Protein-(glutamine-N5) methyltransferase,release factor-specific,Methyltransferase domain,S-adenosyl-L-methionine-dependent methyltransferase,Release factor glutamine methyltransferase,N-terminal domain
Pmea_00004698	Environment	0.73545	0.00631	0.732875	0.740125	IPR007009,IPR007052,IPR008978,IPR039742	Shq1 protein domain,CS domain,HSP20-like chaperone,Protein Shq1
Pmea_00004723	Environment	0.68565	0.010683	0.68205	0.694425	IPR002077,IPR005446,IPR005821,IPR014873,IPR027359,IPR031649	Voltage-dependent calcium channel,alpha-1 subunit,L-type,Ion transport domain,IQ domain,Voltage-dependent channel domain superfamily,Voltage-dependent L-type calcium channel,IQ-associated domain
Pmea_00004731	Environment	0.57095	0.010083	0.567775	0.57635	IPR013057	Amino acid transporter,transmembrane domain
Pmea_00004789	Environment	0.57775	0.012164	0.575975	0.5814	IPR001128,IPR002401,IPR017972,IPR036396	Cytochrome P450,E-class,group I,conserved site,Cytochrome P450 superfamily
Pmea_00004792	Environment	0.75785	0.005576	0.756075	0.7623	IPR019591,IPR027417,IPR033756	Mrp/NBP35 ATP-binding protein,P-loop containing nucleoside triphosphate hydrolase,Flagellum site-determining protein YlxH/ Fe-S cluster assembling factor NBP35
Pmea_00004815	Environment	0.50105	0.008136	0.497225	0.506875	IPR002153,IPR005821,IPR013555,IPR036770	Transient receptor potential channel,canonical,Ion transport domain,Transient receptor ion channel domain,Ankyrin repeat-containing domain superfamily
Pmea_00004941	Environment	0.5707	0.018979	0.56695	0.57735	IPR013783,IPR025223,IPR026122,IPR027417,IPR041677,IPR041679	Immunoglobulin-like fold,S1-like RNA binding domain,Helicase MOV-10,P-loop containing nucleoside triphosphate hydrolase,DNA2/NAM7 helicase,AAA domain,DNA2/NAM7 helicase-like
Pmea_00005092	Environment	0.54545	0.00861	0.54195	0.55175	IPR002673	Ribosomal protein L29e
Pmea_00005143	Environment	0.60255	0.009874	0.599275	0.6066	IPR001279,IPR036866	Metallo-beta-lactamase,Ribonuclease Z/Hydroxyacylglutathione hydrolase-like
Pmea_00005161	Environment	0.56425	0.015825	0.555725	0.5728	IPR000806,IPR018203,IPR036188	Rab GDI protein,GDP dissociation inhibitor,FAD/NAD(P)-binding domain superfamily
Pmea_00005197	Environment	0.66305	0.004835	0.660175	0.6672	IPR001283,IPR014044,IPR018244,IPR034113,IPR035940	Cysteine-rich secretory protein-related,CAP domain,Allergen V5/Tpx-1-related,conserved site,Golgi-associated plant pathogenesis-related protein 1,SCP domain,CAP superfamily
Pmea_00005471	Environment	0.55575	0.01475	0.553	0.56005	IPR003111,IPR004910,IPR015947,IPR034750	Lon,substrate-binding domain,Yippee/Mis18/Cereblon,PUA-like superfamily,CULT domain
Pmea_00005472	Environment	0.57615	0.009535	0.5737	0.58045	IPR013099,IPR015449	Potassium channel domain,Potassium channel,calcium-activated,SK
Pmea_00005474	Environment	0.67955	0.007461	0.6764	0.68515	IPR013815	ATP-grasp fold,subdomain 1
Pmea_00005482	Environment	0.51945	0.070597	0.5058	0.534725	IPR003439,IPR003593,IPR011527,IPR017871,IPR027417,IPR030275,IPR036640,IPR039421	ABC transporter-like,AAA+ ATPase domain,ABC transporter type 1,transmembrane domain,ABC transporter,conserved site,P-loop containing nucleoside triphosphate hydrolase,Multidrug resistance protein 3,transmembrane domain superfamily,Type I protein exporter
Pmea_00005546	Environment	0.5642	0.021136	0.558275	0.571325	IPR000198,IPR001849,IPR008936,IPR011993	Rho GTPase-activating protein domain,Pleckstrin homology domain,Rho GTPase activation protein,PH-like domain superfamily
Pmea_00005569	Environment	0.5595	0.018561	0.551025	0.570675	IPR026179	SLAIN motif-containing protein
Pmea_00005572	Environment	0.65385	0.009451	0.6513	0.65945	IPR000152,IPR000203,IPR000742,IPR000832,IPR000859,IPR001879,IPR001881,IPR009030,IPR013032,IPR017981,IPR018097,IPR024731,IPR032471,IPR035914	EGF-type aspartate/asparagine hydroxylation site,GPS motif,EGF-like domain,GPCR,family 2,secretin-like,CUB domain,extracellular hormone receptor domain,EGF-like calcium-binding domain,Growth factor receptor cysteine-rich domain superfamily,EGF-like,conserved site,family 2-like,EGF-like calcium-binding,EGF domain,GAIN domain,N-terminal,Spermadhesin,CUB domain superfamily
Pmea_00005670	Environment	0.53005	0.010187	0.52665	0.535575	IPR000719,IPR000980,IPR001245,IPR001452,IPR001562,IPR001849,IPR008266,IPR011009,IPR011993,IPR017441,IPR020635,IPR036028,IPR036860	Protein kinase domain,SH2 domain,Serine-threonine/tyrosine-protein kinase,catalytic domain,SH3 domain,Zinc finger,Btk motif,Pleckstrin homology domain,Tyrosine-protein kinase,active site,Protein kinase-like domain superfamily,PH-like domain superfamily,Protein kinase,ATP binding site,SH3-like domain superfamily,SH2 domain superfamily
Pmea_00005680	Environment	0.5606	0.010135	0.5579	0.566125	IPR010504,IPR027267,IPR030798	Arfaptin homology (AH) domain,AH/BAR domain superfamily,Arfaptin family
Pmea_00005685	Environment	0.51085	0.012425	0.50685	0.518375	IPR001627,IPR002909,IPR008936,IPR013548,IPR013783,IPR014756,IPR015943,IPR016201,IPR031148,IPR036352,IPR041019,IPR041362	Sema domain,IPT domain,Rho GTPase activation protein,Plexin,cytoplasmic RasGAP domain,Immunoglobulin-like fold,Immunoglobulin E-set,WD40/YVTN repeat-like-containing domain superfamily,PSI domain,Plexin family,Sema domain superfamily,TIG domain 1,TIG domain 2
Pmea_00005731	Environment	0.5323	0.012603	0.525875	0.5385	IPR000008,IPR035892	C2 domain,C2 domain superfamily
Pmea_00005732	Environment	0.52425	0.010256	0.5203	0.530725	IPR001757,IPR004014,IPR006068,IPR006408,IPR008250,IPR023214,IPR023298,IPR023299,IPR030320,IPR036412	P-type ATPase,Cation-transporting P-type ATPase,N-terminal,C-terminal,subfamily IIB,A domain superfamily,HAD superfamily,transmembrane domain superfamily,cytoplasmic domain N,Plasma membrane calcium-transporting ATPase 1,HAD-like superfamily
Pmea_00005733	Environment	0.61325	0.007143	0.609875	0.6186	IPR001757,IPR004014,IPR006068,IPR006408,IPR008250,IPR018303,IPR022141,IPR023298,IPR023299,IPR030320,IPR036412	P-type ATPase,Cation-transporting P-type ATPase,N-terminal,C-terminal,subfamily IIB,A domain superfamily,phosphorylation site,Plasma membrane calcium transporting P-type ATPase,transmembrane domain superfamily,cytoplasmic domain N,Plasma membrane calcium-transporting ATPase 1,HAD-like superfamily
Pmea_00005871	Environment	0.698	0.007288	0.692175	0.7016	IPR000340,IPR005821,IPR014020,IPR016130,IPR027359,IPR029021,IPR029023	Dual specificity phosphatase,catalytic domain,Ion transport domain,Tensin phosphatase,C2 domain,Protein-tyrosine phosphatase,active site,Voltage-dependent channel domain superfamily,Protein-tyrosine phosphatase-like,Tensin-type phosphatase domain
Pmea_00005914	Environment	0.54695	0.00796	0.54295	0.556125	IPR018863,IPR033616	Fragile site-associated protein,C-terminal,Protein KIAA1109
Pmea_00005969	Environment	0.6932	0.006665	0.69035	0.69705	IPR002073,IPR003018,IPR003607,IPR023088,IPR023174,IPR029016,IPR036971	3'5'-cyclic nucleotide phosphodiesterase,catalytic domain,GAF domain,HD/PDEase domain,conserved site,GAF-like domain superfamily,catalytic domain superfamily
Pmea_00005999	Environment	0.62025	0.009201	0.6167	0.6243	IPR001612	Caveolin
Pmea_00006006	Environment	0.52525	0.010338	0.5214	0.529625	IPR000408,IPR000433,IPR001199,IPR009060,IPR009091,IPR010606,IPR014722,IPR015940,IPR021097,IPR036400,IPR037252,IPR040847,IPR043145	Regulator of chromosome condensation,RCC1,Zinc finger,ZZ-type,Cytochrome b5-like heme/steroid binding domain,UBA-like superfamily,Regulator of chromosome condensation 1/beta-lactamase-inhibitor protein II,Mib-herc2,Ribosomal protein L2,domain 2,Ubiquitin-associated domain,CPH domain,Cytochrome b5-like heme/steroid binding domain superfamily,Mib/herc2 domain superfamily,Mind bomb,SH3 repeat domain…
Pmea_00006104	Environment	0.50605	0.03144	0.503075	0.5094	IPR003439,IPR003593,IPR011527,IPR017871,IPR027417,IPR030244,IPR036640	ABC transporter-like,AAA+ ATPase domain,ABC transporter type 1,transmembrane domain,ABC transporter,conserved site,P-loop containing nucleoside triphosphate hydrolase,Oligomycin resistance ATP-dependent permease Yor1,transmembrane domain superfamily
Pmea_00006113	Environment	0.55495	0.015832	0.55015	0.562175	IPR011050	Pectin lyase fold/virulence factor
Pmea_00006114	Environment	0.54385	0.010782	0.542	0.549475	IPR000276,IPR017452	G protein-coupled receptor,rhodopsin-like,GPCR,7TM
Pmea_00006136	Environment	0.52315	0.00983	0.518575	0.5302	IPR009653,IPR042863	Protein kish,Protein kish-B
Pmea_00006189	Environment	0.5173	0.010351	0.515075	0.521025	IPR000488,IPR011029	Death domain,Death-like domain superfamily
Pmea_00006235	Environment	0.6048	0.010381	0.60215	0.6106	IPR000719,IPR008271,IPR011009,IPR017441	Protein kinase domain,Serine/threonine-protein kinase,active site,Protein kinase-like domain superfamily,Protein kinase,ATP binding site
Pmea_00006295	Environment	0.52465	0.008857	0.519075	0.530325	IPR001752,IPR019821,IPR027417,IPR027640,IPR036961	Kinesin motor domain,conserved site,P-loop containing nucleoside triphosphate hydrolase,Kinesin-like protein,Kinesin motor domain superfamily
Pmea_00006299	Environment	0.53445	0.008497	0.52995	0.5381	IPR001279,IPR011108,IPR021718,IPR022712,IPR036866	Metallo-beta-lactamase,Zn-dependent metallo-hydrolase,RNA specificity domain,Pre-mRNA 3'-end-processing endonuclease polyadenylation factor C-term,Beta-Casp domain,Ribonuclease Z/Hydroxyacylglutathione hydrolase-like
Pmea_00006369	Environment	0.51805	0.008444	0.5141	0.524275	IPR003131,IPR006571,IPR011333,IPR038800	Potassium channel tetramerisation-type BTB domain,TLDc domain,SKP1/BTB/POZ domain superfamily,Coiled-coil domain-containing protein 17
Pmea_00006379	Environment	0.52215	0.008785	0.5164	0.529725	IPR033228	Protein SZT2
Pmea_00006385	Environment	0.5324	0.012365	0.5277	0.5397	IPR003137,IPR007365,IPR007484,IPR036757,IPR039373	PA domain,Transferrin receptor-like,dimerisation domain,Peptidase M28,dimerisation domain superfamily,Glutamate carboxypeptidase 2-like
Pmea_00006465	Environment	0.5824	0.012315	0.5803	0.587025	IPR001478,IPR001611,IPR003591,IPR032675,IPR036034	PDZ domain,Leucine-rich repeat,typical subtype,Leucine-rich repeat domain superfamily,PDZ superfamily
Pmea_00006479	Environment	0.57095	0.018551	0.56575	0.5828	IPR042352	EF-hand calcium-binding domain-containing protein 14
Pmea_00006495	Environment	0.6496	0.016798	0.64745	0.654825	IPR001312,IPR022672,IPR022673,IPR043129	Hexokinase,N-terminal,C-terminal,ATPase,nucleotide binding domain
Pmea_00006505	Environment	0.58425	0.00862	0.5812	0.58945	IPR001841,IPR013083,IPR031824,IPR040178	Zinc finger,RING-type,RING/FYVE/PHD-type,E3 ubiquitin-protein ligase RNF220,middle domain,RING finger
Pmea_00006516	Environment	0.5086	0.010524	0.5037	0.5139	IPR009771,IPR040096	Ribosome control protein 1,RAB6A-GEF complex partner protein 1
Pmea_00006522	Environment	0.52515	0.009277	0.520575	0.531775	IPR001431,IPR007863,IPR011249,IPR011765,IPR032632	Peptidase M16,zinc-binding site,C-terminal,Metalloenzyme,LuxS/M16 peptidase-like,N-terminal,middle/third domain
Pmea_00006564	Environment	0.5095	0.013299	0.5046	0.51795	IPR000686	Fanconi anaemia group C protein
Pmea_00006595	Environment	0.5868	0.013573	0.582625	0.592025	IPR004254	AdipoR/Haemolysin-III-related
Pmea_00006618	Environment	0.5426	0.008165	0.539175	0.550025	IPR004038,IPR024824,IPR029064	Ribosomal protein L7Ae/L30e/S12e/Gadd45,Growth arrest and DNA damage-inducible protein GADD45,50S ribosomal protein L30e-like
Pmea_00006667	Environment	0.6353	0.008236	0.6326	0.639	IPR002861,IPR005018,IPR006593,IPR042307	Reeler domain,DOMON domain,Cytochrome b561/ferric reductase transmembrane,Reeler domain superfamily
Pmea_00006678	Environment	0.6134	0.011493	0.609975	0.6193	IPR013057	Amino acid transporter,transmembrane domain
Pmea_00006698	Environment	0.6938	0.008365	0.6901	0.699625	IPR000648,IPR001849,IPR011993,IPR018494,IPR037239	Oxysterol-binding protein,Pleckstrin homology domain,PH-like domain superfamily,conserved site,Oxysterol-binding protein superfamily
Pmea_00006704	Environment	0.5058	0.02829	0.500675	0.513625	IPR002816,IPR040230	TraB family,Metalloprotease TIKI1/2-like
Pmea_00006711	Environment	0.7046	0.006296	0.70255	0.707075	IPR000731,IPR003392	Sterol-sensing domain,Protein patched/dispatched
Pmea_00006799	Environment	0.5149	0.011792	0.51025	0.522825	IPR001752,IPR027417,IPR029329,IPR036961,IPR039873	Kinesin motor domain,P-loop containing nucleoside triphosphate hydrolase,Domain of unknown function DUF4472,Kinesin motor domain superfamily,Coiled-coil domain-containing protein 78
Pmea_00006840	Environment	0.65895	0.010219	0.657075	0.662	IPR002048,IPR006028,IPR006029,IPR006201,IPR006202,IPR011992,IPR018000,IPR018247,IPR036719,IPR036734	EF-hand domain,Gamma-aminobutyric acid A receptor/Glycine receptor alpha,Neurotransmitter-gated ion-channel transmembrane domain,Neurotransmitter-gated ion-channel,Neurotransmitter-gated ion-channel ligand-binding domain,EF-hand domain pair,conserved site,EF-Hand 1,calcium-binding site,Neurotransmitter-gated ion-channel transmembrane domain superfamily,Neurotransmitter-gated ion-channel ligand-bi…
Pmea_00006847	Environment	0.55775	0.009036	0.554275	0.564425	IPR002048,IPR005123,IPR006620,IPR011992,IPR018247	EF-hand domain,Oxoglutarate/iron-dependent dioxygenase,Prolyl 4-hydroxylase,alpha subunit,EF-hand domain pair,EF-Hand 1,calcium-binding site
Pmea_00006901	Environment	0.50545	0.010096	0.500875	0.51335	IPR003767,IPR036111,IPR043143,IPR043144	Malate/L-lactate dehydrogenase-like,Malate/L-sulfolactate/L-lactate dehydrogenase-like superfamily,Malate/L-sulfolactate/L-lactate dehydrogenase-like,NADPH binding domain,alpha-helical domain
Pmea_00006924	Environment	0.51205	0.01487	0.50865	0.521125	IPR000834,IPR000938,IPR008969,IPR015567,IPR036859	Peptidase M14,carboxypeptidase A,CAP Gly-rich domain,Carboxypeptidase-like,regulatory domain superfamily,Peptidase M14B,caboxypeptidase D,CAP Gly-rich domain superfamily
Pmea_00006936	Environment	0.57195	0.009529	0.567475	0.576275	IPR000242,IPR000387,IPR003595,IPR003961,IPR013783,IPR016130,IPR029021,IPR036116	PTP type protein phosphatase,Tyrosine specific protein phosphatases domain,Protein-tyrosine phosphatase,catalytic,Fibronectin type III,Immunoglobulin-like fold,active site,Protein-tyrosine phosphatase-like,Fibronectin type III superfamily
Pmea_00007097	Environment	0.5413	0.024302	0.537475	0.54765	IPR005599,IPR039484	GPI mannosyltransferase,Alpha-1,2-mannosyltransferase ALG9-like
Pmea_00007160	Environment	0.59515	0.010555	0.590975	0.603625	IPR000374,IPR016720	Phosphatidate cytidylyltransferase,eukaryota
Pmea_00007374	Environment	0.60565	0.020832	0.6029	0.612	IPR003439,IPR003593,IPR011527,IPR017871,IPR027417,IPR036640,IPR039421	ABC transporter-like,AAA+ ATPase domain,ABC transporter type 1,transmembrane domain,ABC transporter,conserved site,P-loop containing nucleoside triphosphate hydrolase,transmembrane domain superfamily,Type I protein exporter
Pmea_00007409	Environment	0.5305	0.010922	0.528075	0.534725	IPR010014,IPR016435,IPR042263,IPR042265	Diphthamide synthesis DHP2,Diphthamide synthesis DPH1/DPH2,domain 1,domain 3
Pmea_00007410	Environment	0.53695	0.012346	0.5338	0.54135	IPR001766,IPR030456,IPR036388,IPR036390	Fork head domain,Fork head domain conserved site 2,Winged helix-like DNA-binding domain superfamily,Winged helix DNA-binding domain superfamily
Pmea_00007419	Environment	0.5921	0.011663	0.586475	0.599	IPR001370	BIR repeat
Pmea_00007435	Environment	0.602	0.008741	0.598675	0.608175	IPR005828,IPR005829,IPR020846,IPR036259	Major facilitator, sugar transporter-like,Sugar transporter,conserved site,Major facilitator superfamily domain,MFS transporter superfamily
Pmea_00007439	Environment	0.5754	0.016626	0.5731	0.578825	IPR002077,IPR005446,IPR005821,IPR014873,IPR027359,IPR031649	Voltage-dependent calcium channel,alpha-1 subunit,L-type,Ion transport domain,IQ domain,Voltage-dependent channel domain superfamily,Voltage-dependent L-type calcium channel,IQ-associated domain
Pmea_00007442	Environment	0.50885	0.008302	0.503725	0.51545	IPR002126,IPR015919,IPR020894,IPR039808	Cadherin-like,Cadherin-like superfamily,Cadherin conserved site,Cadherin
Pmea_00007455	Environment	0.5698	0.01461	0.566875	0.574025	IPR000276,IPR017452	G protein-coupled receptor,rhodopsin-like,GPCR,7TM
Pmea_00007464	Environment	0.51665	0.009586	0.513475	0.522025	IPR000095,IPR000300,IPR000504,IPR002013,IPR005135,IPR012677,IPR015047,IPR034972,IPR035979,IPR036691	CRIB domain,Inositol polyphosphate-related phosphatase,RNA recognition motif domain,SAC domain,Endonuclease/exonuclease/phosphatase,Nucleotide-binding alpha-beta plait domain superfamily,Domain of unknown function DUF1866,Synaptojanin-1,RNA-binding domain superfamily,Endonuclease/exonuclease/phosphatase superfamily
Pmea_00007492	Environment	0.5549	0.013719	0.5488	0.559675	IPR007120,IPR007121,IPR007641,IPR007642,IPR007644,IPR007645,IPR007646,IPR007647,IPR014724,IPR015712,IPR037033,IPR037034	DNA-directed RNA polymerase,subunit 2,hybrid-binding domain,RNA polymerase,beta subunit,conserved site,RNA polymerase Rpb2,domain 7,domain 2,protrusion,domain 3,domain 4,domain 5,OB-fold,hybrid-binding domain superfamily,domain 2 superfamily
Pmea_00007567	Environment	0.53365	0.007055	0.5307	0.53855	IPR002035,IPR036465	von Willebrand factor,type A,von Willebrand factor A-like domain superfamily
Pmea_00007579	Environment	0.52765	0.019485	0.52335	0.53545	IPR000276,IPR017452	G protein-coupled receptor,rhodopsin-like,GPCR,7TM
Pmea_00007619	Environment	0.58345	0.016528	0.578	0.588825	IPR003092,IPR003280,IPR013099	Two pore domain potassium channel,TASK family,Potassium channel domain
Pmea_00007620	Environment	0.5796	0.006634	0.576575	0.5843	IPR000159,IPR000595,IPR000651,IPR001478,IPR001895,IPR008937,IPR014710,IPR018490,IPR023578,IPR029071,IPR036034	Ras-associating (RA) domain,Cyclic nucleotide-binding domain,Ras-like guanine nucleotide exchange factor,N-terminal,PDZ domain,Ras guanine-nucleotide exchange factors catalytic domain,RmlC-like jelly roll fold,Cyclic nucleotide-binding-like,Ras guanine nucleotide exchange factor domain superfamily,Ubiquitin-like domain superfamily,PDZ superfamily
Pmea_00007637	Environment	0.5641	0.005884	0.560975	0.56965	IPR000648,IPR001849,IPR011993,IPR018494,IPR037239	Oxysterol-binding protein,Pleckstrin homology domain,PH-like domain superfamily,conserved site,Oxysterol-binding protein superfamily
Pmea_00007689	Environment	0.5048	0.011653	0.501675	0.51435	IPR001054,IPR011644,IPR011645,IPR024096,IPR029787,IPR038158	Adenylyl cyclase class-3/4/guanylyl cyclase,Heme NO-binding,Haem NO binding associated,NO signalling/Golgi transport ligand-binding domain superfamily,Nucleotide cyclase,H-NOX domain superfamily
Pmea_00007756	Environment	0.5908	0.007957	0.58685	0.5971	IPR005123,IPR006620,IPR011990,IPR039575,IPR039838	Oxoglutarate/iron-dependent dioxygenase,Prolyl 4-hydroxylase,alpha subunit,Tetratricopeptide-like helical domain superfamily,Prolyl 3-hydroxylase,Prolyl 3-hydroxylase 2
Pmea_00007785	Environment	0.69795	0.005778	0.694675	0.702825	IPR000340,IPR000387,IPR001345,IPR003094,IPR013078,IPR013079,IPR016130,IPR020422,IPR027417,IPR029021,IPR029033	Dual specificity phosphatase,catalytic domain,Tyrosine specific protein phosphatases domain,Phosphoglycerate/bisphosphoglycerate mutase,active site,Fructose-2,6-bisphosphatase,Histidine phosphatase superfamily,clade-1,6-phosphofructo-2-kinase,Protein-tyrosine phosphatase,Dual specificity protein phosphatase domain,P-loop containing nucleoside triphosphate hydrolase,Protein-tyrosine phosphatase-li…
Pmea_00007792	Environment	0.5758	0.013262	0.572675	0.58165	IPR003439,IPR003593,IPR013525,IPR017871,IPR027417	ABC transporter-like,AAA+ ATPase domain,ABC-2 type transporter,ABC transporter,conserved site,P-loop containing nucleoside triphosphate hydrolase
Pmea_00007907	Environment	0.65915	0.006957	0.655775	0.664725	IPR000467,IPR002877,IPR025816,IPR029063,IPR030376	G-patch domain,Ribosomal RNA methyltransferase FtsJ domain,RrmJ-type ribose 2-O-methyltransferase domain,S-adenosyl-L-methionine-dependent methyltransferase,Cap-specific mRNA (nucleoside-2-O-)-methyltransferase 1
Pmea_00008004	Environment	0.6369	0.012825	0.632775	0.6406	IPR001806,IPR005225,IPR020849,IPR027417	Small GTPase,Small GTP-binding protein domain,Small GTPase superfamily,Ras-type,P-loop containing nucleoside triphosphate hydrolase
Pmea_00008095	Environment	0.522	0.008183	0.5189	0.5273	IPR003961,IPR013783,IPR036116	Fibronectin type III,Immunoglobulin-like fold,Fibronectin type III superfamily
Pmea_00008107	Environment	0.59075	0.007883	0.5873	0.59635	IPR006133,IPR006134,IPR006172,IPR012337,IPR013697,IPR029703,IPR036397,IPR042087	DNA-directed DNA polymerase,family B,exonuclease domain,multifunctional domain,Ribonuclease H-like superfamily,DNA polymerase epsilon,catalytic subunit A,C-terminal,DNA polymerase epsilon catalytic subunit,Ribonuclease H superfamily,DNA polymerase family B,C-terminal domain
Pmea_00008167	Environment	0.64015	0.010061	0.635775	0.64525	IPR003439,IPR003593,IPR005292,IPR011527,IPR017871,IPR027417,IPR036640	ABC transporter-like,AAA+ ATPase domain,Multi drug resistance-associated protein,ABC transporter type 1,transmembrane domain,ABC transporter,conserved site,P-loop containing nucleoside triphosphate hydrolase,transmembrane domain superfamily
Pmea_00008168	Environment	0.5838	0.009962	0.578325	0.5874	IPR001452,IPR002119,IPR003439,IPR003593,IPR005292,IPR007125,IPR009072,IPR011527,IPR017871,IPR027417,IPR032458,IPR036028,IPR036640	SH3 domain,Histone H2A,ABC transporter-like,AAA+ ATPase domain,Multi drug resistance-associated protein,Histone H2A/H2B/H3,Histone-fold,ABC transporter type 1,transmembrane domain,ABC transporter,conserved site,P-loop containing nucleoside triphosphate hydrolase,Histone H2A conserved site,SH3-like domain superfamily,transmembrane domain superfamily
Pmea_00008213	Environment	0.51715	0.013658	0.51445	0.52405	IPR000629,IPR001650,IPR011545,IPR014001,IPR014014,IPR027417	ATP-dependent RNA helicase DEAD-box,conserved site,Helicase,C-terminal,DEAD/DEAH box helicase domain,Helicase superfamily 1/2,ATP-binding domain,RNA helicase,DEAD-box type,Q motif,P-loop containing nucleoside triphosphate hydrolase
Pmea_00008301	Environment	0.5557	0.009971	0.55325	0.56165	IPR001214,IPR001965,IPR002857,IPR003616,IPR003888,IPR003889,IPR011011,IPR013083,IPR019787,IPR034732,IPR036427	SET domain,Zinc finger,PHD-type,CXXC-type,Post-SET domain,FY-rich,N-terminal,C-terminal,FYVE/PHD-type,RING/FYVE/PHD-type,PHD-finger,Extended PHD (ePHD) domain,Bromodomain-like superfamily
Pmea_00008319	Environment	0.58255	0.015167	0.5741	0.59175	IPR001656,IPR011760,IPR020103,IPR042214	Pseudouridine synthase,TruD,insertion domain,catalytic domain superfamily,catalytic domain
Pmea_00008344	Environment	0.5812	0.014655	0.574275	0.586425	IPR006899,IPR010982,IPR013087,IPR036236	Hepatocyte nuclear factor 1,N-terminal,Lambda repressor-like,DNA-binding domain superfamily,Zinc finger C2H2-type,Zinc finger C2H2 superfamily
Pmea_00008350	Environment	0.539	0.014191	0.535525	0.544975	IPR001365,IPR006329,IPR006650,IPR032466	Adenosine/AMP deaminase domain,AMP deaminase,Adenosine/AMP deaminase active site,Metal-dependent hydrolase
Pmea_00008390	Environment	0.53825	0.012589	0.535275	0.54415	IPR006597,IPR011990,IPR013320,IPR042756	Sel1-like repeat,Tetratricopeptide-like helical domain superfamily,Concanavalin A-like lectin/glucanase domain superfamily,Protein sel-1 homolog 3
Pmea_00008398	Environment	0.73855	0.00748	0.736475	0.7419	IPR002347,IPR036291	Short-chain dehydrogenase/reductase SDR,NAD(P)-binding domain superfamily
Pmea_00008400	Environment	0.6222	0.016297	0.618125	0.6276	IPR002293	Amino acid/polyamine transporter I
Pmea_00008412	Environment	0.5757	0.011325	0.570025	0.582625	IPR001507,IPR003598,IPR003599,IPR003961,IPR007110,IPR013098,IPR013783,IPR036116,IPR036179	Zona pellucida domain,Immunoglobulin subtype 2,Immunoglobulin subtype,Fibronectin type III,Immunoglobulin-like domain,Immunoglobulin I-set,Immunoglobulin-like fold,Fibronectin type III superfamily,Immunoglobulin-like domain superfamily
Pmea_00008425	Environment	0.5211	0.008837	0.51765	0.527775	IPR028015	Coiled-coil domain-containing protein 84
Pmea_00008450	Environment	0.59555	0.016358	0.593475	0.6	IPR001442,IPR008160,IPR016187,IPR036954	Collagen IV,non-collagenous,Collagen triple helix repeat,C-type lectin fold,non-collagenous domain superfamily
Pmea_00008451	Environment	0.61935	0.013345	0.6172	0.6229	IPR001442,IPR002035,IPR008160,IPR016187,IPR036465,IPR036954	Collagen IV,non-collagenous,von Willebrand factor,type A,Collagen triple helix repeat,C-type lectin fold,von Willebrand factor A-like domain superfamily,non-collagenous domain superfamily
Pmea_00008471	Environment	0.56655	0.013792	0.56305	0.57185	IPR001991,IPR018107,IPR036458	Sodium:dicarboxylate symporter,conserved site,Sodium:dicarboxylate symporter superfamily
Pmea_00008512	Environment	0.76195	0.005833	0.7602	0.7636	IPR031626	Microtubule-associated protein 11
Pmea_00008522	Environment	0.505	0.068773	0.503475	0.51035	IPR000595,IPR005821,IPR014710,IPR018488,IPR018490	Cyclic nucleotide-binding domain,Ion transport domain,RmlC-like jelly roll fold,Cyclic nucleotide-binding,conserved site,Cyclic nucleotide-binding-like
Pmea_00008524	Environment	0.6243	0.010241	0.6206	0.6295	IPR010281	Protein of unknown function DUF885
Pmea_00008528	Environment	0.50335	0.011503	0.500475	0.507075	IPR003316,IPR014889,IPR015648,IPR028314,IPR036388,IPR036390,IPR037241,IPR038168	E2F/DP family,winged-helix DNA-binding domain,Transcription factor DP,C-terminal,Transcription factor DP2,Winged helix-like DNA-binding domain superfamily,Winged helix DNA-binding domain superfamily,E2F-DP heterodimerization region,C-terminal domain superfamily
Pmea_00008539	Environment	0.56945	0.012788	0.566525	0.5775	IPR012674,IPR014878	Calycin,Domain of unknown function DUF1794
Pmea_00008542	Environment	0.53495	0.018531	0.5281	0.545875	IPR001611,IPR001715,IPR003591,IPR032675,IPR036872	Leucine-rich repeat,Calponin homology domain,typical subtype,Leucine-rich repeat domain superfamily,CH domain superfamily
Pmea_00008713	Environment	0.5445	0.009774	0.5413	0.54905	IPR013087,IPR036236	Zinc finger C2H2-type,Zinc finger C2H2 superfamily
Pmea_00008763	Environment	0.5317	0.016825	0.5272	0.53755	IPR001841,IPR003409,IPR013083	Zinc finger,RING-type,MORN motif,RING/FYVE/PHD-type
Pmea_00008856	Environment	0.5558	0.010312	0.55195	0.562325	IPR000242,IPR000387,IPR001791,IPR002102,IPR002126,IPR003595,IPR003961,IPR008211,IPR013320,IPR013783,IPR015919,IPR016130,IPR018247,IPR020894,IPR029021,IPR031437,IPR036116,IPR036439,IPR038684	PTP type protein phosphatase,Tyrosine specific protein phosphatases domain,Laminin G domain,Cellulosome anchoring protein,cohesin domain,Cadherin-like,Protein-tyrosine phosphatase,catalytic,Fibronectin type III,Laminin,N-terminal,Concanavalin A-like lectin/glucanase domain superfamily,Immunoglobulin-like fold,Cadherin-like superfamily,active site,EF-Hand 1,calcium-binding site,Cadherin conserved …
Pmea_00008902	Environment	0.5375	0.012825	0.5332	0.54405	IPR001958,IPR005829,IPR011701,IPR020846,IPR036259	Tetracycline resistance protein TetA/multidrug resistance protein MdtG,Sugar transporter,conserved site,Major facilitator superfamily,Major facilitator superfamily domain,MFS transporter superfamily
Pmea_00008970	Environment	0.5549	0.009909	0.549275	0.562975	IPR002035,IPR036465	von Willebrand factor,type A,von Willebrand factor A-like domain superfamily
Pmea_00009029	Environment	0.6155	0.008516	0.612025	0.6202	IPR000533	Tropomyosin
Pmea_00009039	Environment	0.5511	0.018659	0.5415	0.56225	IPR003439,IPR003593,IPR011527,IPR017871,IPR027417,IPR036640,IPR039421	ABC transporter-like,AAA+ ATPase domain,ABC transporter type 1,transmembrane domain,ABC transporter,conserved site,P-loop containing nucleoside triphosphate hydrolase,transmembrane domain superfamily,Type I protein exporter
Pmea_00009055	Environment	0.62665	0.015966	0.6198	0.637375	IPR006133,IPR006134,IPR006172,IPR012337,IPR017964,IPR023211,IPR025687,IPR030559,IPR036397,IPR042087	DNA-directed DNA polymerase,family B,exonuclease domain,multifunctional domain,Ribonuclease H-like superfamily,conserved site,DNA polymerase,palm domain superfamily,C4-type zinc-finger of DNA polymerase delta,DNA polymerase zeta catalytic subunit,Ribonuclease H superfamily,DNA polymerase family B,C-terminal domain
Pmea_00009076	Environment	0.51185	0.012498	0.508475	0.518625	IPR000557,IPR001715,IPR003096,IPR036872	Calponin repeat,Calponin homology domain,Smooth muscle protein/calponin,CH domain superfamily
Pmea_00009082	Environment	0.52705	0.013601	0.522575	0.534125	IPR000479,IPR009011	Cation-independent mannose-6-phosphate receptor repeat,Mannose-6-phosphate receptor binding domain superfamily
Pmea_00009084	Environment	0.54565	0.009825	0.5407	0.55135	IPR000421,IPR000884,IPR002035,IPR008979,IPR036383,IPR036465	Coagulation factor 5/8 C-terminal domain,Thrombospondin type-1 (TSP1) repeat,von Willebrand factor,type A,Galactose-binding-like domain superfamily,Thrombospondin type-1 (TSP1) repeat superfamily,von Willebrand factor A-like domain superfamily
Pmea_00009096	Environment	0.5082	0.018019	0.504675	0.51235	IPR006028,IPR006029,IPR006201,IPR006202,IPR018000,IPR036719,IPR036734	Gamma-aminobutyric acid A receptor/Glycine receptor alpha,Neurotransmitter-gated ion-channel transmembrane domain,Neurotransmitter-gated ion-channel,Neurotransmitter-gated ion-channel ligand-binding domain,conserved site,Neurotransmitter-gated ion-channel transmembrane domain superfamily,Neurotransmitter-gated ion-channel ligand-binding domain superfamily
Pmea_00009101	Environment	0.55905	0.011822	0.55355	0.563725	IPR000421,IPR000742,IPR000998,IPR001774,IPR002049,IPR008979,IPR013032,IPR013320	Coagulation factor 5/8 C-terminal domain,EGF-like domain,MAM domain,Delta/Serrate/lag-2 (DSL) protein,Laminin EGF domain,Galactose-binding-like domain superfamily,EGF-like,conserved site,Concanavalin A-like lectin/glucanase domain superfamily
Pmea_00009104	Environment	0.5742	0.023163	0.571375	0.576725	IPR029370,IPR036259	TMEM117 protein,MFS transporter superfamily
Pmea_00009121	Environment	0.57185	0.010446	0.5695	0.576025	IPR000719,IPR000961,IPR008271,IPR011009,IPR017441,IPR028741	Protein kinase domain,AGC-kinase,C-terminal,Serine/threonine-protein kinase,active site,Protein kinase-like domain superfamily,Protein kinase,ATP binding site,Serine/threonine-protein kinase LATS1
Pmea_00009140	Environment	0.5038	0.007819	0.5004	0.507625	IPR000210,IPR011333	BTB/POZ domain,SKP1/BTB/POZ domain superfamily
Pmea_00009154	Environment	0.54945	0.009531	0.545375	0.555025	IPR001828,IPR009543,IPR017978,IPR026847,IPR026854,IPR028082,IPR031642,IPR031645,IPR031646	Receptor,ligand binding region,Vacuolar protein sorting-associated protein 13,SHR-binding domain,GPCR family 3,C-terminal,N-terminal domain,Periplasmic binding protein-like I,VPS13,repeated coiled region,second N-terminal domain
Pmea_00009165	Environment	0.51015	0.011887	0.5062	0.5183	IPR000719,IPR008271,IPR011009,IPR017441	Protein kinase domain,Serine/threonine-protein kinase,active site,Protein kinase-like domain superfamily,Protein kinase,ATP binding site
Pmea_00009167	Environment	0.55155	0.009613	0.54815	0.55935	IPR000315,IPR001841,IPR002999,IPR013083,IPR017907,IPR035437	B-box-type zinc finger,Zinc finger,RING-type,Tudor domain,RING/FYVE/PHD-type,conserved site,SNase-like,OB-fold superfamily
Pmea_00009193	Environment	0.5077	0.00971	0.503975	0.51265	IPR003593,IPR004273,IPR013594,IPR013602,IPR024317,IPR024743,IPR026983,IPR027417,IPR035699,IPR035706,IPR041228,IPR041466,IPR041589,IPR041658,IPR042219,IPR042222,IPR042228,IPR043157,IPR043160	AAA+ ATPase domain,Dynein heavy chain region D6 P-loop domain,Dynein heavy chain,domain-1,domain-2,AAA module D4,coiled coil stalk,P-loop containing nucleoside triphosphate hydrolase,hydrolytic ATP-binding dynein motor region,ATP-binding dynein motor region,C-terminal domain,AAA 5 extension domain,Dynein heavy chain 3,AAA+ lid domain,Dynein heavy chain AAA lid domain,Dynein heavy chain AAA lid do…
Pmea_00009216	Environment	0.5569	0.015501	0.553975	0.562375	IPR001320,IPR013099	Ionotropic glutamate receptor,Potassium channel domain
Pmea_00009223	Environment	0.54625	0.009265	0.54255	0.55345	IPR001320,IPR013099	Ionotropic glutamate receptor,Potassium channel domain
Pmea_00009225	Environment	0.62775	0.013612	0.625275	0.63125	IPR002640,IPR011042	Arylesterase,Six-bladed beta-propeller,TolB-like
Pmea_00009227	Environment	0.63985	0.008758	0.637775	0.642725	IPR000092,IPR008949	Polyprenyl synthetase,Isoprenoid synthase domain superfamily
Pmea_00009407	Environment	0.6339	0.011492	0.6305	0.63775	IPR002209,IPR008996,IPR028249	Fibroblast growth factor family,Cytokine IL1/FGF,Fibroblast growth factor 8
Pmea_00009408	Environment	0.59255	0.011291	0.590175	0.5969	IPR002209,IPR008996,IPR028289	Fibroblast growth factor family,Cytokine IL1/FGF,Fibroblast growth factor 18
Pmea_00009420	Environment	0.52835	0.009878	0.525075	0.531625	IPR014772	Mammalian uncoordinated homology 13,domain 2
Pmea_00009442	Environment	0.5766	0.011577	0.575175	0.5813	IPR001806,IPR005225,IPR027417	Small GTPase,Small GTP-binding protein domain,P-loop containing nucleoside triphosphate hydrolase
Pmea_00009456	Environment	0.59245	0.03808	0.59	0.59745	IPR000742,IPR000859,IPR002049,IPR002165,IPR013032,IPR015915,IPR016201,IPR035914	EGF-like domain,CUB domain,Laminin EGF domain,Plexin repeat,EGF-like,conserved site,Kelch-type beta propeller,PSI domain,Spermadhesin,CUB domain superfamily
Pmea_00009488	Environment	0.51655	0.025715	0.5049	0.525175	IPR005199,IPR017853	Glycoside hydrolase,family 79,Glycoside hydrolase superfamily
Pmea_00009504	Environment	0.51625	0.015939	0.511	0.523125	IPR000008,IPR006614,IPR010482,IPR012561,IPR012968,IPR029999,IPR032362,IPR035892,IPR037720,IPR037721,IPR037723,IPR037724,IPR037725,IPR037726	C2 domain,Peroxin/Ferlin domain,Peroxin domain,Ferlin B-domain,FerIin domain,Myoferlin,Ferlin,C-terminal domain,C2 domain superfamily,second C2 domain,Ferlin family,fourth C2 domain,fifth C2 domain,sixth C2 domain,first C2 domain
Pmea_00009558	Environment	0.54405	0.012567	0.539	0.5534	IPR000917,IPR017850,IPR024607	Sulfatase,N-terminal,Alkaline-phosphatase-like,core domain superfamily,conserved site
Pmea_00009613	Environment	0.74715	0.010236	0.7457	0.7497	IPR001452,IPR006020,IPR011993,IPR036028	SH3 domain,PTB/PI domain,PH-like domain superfamily,SH3-like domain superfamily
Pmea_00009623	Environment	0.5854	0.010081	0.5832	0.588525	IPR002035,IPR007745,IPR009069,IPR036465	von Willebrand factor,type A,Cytochrome c oxidase copper chaperone,Cysteine alpha-hairpin motif superfamily,von Willebrand factor A-like domain superfamily
Pmea_00009635	Environment	0.5098	0.010778	0.5048	0.516075	IPR001494,IPR011989,IPR016024,IPR040021	Importin-beta,N-terminal domain,Armadillo-like helical,Armadillo-type fold,Exportin-7
Pmea_00009641	Environment	0.5108	0.026263	0.480075	0.516925	IPR006735,IPR027799	Replication termination factor 2,RING-finger
Pmea_00009645	Environment	0.5055	0.014049	0.502075	0.51025	IPR027901	Protein of unknown function DUF4541
Pmea_00009715	Environment	0.6395	0.009947	0.6355	0.64785	IPR001356,IPR009057,IPR017970	Homeobox domain,Homeobox-like domain superfamily,Homeobox,conserved site
Pmea_00009742	Environment	0.5064	0.008438	0.5033	0.51065	IPR000933,IPR013780,IPR016286,IPR017853,IPR031919	Glycoside hydrolase,family 29,Glycosyl hydrolase,all-beta,Alpha-L-fucosidase,metazoa-type,Glycoside hydrolase superfamily,C-terminal
Pmea_00009743	Environment	0.60125	0.00938	0.5977	0.6051	IPR002921,IPR029058	Fungal lipase-like domain,Alpha/Beta hydrolase fold
Pmea_00009751	Environment	0.5634	0.011339	0.560775	0.5702	IPR001841,IPR013083,IPR017907,IPR018957	Zinc finger,RING-type,RING/FYVE/PHD-type,conserved site,C3HC4 RING-type
Pmea_00009778	Environment	0.51785	0.114167	0.5157	0.5231	IPR020864	Membrane attack complex component/perforin (MACPF) domain
Pmea_00009791	Environment	0.5227	0.009686	0.52	0.5288	IPR014854,IPR027786,IPR029225	Non-structural maintenance of chromosome element 4,C-terminal,Nse4/EID family,Nse4/EID protein,Nse3/MAGE-binding domain
Pmea_00009860	Environment	0.67395	0.008813	0.670375	0.680125	IPR000091,IPR000357,IPR011989,IPR016024,IPR024613,IPR028426	Huntingtin,HEAT repeat,Armadillo-like helical,Armadillo-type fold,middle-repeat,Huntingtin family
Pmea_00009861	Environment	0.60065	0.009787	0.5973	0.605125	IPR000756,IPR001206,IPR002110,IPR002219,IPR016064,IPR017438,IPR020683,IPR036770,IPR037607	Diacylglycerol kinase,accessory domain,catalytic domain,Ankyrin repeat,Protein kinase C-like,phorbol ester/diacylglycerol-binding domain,NAD kinase/diacylglycerol kinase-like domain superfamily,Inorganic polyphosphate/ATP-NAD kinase,N-terminal,Ankyrin repeat-containing domain,Ankyrin repeat-containing domain superfamily
Pmea_00009895	Environment	0.6565	0.009471	0.65205	0.66205	IPR000719,IPR001245,IPR003598,IPR003599,IPR007110,IPR008266,IPR011009,IPR013098,IPR013783,IPR016248,IPR017441,IPR020635,IPR036179	Protein kinase domain,Serine-threonine/tyrosine-protein kinase,catalytic domain,Immunoglobulin subtype 2,Immunoglobulin subtype,Immunoglobulin-like domain,Tyrosine-protein kinase,active site,Protein kinase-like domain superfamily,Immunoglobulin I-set,Immunoglobulin-like fold,Fibroblast growth factor receptor family,Protein kinase,ATP binding site,Immunoglobulin-like domain superfamily
Pmea_00009904	Environment	0.5121	0.017192	0.5084	0.51865	IPR003598,IPR003599,IPR007110,IPR013098,IPR013151,IPR013783,IPR036179	Immunoglobulin subtype 2,Immunoglobulin subtype,Immunoglobulin-like domain,Immunoglobulin I-set,Immunoglobulin,Immunoglobulin-like fold,Immunoglobulin-like domain superfamily
Pmea_00009920	Environment	0.58025	0.011452	0.575975	0.586225	IPR004240	Nonaspanin (TM9SF)
Pmea_00009944	Environment	0.6107	0.089239	0.6088	0.61375	IPR000276,IPR017452	G protein-coupled receptor,rhodopsin-like,GPCR,7TM
Pmea_00010102	Environment	0.60705	0.009678	0.604175	0.6123	IPR000219,IPR000651,IPR001849,IPR001895,IPR008937,IPR011993,IPR019804,IPR023578,IPR030745,IPR035899,IPR036964	Dbl homology (DH) domain,Ras-like guanine nucleotide exchange factor,N-terminal,Pleckstrin homology domain,Ras guanine-nucleotide exchange factors catalytic domain,PH-like domain superfamily,Ras guanine-nucleotide exchange factor,conserved site,Ras guanine nucleotide exchange factor domain superfamily,Ras-specific guanine nucleotide-releasing factor 1,Dbl homology (DH) domain superfamily,Ras guan…
Pmea_00010183	Environment	0.55135	0.01923	0.541975	0.564	IPR000884,IPR010294,IPR010909,IPR036383	Thrombospondin type-1 (TSP1) repeat,ADAM-TS Spacer 1,PLAC,Thrombospondin type-1 (TSP1) repeat superfamily
Pmea_00010185	Environment	0.5156	0.011952	0.5111	0.521125	IPR000884,IPR003598,IPR003599,IPR007110,IPR013098,IPR013106,IPR013783,IPR036179,IPR036383	Thrombospondin type-1 (TSP1) repeat,Immunoglobulin subtype 2,Immunoglobulin subtype,Immunoglobulin-like domain,Immunoglobulin I-set,Immunoglobulin V-set domain,Immunoglobulin-like fold,Immunoglobulin-like domain superfamily,Thrombospondin type-1 (TSP1) repeat superfamily
Pmea_00010283	Environment	0.5146	0.027323	0.511475	0.5209	IPR000467,IPR000571,IPR002999	G-patch domain,Zinc finger,CCCH-type,Tudor domain
Pmea_00010297	Environment	0.60445	0.015682	0.601075	0.6082	IPR001680,IPR015943,IPR017986,IPR019775,IPR020472,IPR021772,IPR036322	WD40 repeat,WD40/YVTN repeat-like-containing domain superfamily,WD40-repeat-containing domain,conserved site,G-protein beta WD-40 repeat,WDR48/Bun107,WD40-repeat-containing domain superfamily
Pmea_00010301	Environment	0.5239	0.033103	0.5209	0.527525	IPR011990,IPR013026,IPR019734	Tetratricopeptide-like helical domain superfamily,Tetratricopeptide repeat-containing domain,Tetratricopeptide repeat
Pmea_00010305	Environment	0.5133	0.01319	0.51055	0.5187	IPR005331,IPR018011	Sulfotransferase,Carbohydrate sulfotransferase 8-10
Pmea_00010318	Environment	0.5657	0.00951	0.56225	0.57245	IPR001734,IPR038377	Sodium/solute symporter,Sodium/glucose symporter superfamily
Pmea_00010325	Environment	0.67485	0.011729	0.67025	0.68235	IPR008160	Collagen triple helix repeat
Pmea_00010326	Environment	0.56265	0.008079	0.558375	0.568075	IPR000885,IPR008160	Fibrillar collagen,C-terminal,Collagen triple helix repeat
Pmea_00010328	Environment	0.5851	0.014986	0.581775	0.58885	IPR002077,IPR005821,IPR014873,IPR027359,IPR031649	Voltage-dependent calcium channel,alpha-1 subunit,Ion transport domain,IQ domain,Voltage-dependent channel domain superfamily,Voltage-dependent L-type calcium channel,IQ-associated domain
Pmea_00010332	Environment	0.5583	0.036856	0.5549	0.562625	IPR001356,IPR009057,IPR017970	Homeobox domain,Homeobox-like domain superfamily,Homeobox,conserved site
Pmea_00010342	Environment	0.5761	0.0125	0.572075	0.583175	IPR001283,IPR014044,IPR018244,IPR034113,IPR035940	Cysteine-rich secretory protein-related,CAP domain,Allergen V5/Tpx-1-related,conserved site,Golgi-associated plant pathogenesis-related protein 1,SCP domain,CAP superfamily
Pmea_00010367	Environment	0.52265	0.007983	0.519475	0.52735	IPR000276,IPR001611,IPR003591,IPR017452,IPR032675	G protein-coupled receptor,rhodopsin-like,Leucine-rich repeat,typical subtype,GPCR,7TM,Leucine-rich repeat domain superfamily
Pmea_00010421	Environment	0.5688	0.012853	0.5664	0.5762	IPR000421,IPR006585,IPR008979	Coagulation factor 5/8 C-terminal domain,Fucolectin tachylectin-4 pentraxin-1,Galactose-binding-like domain superfamily
Pmea_00010433	Environment	0.5508	0.019645	0.5472	0.56455	IPR006028,IPR006029,IPR006201,IPR006202,IPR018000,IPR036719,IPR036734	Gamma-aminobutyric acid A receptor/Glycine receptor alpha,Neurotransmitter-gated ion-channel transmembrane domain,Neurotransmitter-gated ion-channel,Neurotransmitter-gated ion-channel ligand-binding domain,conserved site,Neurotransmitter-gated ion-channel transmembrane domain superfamily,Neurotransmitter-gated ion-channel ligand-binding domain superfamily
Pmea_00010454	Environment	0.5024	0.009659	0.49865	0.5072	IPR001110,IPR003010,IPR036526	Uncharacterised protein family UPF0012,conserved site,Carbon-nitrogen hydrolase,Carbon-nitrogen hydrolase superfamily
Pmea_00010502	Environment	0.57015	0.009176	0.56495	0.57415	IPR000011,IPR000594,IPR018075,IPR018965,IPR019572,IPR032418,IPR032420,IPR035985,IPR038252,IPR042063,IPR042302,IPR042449	Ubiquitin/SUMO-activating enzyme E1,THIF-type NAD/FAD binding fold,Ubiquitin-activating enzyme E1,C-terminal,Ubiquitin-activating enzyme,catalytic cysteine domain,FCCH domain,four-helix bundle,C-terminal domain superfamily,SCCH domain,FCCH domain superfamily,inactive adenylation domain,subdomain 1
Pmea_00010529	Environment	0.584	0.008873	0.58035	0.589425	IPR000595,IPR001423,IPR002641,IPR014710,IPR016035,IPR018490	Cyclic nucleotide-binding domain,Lysophospholipase patatin,conserved site,Patatin-like phospholipase domain,RmlC-like jelly roll fold,Acyl transferase/acyl hydrolase/lysophospholipase,Cyclic nucleotide-binding-like
Pmea_00010559	Environment	0.52205	0.019002	0.517875	0.5277	IPR000152,IPR000742,IPR001881,IPR009030,IPR013032,IPR018097	EGF-type aspartate/asparagine hydroxylation site,EGF-like domain,EGF-like calcium-binding domain,Growth factor receptor cysteine-rich domain superfamily,EGF-like,conserved site,EGF-like calcium-binding
Pmea_00010560	Environment	0.5422	0.011501	0.53765	0.5479	IPR002999,IPR026847,IPR026854,IPR031642,IPR031646	Tudor domain,Vacuolar protein sorting-associated protein 13,N-terminal domain,VPS13,repeated coiled region,second N-terminal domain
Pmea_00010562	Environment	0.5053	0.010217	0.499175	0.514525	IPR026847,IPR031642	Vacuolar protein sorting-associated protein 13,VPS13,repeated coiled region
Pmea_00010625	Environment	0.52635	0.024565	0.523675	0.528725	IPR011701,IPR036259,IPR039672	Major facilitator superfamily,MFS transporter superfamily,Lactose permease-like
Pmea_00010649	Environment	0.5128	0.031273	0.507225	0.5204	IPR000634,IPR001926,IPR036052	Serine/threonine dehydratase,pyridoxal-phosphate-binding site,Pyridoxal-phosphate dependent enzyme,Tryptophan synthase beta subunit-like PLP-dependent enzyme
Pmea_00010711	Environment	0.52225	0.010061	0.5189	0.52845	IPR009011,IPR018939	Mannose-6-phosphate receptor binding domain superfamily,Autophagy-related protein 27
Pmea_00010716	Environment	0.55315	0.008859	0.546725	0.558325	IPR000644,IPR001807,IPR002159,IPR014743	CBS domain,Chloride channel,voltage gated,CD36 family,core
Pmea_00010723	Environment	0.511	0.007852	0.507775	0.5181	IPR008428,IPR029044	Chondroitin N-acetylgalactosaminyltransferase,Nucleotide-diphospho-sugar transferases
Pmea_00010866	Environment	0.71765	0.007876	0.714375	0.721925	IPR000299,IPR011993,IPR014352,IPR014847,IPR018979,IPR018980,IPR019747,IPR019748,IPR019749,IPR029071,IPR030696,IPR035963	FERM domain,PH-like domain superfamily,FERM/acyl-CoA-binding protein superfamily,FERM adjacent (FA),FERM,N-terminal,C-terminal PH-like domain,FERM conserved site,FERM central domain,Band 4.1 domain,Ubiquitin-like domain superfamily,Band 4.1-like protein 4A,FERM superfamily,second domain
Pmea_00010875	Environment	0.60215	0.008838	0.5983	0.60765	IPR009071,IPR036236,IPR036910	High mobility group box domain,Zinc finger C2H2 superfamily,High mobility group box domain superfamily
Pmea_00010925	Environment	0.64495	0.014276	0.641475	0.6478	IPR000719,IPR001054,IPR001245,IPR001828,IPR011009,IPR011645,IPR018297,IPR028082,IPR029787	Protein kinase domain,Adenylyl cyclase class-3/4/guanylyl cyclase,Serine-threonine/tyrosine-protein kinase,catalytic domain,Receptor,ligand binding region,Protein kinase-like domain superfamily,Haem NO binding associated,Adenylyl cyclase class-4/guanylyl cyclase,conserved site,Periplasmic binding protein-like I,Nucleotide cyclase
Pmea_00010975	Environment	0.61395	0.011474	0.6113	0.620225	IPR002314,IPR002320,IPR004095,IPR004154,IPR006195,IPR012675,IPR012676,IPR012947,IPR018163,IPR033728,IPR036621	Aminoacyl-tRNA synthetase,class II (G/ P/ S/T),Threonine-tRNA ligase,class IIa,TGS,Anticodon-binding,class II,Beta-grasp domain superfamily,TGS-like,Threonyl/alanyl tRNA synthetase,SAD,class II-like,putative editing domain superfamily,Threonine-tRNA ligase catalytic core domain,Anticodon-binding domain superfamily
Pmea_00011053	Environment	0.5192	0.037747	0.51455	0.52495	IPR004790,IPR019818,IPR024084	Isocitrate dehydrogenase NADP-dependent,Isocitrate/isopropylmalate dehydrogenase,conserved site,Isopropylmalate dehydrogenase-like domain
Pmea_00011090	Environment	0.5232	0.01249	0.5195	0.529225	IPR006775,IPR008928,IPR012341,IPR014551,IPR024462	Glycosyl-hydrolase family 116,catalytic region,Six-hairpin glycosidase superfamily,Six-hairpin glycosidase-like superfamily,Beta-glucosidase GBA2-type,N-terminal
Pmea_00011142	Environment	0.6708	0.011025	0.668075	0.675775	IPR001683,IPR003114,IPR013937,IPR016137,IPR036305,IPR036871	Phox homologous domain,Phox-associated domain,Sorting nexin,C-terminal,RGS domain,RGS domain superfamily,PX domain superfamily
Pmea_00011155	Environment	0.5711	0.010182	0.568175	0.5759	IPR020471,IPR023210,IPR036812	Aldo/keto reductase,NADP-dependent oxidoreductase domain,NADP-dependent oxidoreductase domain superfamily
Pmea_00011213	Environment	0.50705	0.011344	0.50425	0.5103	IPR007304,IPR038511	TAP46-like protein,TAP42/TAP46-like superfamily
Pmea_00011269	Environment	0.5841	0.009108	0.58225	0.5865	IPR006043	Xanthine/uracil/vitamin C permease
Pmea_00011312	Environment	0.5366	0.01041	0.53385	0.541425	IPR001012,IPR001611,IPR006553,IPR009060,IPR015940,IPR029071,IPR032675	UBX domain,Leucine-rich repeat,cysteine-containing subtype,UBA-like superfamily,Ubiquitin-associated domain,Ubiquitin-like domain superfamily,Leucine-rich repeat domain superfamily
Pmea_00011354	Environment	0.5686	0.01159	0.5663	0.572025	IPR000582,IPR014352,IPR022408,IPR035984	Acyl-CoA-binding protein,ACBP,FERM/acyl-CoA-binding protein superfamily,conserved site,Acyl-CoA binding protein superfamily
Pmea_00011362	Environment	0.50585	0.052275	0.501475	0.512225	IPR013099	Potassium channel domain
Pmea_00011374	Environment	0.54555	0.013398	0.54155	0.550025	IPR003280,IPR013099	Two pore domain potassium channel,Potassium channel domain
Pmea_00011417	Environment	0.56845	0.010336	0.562175	0.575625	IPR001944,IPR008979,IPR017853,IPR025300,IPR026283,IPR031330	Glycoside hydrolase,family 35,Galactose-binding-like domain superfamily,Glycoside hydrolase superfamily,Beta-galactosidase jelly roll domain,Beta-galactosidase 1-like,Glycoside hydrolase 35,catalytic domain
Pmea_00011517	Environment	0.65755	0.011625	0.65475	0.661625	IPR000337,IPR001828,IPR028082	GPCR,family 3,Receptor,ligand binding region,Periplasmic binding protein-like I
Pmea_00011544	Environment	0.55185	0.010206	0.54905	0.557625	IPR006015,IPR006016,IPR014729	Universal stress protein A family,UspA,Rossmann-like alpha/beta/alpha sandwich fold
Pmea_00011620	Environment	0.56205	0.013614	0.556825	0.56725	IPR000602,IPR011013,IPR011330,IPR011682,IPR013780,IPR015341,IPR027291,IPR028995,IPR037094,IPR041147	Glycoside hydrolase family 38,N-terminal domain,Galactose mutarotase-like domain superfamily,Glycoside hydrolase/deacetylase,beta/alpha-barrel,Glycosyl hydrolase family 38,C-terminal,Glycosyl hydrolase,all-beta,central domain,Glycoside hydrolase 38,N-terminal domain superfamily,Glycoside hydrolase families 57/38,central domain superfamily,Glycosyl hydrolases family 38,C-terminal beta sandwich dom…
Pmea_00011671	Environment	0.58715	0.01122	0.585325	0.594025	IPR002048,IPR002641,IPR011992,IPR016035,IPR018247	EF-hand domain,Patatin-like phospholipase domain,EF-hand domain pair,Acyl transferase/acyl hydrolase/lysophospholipase,EF-Hand 1,calcium-binding site
Pmea_00011687	Environment	0.6495	0.010142	0.647375	0.6557	IPR000233,IPR000742,IPR001791,IPR002126,IPR013032,IPR013320,IPR015919,IPR020894	Cadherin,cytoplasmic domain,EGF-like domain,Laminin G domain,Cadherin-like,EGF-like,conserved site,Concanavalin A-like lectin/glucanase domain superfamily,Cadherin-like superfamily,Cadherin conserved site
Pmea_00011883	Environment	0.51935	0.010186	0.516375	0.5286	IPR000859,IPR035914	CUB domain,Spermadhesin,CUB domain superfamily
Pmea_00011891	Environment	0.51835	0.010109	0.5139	0.5249	IPR001905,IPR024041,IPR029020	Ammonium transporter,Ammonium transporter AmtB-like domain,Ammonium/urea transporter
Pmea_00011892	Environment	0.5174	0.011003	0.5121	0.52195	IPR015366,IPR023828,IPR030400,IPR036852	Peptidase S53,activation domain,Peptidase S8,subtilisin,Ser-active site,Sedolisin domain,Peptidase S8/S53 domain superfamily
Pmea_00011896	Environment	0.63745	0.010248	0.6352	0.64055	IPR009071,IPR016024,IPR036910	High mobility group box domain,Armadillo-type fold,High mobility group box domain superfamily
Pmea_00012021	Environment	0.522	0.009335	0.518575	0.5284	IPR000210,IPR011333,IPR018574	BTB/POZ domain,SKP1/BTB/POZ domain superfamily,Structure-specific endonuclease subunit Slx4
Pmea_00012026	Environment	0.52465	0.020237	0.521675	0.52975	IPR001841,IPR003137,IPR013083	Zinc finger,RING-type,PA domain,RING/FYVE/PHD-type
Pmea_00012055	Environment	0.50475	0.010426	0.50245	0.512925	IPR015943,IPR019143,IPR032486,IPR034743,IPR034744,IPR036322,IPR039911	WD40/YVTN repeat-like-containing domain superfamily,JNK/Rab-associated protein-1,N-terminal,JNK-interacting protein,leucine zipper II,RH1 domain,RH2 domain,WD40-repeat-containing domain superfamily,JNK-interacting protein 3/4
Pmea_00012057	Environment	0.6082	0.012896	0.6046	0.6124	IPR000873,IPR020845,IPR025110	AMP-dependent synthetase/ligase,AMP-binding,conserved site,AMP-binding enzyme,C-terminal domain
Pmea_00012060	Environment	0.5489	0.009009	0.546275	0.55355	IPR001781,IPR010442,IPR037987	Zinc finger,LIM-type,PET domain,Four and a half LIM domains protein 2/3/5
Pmea_00012082	Environment	0.6087	0.006824	0.60515	0.61295	IPR002110,IPR011646,IPR020683,IPR036770	Ankyrin repeat,KAP family P-loop domain,Ankyrin repeat-containing domain,Ankyrin repeat-containing domain superfamily
Pmea_00012083	Environment	0.62415	0.008432	0.621075	0.6288	IPR004680	Citrate transporter-like domain
Pmea_00012096	Environment	0.57465	0.008763	0.57215	0.5799	IPR000195,IPR000719,IPR001763,IPR011009,IPR035969,IPR036873	Rab-GTPase-TBC domain,Protein kinase domain,Rhodanese-like domain,Protein kinase-like domain superfamily,Rab-GTPase-TBC domain superfamily,Rhodanese-like domain superfamily
Pmea_00012102	Environment	0.514	0.020525	0.503025	0.526875	IPR001132,IPR001247,IPR003619,IPR008984,IPR013019,IPR013790,IPR015847,IPR017855,IPR020568,IPR027408,IPR036345,IPR036578	SMAD domain,Dwarfin-type,Exoribonuclease,phosphorolytic domain 1,MAD homology 1,SMAD/FHA domain superfamily,MAD homology,MH1,Dwarfin,phosphorolytic domain 2,SMAD-like domain superfamily,Ribosomal protein S5 domain 2-type fold,PNPase/RNase PH domain superfamily,PH domain 2 superfamily,SMAD MH1 domain superfamily
Pmea_00012103	Environment	0.57665	0.013145	0.57405	0.581625	IPR021950	Transcription factor Spt20
Pmea_00012152	Environment	0.60895	0.009961	0.605525	0.61265	IPR000269,IPR015328,IPR015798,IPR015800,IPR016182,IPR036460	Copper amine oxidase,Domain of unknown function DUF1965,catalytic domain,N2-terminal,N-terminal,catalytic domain superfamily
Pmea_00012159	Environment	0.50195	0.034112	0.495825	0.5096	IPR000493,IPR000699,IPR014821,IPR016093,IPR035910,IPR036300	Inositol 1,4,5-trisphosphate receptor,RIH domain,Inositol 1,4,5-trisphosphate/ryanodine receptor,MIR motif,RyR/IP3 receptor binding core,RIH domain superfamily,Mir domain superfamily
Pmea_00012167	Environment	0.5955	0.009544	0.590925	0.600025	IPR006644,IPR008465,IPR013783,IPR015919,IPR027468,IPR030398,IPR041631	Dystroglycan-type cadherin-like,Dystroglycan,C-terminal,Immunoglobulin-like fold,Cadherin-like superfamily,Alpha-dystroglycan domain 2,DG-type SEA domain,Alpha-dystroglycan N-terminal domain 2
Pmea_00012195	Environment	0.53855	0.116105	0.536	0.545925	IPR001148,IPR018338,IPR023561,IPR036398	Alpha carbonic anhydrase domain,Carbonic anhydrase,alpha-class,conserved site,Alpha carbonic anhydrase domain superfamily
Pmea_00012208	Environment	0.53345	0.011561	0.5292	0.5392	IPR000595,IPR003938,IPR005821,IPR014710,IPR018490	Cyclic nucleotide-binding domain,Potassium channel,voltage-dependent,EAG/ELK/ERG,Ion transport domain,RmlC-like jelly roll fold,Cyclic nucleotide-binding-like
Pmea_00012244	Environment	0.54575	0.009391	0.542875	0.55015	IPR002048,IPR003915,IPR011992,IPR013122,IPR018247,IPR027359	EF-hand domain,Polycystic kidney disease type 2 protein,EF-hand domain pair,Polycystin cation channel,PKD1/PKD2,EF-Hand 1,calcium-binding site,Voltage-dependent channel domain superfamily
Pmea_00012245	Environment	0.5362	0.012022	0.532975	0.54435	IPR000640,IPR000795,IPR004161,IPR005225,IPR006297,IPR009000,IPR013842,IPR027417,IPR031157,IPR035647,IPR035654,IPR038363	Elongation factor EFG,domain V-like,Transcription factor,GTP-binding domain,Translation elongation factor EFTu-like,domain 2,Small GTP-binding protein domain,Elongation factor 4,Translation protein,beta-barrel domain superfamily,GTP-binding protein LepA,C-terminal,P-loop containing nucleoside triphosphate hydrolase,Tr-type G domain,conserved site,EF-G domain III/V-like,domain IV,LepA,C-terminal d…
Pmea_00012252	Environment	0.6106	0.006579	0.60745	0.6148	IPR001359,IPR011761,IPR013815,IPR016185,IPR020897,IPR020898	Synapsin,ATP-grasp fold,subdomain 1,Pre-ATP-grasp domain superfamily,pre-ATP-grasp domain,ATP-binding domain
Pmea_00012316	Environment	0.57	0.010129	0.5665	0.574275	IPR001841,IPR001849,IPR002867,IPR006575,IPR011993,IPR013083,IPR016135,IPR017907,IPR035892,IPR039034	Zinc finger,RING-type,Pleckstrin homology domain,IBR domain,RWD domain,PH-like domain superfamily,RING/FYVE/PHD-type,Ubiquitin-conjugating enzyme/RWD-like,conserved site,C2 domain superfamily,Inositol 3,4-bisphosphate 4-phosphatase
Pmea_00012318	Environment	0.6953	0.010985	0.6935	0.6975	IPR004993	GH3 family
Pmea_00012341	Environment	0.6382	0.00855	0.636	0.6433	IPR002885,IPR011990,IPR031595,IPR033495	Pentatricopeptide repeat,Tetratricopeptide-like helical domain superfamily,Protein-only RNase P,C-terminal,Mitochondrial ribonuclease P catalytic subunit
Pmea_00012465	Environment	0.51095	0.115233	0.50145	0.5141	IPR000276,IPR017452	G protein-coupled receptor,rhodopsin-like,GPCR,7TM
Pmea_00012494	Environment	0.53285	0.012315	0.527875	0.5396	IPR000198,IPR008936,IPR039164	Rho GTPase-activating protein domain,Rho GTPase activation protein,E3 ubiquitin-protein ligase UBR1-like
Pmea_00012495	Environment	0.57305	0.010712	0.5714	0.578125	IPR003126,IPR039164	Zinc finger,UBR-type,E3 ubiquitin-protein ligase UBR1-like
Pmea_00012497	Environment	0.5596	0.006814	0.557	0.566	IPR001806,IPR005225,IPR020849,IPR027417,IPR037586	Small GTPase,Small GTP-binding protein domain,Small GTPase superfamily,Ras-type,P-loop containing nucleoside triphosphate hydrolase,GTP-binding protein Rheb
Pmea_00012503	Environment	0.5678	0.01049	0.5622	0.574775	IPR000719,IPR008271,IPR011009,IPR017441	Protein kinase domain,Serine/threonine-protein kinase,active site,Protein kinase-like domain superfamily,Protein kinase,ATP binding site
Pmea_00012604	Environment	0.6944	0.010341	0.692575	0.69875	IPR000504,IPR002343,IPR012677,IPR035979	RNA recognition motif domain,Paraneoplastic encephalomyelitis antigen,Nucleotide-binding alpha-beta plait domain superfamily,RNA-binding domain superfamily
Pmea_00012610	Environment	0.5489	0.009154	0.546175	0.559475	IPR002369,IPR012896,IPR013111,IPR014836,IPR015812,IPR032695,IPR036349,IPR036465	Integrin beta subunit,VWA domain,tail,EGF-like domain,extracellular,cytoplasmic domain,Integrin domain superfamily,Integrin beta tail domain superfamily,von Willebrand factor A-like domain superfamily
Pmea_00012634	Environment	0.5362	0.010746	0.530775	0.543425	IPR002048,IPR002067,IPR011992,IPR018108,IPR023395	EF-hand domain,Mitochondrial carrier protein,EF-hand domain pair,Mitochondrial substrate/solute carrier,Mitochondrial carrier domain superfamily
Pmea_00012670	Environment	0.54305	0.011918	0.537375	0.552075	IPR000152,IPR000742,IPR001791,IPR013320	EGF-type aspartate/asparagine hydroxylation site,EGF-like domain,Laminin G domain,Concanavalin A-like lectin/glucanase domain superfamily
Pmea_00012674	Environment	0.63505	0.007716	0.632775	0.6392	IPR005828,IPR020846,IPR036259	Major facilitator, sugar transporter-like,Major facilitator superfamily domain,MFS transporter superfamily
Pmea_00012692	Environment	0.6763	0.007887	0.674075	0.6803	IPR000547,IPR001841,IPR011990,IPR015943,IPR016024,IPR016902,IPR019453,IPR036322	Clathrin,heavy chain/VPS,7-fold repeat,Zinc finger,RING-type,Tetratricopeptide-like helical domain superfamily,WD40/YVTN repeat-like-containing domain superfamily,Armadillo-type fold,Vacuolar protein sorting-associated protein 41,Vacuolar sorting protein 39/Transforming growth factor beta receptor-associated domain 2,WD40-repeat-containing domain superfamily
Pmea_00012718	Environment	0.53895	0.015446	0.527375	0.545475	IPR002347,IPR036291	Short-chain dehydrogenase/reductase SDR,NAD(P)-binding domain superfamily
Pmea_00012721	Environment	0.69925	0.006514	0.6973	0.7037	IPR001680,IPR015943,IPR017986,IPR019775,IPR036322,IPR037590	WD40 repeat,WD40/YVTN repeat-like-containing domain superfamily,WD40-repeat-containing domain,conserved site,WD40-repeat-containing domain superfamily,GATOR complex protein WDR24
Pmea_00012732	Environment	0.55575	0.009792	0.553375	0.563425	IPR005225,IPR006689,IPR027417	Small GTP-binding protein domain,Small GTPase superfamily,ARF/SAR type,P-loop containing nucleoside triphosphate hydrolase
Pmea_00012759	Environment	0.51395	0.034954	0.511025	0.518225	IPR000276,IPR017452	G protein-coupled receptor,rhodopsin-like,GPCR,7TM
Pmea_00012798	Environment	0.60805	0.059192	0.601025	0.61275	IPR000276,IPR017452	G protein-coupled receptor,rhodopsin-like,GPCR,7TM
Pmea_00012801	Environment	0.6625	0.089946	0.661575	0.6671	IPR000276,IPR017452	G protein-coupled receptor,rhodopsin-like,GPCR,7TM
Pmea_00012827	Environment	0.5227	0.009064	0.51895	0.528025	IPR000640,IPR000795,IPR004161,IPR005225,IPR005517,IPR009000,IPR014721,IPR020568,IPR027417,IPR031950,IPR035647,IPR035655,IPR041095	Elongation factor EFG,domain V-like,Transcription factor,GTP-binding domain,Translation elongation factor EFTu-like,domain 2,Small GTP-binding protein domain,Translation elongation factor EFG/EF2,domain IV,Translation protein,beta-barrel domain superfamily,Ribosomal protein S5 domain 2-type fold,subgroup,P-loop containing nucleoside triphosphate hydrolase,116kDa U5 small nuclear ribonucleoprotein…
Pmea_00012884	Environment	0.5496	0.011652	0.545675	0.553625	IPR003846	Protein adenylyltransferase SelO
Pmea_00012889	Environment	0.50565	0.01383	0.501075	0.509775	IPR007241	Autophagy-related protein 9
Pmea_00012892	Environment	0.53205	0.011375	0.528	0.535975	IPR001650,IPR002464,IPR007502,IPR011545,IPR011709,IPR014001,IPR014720,IPR027417	Helicase,C-terminal,DNA/RNA helicase,ATP-dependent,DEAH-box type,conserved site,Helicase-associated domain,DEAD/DEAH box helicase domain,Domain of unknown function DUF1605,Helicase superfamily 1/2,ATP-binding domain,Double-stranded RNA-binding domain,P-loop containing nucleoside triphosphate hydrolase
Pmea_00013076	Environment	0.69105	0.010885	0.689275	0.693025	IPR000719,IPR004147,IPR011009	Protein kinase domain,UbiB domain,Protein kinase-like domain superfamily
Pmea_00013095	Environment	0.59035	0.01386	0.58685	0.597725	IPR002618,IPR016267,IPR029044	UDPGP family,UTP--glucose-1-phosphate uridylyltransferase,Nucleotide-diphospho-sugar transferases
Pmea_00013096	Environment	0.51105	0.204273	0.09435	0.5154	IPR000253,IPR001752,IPR002913,IPR008984,IPR019821,IPR023393,IPR027417,IPR027640,IPR032405,IPR036961	Forkhead-associated (FHA) domain,Kinesin motor domain,START domain,SMAD/FHA domain superfamily,conserved site,START-like domain superfamily,P-loop containing nucleoside triphosphate hydrolase,Kinesin-like protein,Kinesin-associated,Kinesin motor domain superfamily
Pmea_00013105	Environment	0.5296	0.011151	0.5249	0.537925	IPR001696,IPR005821,IPR027359,IPR031649,IPR043203	Voltage gated sodium channel,alpha subunit,Ion transport domain,Voltage-dependent channel domain superfamily,Voltage-dependent L-type calcium channel,IQ-associated domain,Voltage-gated cation channel calcium and sodium
Pmea_00013120	Environment	0.52055	0.020866	0.515275	0.528975	IPR016024,IPR024855	Armadillo-type fold,UNC79
Pmea_00013192	Environment	0.7442	0.012946	0.74225	0.748425	IPR003644,IPR004836,IPR004837,IPR032452,IPR038081	Na-Ca exchanger/integrin-beta4,Sodium/calcium exchanger protein,Sodium/calcium exchanger membrane region,Sodium/calcium exchanger domain,C-terminal extension,CalX-like domain superfamily
Pmea_00013221	Environment	0.5073	0.010054	0.500725	0.513025	IPR009906,IPR025504,IPR038021	D-glutamate cyclase,Domain of unknown function DUF4392,Putative hydro-lyase
Pmea_00013236	Environment	0.5055	0.011077	0.5021	0.511075	IPR010255,IPR011519,IPR019791,IPR037120	Haem peroxidase superfamily,ASPIC/UnbV,Haem peroxidase,animal-type,Haem peroxidase domain superfamily,animal type
Pmea_00013264	Environment	0.52875	0.009718	0.5243	0.534425	IPR001300,IPR002048,IPR011992,IPR018247,IPR022682,IPR022683,IPR022684,IPR033883,IPR036213,IPR038765	Peptidase C2,calpain,catalytic domain,EF-hand domain,EF-hand domain pair,EF-Hand 1,calcium-binding site,large subunit,domain III,calpain family,Calpain subdomain III,Calpain large subunit,domain III superfamily,Papain-like cysteine peptidase superfamily
Pmea_00013271	Environment	0.6197	0.00952	0.617275	0.6237	IPR006624,IPR015943,IPR029772,IPR036322	Beta-propeller repeat TECPR,WD40/YVTN repeat-like-containing domain superfamily,Tectonin beta-propeller repeat-containing protein 2,WD40-repeat-containing domain superfamily
Pmea_00013375	Environment	0.5181	0.017724	0.51385	0.5241	IPR002109,IPR004480,IPR014434,IPR033658,IPR036249	Glutaredoxin,Monothiol glutaredoxin-related,Monothiol glutaredoxin,PICOT-like,Thioredoxin-like superfamily
Pmea_00013407	Environment	0.78115	0.004195	0.7796	0.78275	IPR000859,IPR035914	CUB domain,Spermadhesin,CUB domain superfamily
Pmea_00013446	Environment	0.504	0.011547	0.500975	0.50915	IPR000014,IPR000595,IPR000700,IPR001610,IPR003938,IPR003949,IPR005821,IPR014710,IPR018490,IPR030171,IPR035965	PAS domain,Cyclic nucleotide-binding domain,PAS-associated,C-terminal,PAC motif,Potassium channel,voltage-dependent,EAG/ELK/ERG,EAG,Ion transport domain,RmlC-like jelly roll fold,Cyclic nucleotide-binding-like,Potassium voltage-gated channel subfamily H member 5,PAS domain superfamily
Pmea_00013466	Environment	0.57325	0.00761	0.5693	0.5768	IPR005175	PPC domain
Pmea_00013484	Environment	0.5227	0.011918	0.518675	0.5281	IPR002123,IPR022284,IPR041728	Phospholipid/glycerol acyltransferase,Glycerol-3-phosphate O-acyltransferase/Dihydroxyacetone phosphate acyltransferase,GPAT/DHAPAT,acyltransferase domain
Pmea_00013508	Environment	0.5156	0.011016	0.511575	0.5211	IPR001680,IPR011047,IPR015943,IPR017986,IPR036322,IPR042411	WD40 repeat,Quinoprotein alcohol dehydrogenase-like superfamily,WD40/YVTN repeat-like-containing domain superfamily,WD40-repeat-containing domain,WD40-repeat-containing domain superfamily,WD repeat-containing protein 27
Pmea_00013612	Environment	0.50255	0.015256	0.500425	0.510225	IPR000210,IPR003131,IPR003968,IPR003974,IPR005821,IPR011333,IPR027359,IPR028325	BTB/POZ domain,Potassium channel tetramerisation-type BTB domain,Potassium channel,voltage dependent,Kv,Kv3,Ion transport domain,SKP1/BTB/POZ domain superfamily,Voltage-dependent channel domain superfamily,Voltage-gated potassium channel
Pmea_00013623	Environment	0.50095	0.012947	0.495	0.507725	IPR000591,IPR000889,IPR001849,IPR011993,IPR036249,IPR036388,IPR036390	DEP domain,Glutathione peroxidase,Pleckstrin homology domain,PH-like domain superfamily,Thioredoxin-like superfamily,Winged helix-like DNA-binding domain superfamily,Winged helix DNA-binding domain superfamily
Pmea_00013697	Environment	0.5353	0.010256	0.5311	0.541175	IPR013122,IPR039031	Polycystin cation channel,PKD1/PKD2,Mucolipin
Pmea_00013851	Environment	0.51295	0.009088	0.508375	0.52235	IPR006028,IPR006029,IPR006201,IPR006202,IPR018000,IPR036719,IPR036734	Gamma-aminobutyric acid A receptor/Glycine receptor alpha,Neurotransmitter-gated ion-channel transmembrane domain,Neurotransmitter-gated ion-channel,Neurotransmitter-gated ion-channel ligand-binding domain,conserved site,Neurotransmitter-gated ion-channel transmembrane domain superfamily,Neurotransmitter-gated ion-channel ligand-binding domain superfamily
Pmea_00013857	Environment	0.5484	0.009107	0.5447	0.553	IPR010703,IPR016024,IPR021816,IPR026791,IPR027007,IPR027357,IPR035892,IPR037808,IPR043161,IPR043162	Dedicator of cytokinesis,C-terminal,Armadillo-type fold,Dedicator of cytokinesis C/D,N-terminal,DHR-1 domain,DHR-2 domain,C2 domain superfamily,Dedicator of cytokinesis C,C2 domain,lobe A,lobe C
Pmea_00013864	Environment	0.58495	0.025429	0.577525	0.59765	IPR039512	RCHY1,zinc-ribbon
Pmea_00013870	Environment	0.5556	0.010553	0.55205	0.56155	IPR000242,IPR000387,IPR003595,IPR003598,IPR003599,IPR003961,IPR007110,IPR013783,IPR016130,IPR029021,IPR036116,IPR036179	PTP type protein phosphatase,Tyrosine specific protein phosphatases domain,Protein-tyrosine phosphatase,catalytic,Immunoglobulin subtype 2,Immunoglobulin subtype,Fibronectin type III,Immunoglobulin-like domain,Immunoglobulin-like fold,active site,Protein-tyrosine phosphatase-like,Fibronectin type III superfamily,Immunoglobulin-like domain superfamily
Pmea_00013914	Environment	0.5183	0.057818	0.515175	0.5241	IPR000276,IPR017452	G protein-coupled receptor,rhodopsin-like,GPCR,7TM
Pmea_00013996	Environment	0.5667	0.011725	0.562925	0.572075	IPR000626,IPR001104,IPR029071,IPR039357	Ubiquitin-like domain,3-oxo-5-alpha-steroid 4-dehydrogenase,C-terminal,Ubiquitin-like domain superfamily,3-oxo-5-alpha-steroid 4-dehydrogenase/very-long-chain enoyl-CoA reductase
Pmea_00014101	Environment	0.5178	0.009446	0.5132	0.524175	IPR000885	Fibrillar collagen,C-terminal
Pmea_00014102	Environment	0.54955	0.011451	0.54615	0.554575	IPR000885,IPR008160	Fibrillar collagen,C-terminal,Collagen triple helix repeat
Pmea_00014119	Environment	0.64885	0.013005	0.6438	0.65495	IPR000008,IPR002524,IPR027469,IPR035892,IPR036837	C2 domain,Cation efflux protein,Cation efflux transmembrane domain superfamily,C2 domain superfamily,cytoplasmic domain superfamily
Pmea_00014120	Environment	0.56565	0.010093	0.5607	0.5719	IPR000008,IPR035892	C2 domain,C2 domain superfamily
Pmea_00014133	Environment	0.5266	0.012705	0.5227	0.5322	IPR011989,IPR016024,IPR021133,IPR024395,IPR028399,IPR034085	Armadillo-like helical,Armadillo-type fold,HEAT,type 2,CLASP N-terminal domain,CLIP-associating protein 1,TOG domain
Pmea_00014159	Environment	0.5242	0.01266	0.5199	0.538425	IPR000403,IPR003151,IPR003152,IPR011009,IPR014009,IPR016024,IPR033317	Phosphatidylinositol 3-/4-kinase,catalytic domain,PIK-related kinase,FAT,FATC domain,Protein kinase-like domain superfamily,Armadillo-type fold,Transcription-associated protein 1
Pmea_00014169	Environment	0.5431	0.009667	0.541075	0.54775	IPR002018,IPR019819,IPR019826,IPR029058	Carboxylesterase,type B,Carboxylesterase type B,conserved site,active site,Alpha/Beta hydrolase fold
Pmea_00014179	Environment	0.7526	0.006309	0.750675	0.756825	IPR000626,IPR001394,IPR018200,IPR028889,IPR029071,IPR038765	Ubiquitin-like domain,Peptidase C19,ubiquitin carboxyl-terminal hydrolase,Ubiquitin specific protease,conserved site,Ubiquitin specific protease domain,Ubiquitin-like domain superfamily,Papain-like cysteine peptidase superfamily
Pmea_00014180	Environment	0.5521	0.010199	0.5471	0.556075	IPR003673,IPR023606	CoA-transferase family III,CoA-transferase family III domain superfamily
Pmea_00014304	Environment	0.51955	0.010047	0.515775	0.5268	IPR029668	Transmembrane protein 98
Pmea_00014306	Environment	0.79125	0.005586	0.7907	0.794625	IPR006593,IPR028837,IPR043205	Cytochrome b561/ferric reductase transmembrane,Cytochrome b561,Cytochrome b561/Cytochrome b reductase 1-like
Pmea_00014332	Environment	0.5049	0.01464	0.501525	0.51365	IPR003280,IPR013099	Two pore domain potassium channel,Potassium channel domain
Pmea_00014338	Environment	0.5194	0.01203	0.51555	0.5241	IPR001613,IPR002937,IPR036188	Flavin amine oxidase,Amine oxidase,FAD/NAD(P)-binding domain superfamily
Pmea_00014362	Environment	0.6036	0.011136	0.600075	0.612775	IPR000315,IPR001258,IPR001298,IPR001841,IPR003649,IPR011042,IPR013017,IPR013083,IPR013087,IPR013783,IPR014756,IPR017868,IPR017907	B-box-type zinc finger,NHL repeat,Filamin/ABP280 repeat,Zinc finger,RING-type,B-box,C-terminal,Six-bladed beta-propeller,TolB-like,subgroup,RING/FYVE/PHD-type,Zinc finger C2H2-type,Immunoglobulin-like fold,Immunoglobulin E-set,Filamin/ABP280 repeat-like,conserved site
Pmea_00014372	Environment	0.51895	0.016708	0.515775	0.5241	IPR001214,IPR013087,IPR036236	SET domain,Zinc finger C2H2-type,Zinc finger C2H2 superfamily
Pmea_00014374	Environment	0.593	0.012247	0.589975	0.599225	IPR006109,IPR006168,IPR008927,IPR011128,IPR013328,IPR017751,IPR036291	Glycerol-3-phosphate dehydrogenase,NAD-dependent,C-terminal,6-phosphogluconate dehydrogenase-like,C-terminal domain superfamily,N-terminal,6-phosphogluconate dehydrogenase,domain 2,eukaryotic,NAD(P)-binding domain superfamily
Pmea_00014378	Environment	0.6376	0.015609	0.631425	0.643775	IPR000008,IPR035892	C2 domain,C2 domain superfamily
Pmea_00014385	Environment	0.50945	0.011109	0.5051	0.5165	IPR022782	Actin interacting protein 3-like,C-terminal
Pmea_00014405	Environment	0.6159	0.009942	0.613075	0.619925	IPR000591,IPR000595,IPR000651,IPR001895,IPR008937,IPR014710,IPR018490,IPR023578,IPR029071,IPR036388,IPR036390,IPR036964	DEP domain,Cyclic nucleotide-binding domain,Ras-like guanine nucleotide exchange factor,N-terminal,Ras guanine-nucleotide exchange factors catalytic domain,RmlC-like jelly roll fold,Cyclic nucleotide-binding-like,Ras guanine nucleotide exchange factor domain superfamily,Ubiquitin-like domain superfamily,Winged helix-like DNA-binding domain superfamily,Winged helix DNA-binding domain superfamily,R…
Pmea_00014426	Environment	0.6234	0.007806	0.62025	0.627525	IPR001466,IPR012338	Beta-lactamase-related,Beta-lactamase/transpeptidase-like
Pmea_00014427	Environment	0.55815	0.008904	0.553875	0.568625	IPR001466,IPR012338	Beta-lactamase-related,Beta-lactamase/transpeptidase-like
Pmea_00014565	Environment	0.61475	0.008802	0.609425	0.620475	IPR006214	Bax inhibitor 1-related
Pmea_00014622	Environment	0.5324	0.015148	0.528575	0.5413	IPR003609	PAN/Apple domain
Pmea_00014632	Environment	0.60865	0.01681	0.607125	0.61225	IPR000884,IPR003961,IPR013099,IPR013320,IPR013783,IPR036116,IPR036383	Thrombospondin type-1 (TSP1) repeat,Fibronectin type III,Potassium channel domain,Concanavalin A-like lectin/glucanase domain superfamily,Immunoglobulin-like fold,Fibronectin type III superfamily,Thrombospondin type-1 (TSP1) repeat superfamily
Pmea_00014684	Environment	0.68435	0.009279	0.680875	0.6899	IPR001594,IPR002110,IPR020683,IPR036770	Palmitoyltransferase,DHHC domain,Ankyrin repeat,Ankyrin repeat-containing domain,Ankyrin repeat-containing domain superfamily
Pmea_00014754	Environment	0.6515	0.012905	0.65015	0.6546	IPR002110,IPR020683,IPR036770	Ankyrin repeat,Ankyrin repeat-containing domain,Ankyrin repeat-containing domain superfamily
Pmea_00014768	Environment	0.5478	0.027554	0.5373	0.5657	IPR041667	Cupin-like domain 8
Pmea_00015099	Environment	0.6033	0.019038	0.59885	0.6093	IPR000210,IPR003131,IPR003968,IPR003975,IPR005821,IPR011333,IPR027359,IPR028325	BTB/POZ domain,Potassium channel tetramerisation-type BTB domain,Potassium channel,voltage dependent,Kv,Kv4,Ion transport domain,SKP1/BTB/POZ domain superfamily,Voltage-dependent channel domain superfamily,Voltage-gated potassium channel
Pmea_00015100	Environment	0.5594	0.012452	0.5562	0.5631	IPR011990,IPR013026,IPR019734	Tetratricopeptide-like helical domain superfamily,Tetratricopeptide repeat-containing domain,Tetratricopeptide repeat
Pmea_00015255	Environment	0.5977	0.010555	0.593575	0.6053	IPR001000,IPR002889,IPR008979,IPR017853	Glycoside hydrolase family 10 domain,Carbohydrate-binding WSC,Galactose-binding-like domain superfamily,Glycoside hydrolase superfamily
Pmea_00015275	Environment	0.56265	0.028056	0.560075	0.566375	IPR006597,IPR011990,IPR040239	Sel1-like repeat,Tetratricopeptide-like helical domain superfamily,Beta-lactamase HcpB-like
Pmea_00015452	Environment	0.76715	0.006121	0.76565	0.769125	IPR000276,IPR017452	G protein-coupled receptor,rhodopsin-like,GPCR,7TM
Pmea_00015453	Environment	0.5862	0.009216	0.58265	0.592425	IPR000742,IPR002350,IPR003582,IPR009030,IPR013320,IPR036058	EGF-like domain,Kazal domain,ShKT domain,Growth factor receptor cysteine-rich domain superfamily,Concanavalin A-like lectin/glucanase domain superfamily,Kazal domain superfamily
Pmea_00015490	Environment	0.6113	0.007198	0.607375	0.6174	IPR000467,IPR001202,IPR002877,IPR025816,IPR029063,IPR030376	G-patch domain,WW domain,Ribosomal RNA methyltransferase FtsJ domain,RrmJ-type ribose 2-O-methyltransferase domain,S-adenosyl-L-methionine-dependent methyltransferase,Cap-specific mRNA (nucleoside-2-O-)-methyltransferase 1
Pmea_00015606	Environment	0.62065	0.006871	0.617075	0.62645	IPR000008,IPR000909,IPR001192,IPR001711,IPR009535,IPR011992,IPR015359,IPR016280,IPR017946,IPR035892,IPR037862,IPR042531	C2 domain,Phosphatidylinositol-specific phospholipase C,X domain,Phosphoinositide phospholipase C family,Phospholipase C,phosphatidylinositol-specific,Y domain,Phospholipase C-beta,conserved site,EF-hand domain pair,Phosphoinositide-specific phospholipase C,EF-hand-like domain,Phosphatidylinositol-4,5-bisphosphate phosphodiesterase beta,PLC-like phosphodiesterase,TIM beta/alpha-barrel domain supe…
Pmea_00015610	Environment	0.5912	0.008618	0.588525	0.5969	IPR000008,IPR000909,IPR001192,IPR001711,IPR009535,IPR011992,IPR015359,IPR016280,IPR017946,IPR035892,IPR037862	C2 domain,Phosphatidylinositol-specific phospholipase C,X domain,Phosphoinositide phospholipase C family,Phospholipase C,phosphatidylinositol-specific,Y domain,Phospholipase C-beta,conserved site,EF-hand domain pair,Phosphoinositide-specific phospholipase C,EF-hand-like domain,Phosphatidylinositol-4,5-bisphosphate phosphodiesterase beta,PLC-like phosphodiesterase,TIM beta/alpha-barrel domain supe…
Pmea_00015642	Environment	0.6481	0.008387	0.643125	0.6558	IPR000306,IPR000591,IPR002423,IPR002498,IPR011011,IPR013083,IPR017455,IPR027409,IPR027484,IPR036388,IPR036390	FYVE zinc finger,DEP domain,Chaperonin Cpn60/TCP-1 family,Phosphatidylinositol-4-phosphate 5-kinase,core,Zinc finger,FYVE/PHD-type,RING/FYVE/PHD-type,FYVE-related,GroEL-like apical domain superfamily,N-terminal,Winged helix-like DNA-binding domain superfamily,Winged helix DNA-binding domain superfamily
Pmea_00015654	Environment	0.5561	0.007152	0.55355	0.560625	IPR002938,IPR027545,IPR036188	FAD-binding domain,Kynurenine 3-monooxygenase,FAD/NAD(P)-binding domain superfamily
Pmea_00015694	Environment	0.6058	0.056724	0.602025	0.611675	IPR003598,IPR003599,IPR007110,IPR013098,IPR013151,IPR013783,IPR036179	Immunoglobulin subtype 2,Immunoglobulin subtype,Immunoglobulin-like domain,Immunoglobulin I-set,Immunoglobulin,Immunoglobulin-like fold,Immunoglobulin-like domain superfamily
Pmea_00015709	Environment	0.5388	0.01273	0.5354	0.54405	IPR026652	Centrosomal protein of 128kDa
Pmea_00015759	Environment	0.6795	0.0135	0.677425	0.6809	IPR002259,IPR009357	Equilibrative nucleoside transporter,Solute carrier family 52,riboflavin transporter
Pmea_00015764	Environment	0.5329	0.015173	0.5296	0.536925	IPR010979,IPR012319,IPR015371,IPR035937	Ribosomal protein S13-like,H2TH,Formamidopyrimidine-DNA glycosylase,catalytic domain,Endonuclease VIII-like 1,DNA binding,MutM-like,N-terminal
Pmea_00015771	Environment	0.6211	0.007493	0.617475	0.627025	IPR001375,IPR029058	Peptidase S9,prolyl oligopeptidase,catalytic domain,Alpha/Beta hydrolase fold
Pmea_00015819	Environment	0.53925	0.009132	0.535875	0.543425	IPR001623,IPR036869	DnaJ domain,Chaperone J-domain superfamily
Pmea_00015821	Environment	0.5127	0.010956	0.508	0.518225	IPR001251,IPR011074,IPR036273,IPR036598,IPR036865	CRAL-TRIO lipid binding domain,CRAL/TRIO,N-terminal domain,N-terminal domain superfamily,GOLD domain superfamily,CRAL-TRIO lipid binding domain superfamily
Pmea_00015926	Environment	0.53665	0.011387	0.5334	0.5445	IPR001478,IPR036034	PDZ domain,PDZ superfamily
Pmea_00015939	Environment	0.68415	0.009671	0.681675	0.6881	IPR000276,IPR001611,IPR003591,IPR017452,IPR032675	G protein-coupled receptor,rhodopsin-like,Leucine-rich repeat,typical subtype,GPCR,7TM,Leucine-rich repeat domain superfamily
Pmea_00015942	Environment	0.51975	0.00954	0.51695	0.5235	IPR027417,IPR039677	P-loop containing nucleoside triphosphate hydrolase,Ciliogenesis and planar polarity effector 2
Pmea_00015960	Environment	0.51535	0.009707	0.511575	0.52305	IPR018864	Nucleoporin Nup188
Pmea_00015961	Environment	0.52645	0.024118	0.514225	0.54055	IPR018864	Nucleoporin Nup188
Pmea_00016025	Environment	0.5887	0.011728	0.5852	0.60125	IPR002048,IPR011992,IPR018247,IPR039030	EF-hand domain,EF-hand domain pair,EF-Hand 1,calcium-binding site,Calmodulin
Pmea_00016072	Environment	0.66775	0.007037	0.66495	0.673475	IPR002121,IPR002562,IPR010997,IPR012337,IPR012588	HRDC domain,3'-5' exonuclease domain,HRDC-like superfamily,Ribonuclease H-like superfamily,Exosome-associated factor Rrp6,N-terminal
Pmea_00016137	Environment	0.57345	0.014367	0.5689	0.57835	IPR002110,IPR005821,IPR020683,IPR036770	Ankyrin repeat,Ion transport domain,Ankyrin repeat-containing domain,Ankyrin repeat-containing domain superfamily
Pmea_00016272	Environment	0.5692	0.008384	0.56495	0.575725	IPR002019,IPR002026,IPR005848,IPR006680,IPR008221,IPR011059,IPR011612,IPR017950,IPR017951,IPR029754,IPR032466,IPR036461,IPR036463	Urease,beta subunit,gamma/gamma-beta subunit,alpha subunit,Amidohydrolase-related,Metal-dependent hydrolase,composite domain superfamily,Urease alpha-subunit,N-terminal domain,Urease active site,Urease alpha subunit,C-terminal,Urease nickel binding site,beta subunit superfamily,gamma subunit superfamily
Pmea_00016399	Environment	0.51585	0.015305	0.5109	0.52295	IPR001680,IPR015943,IPR017986,IPR019775,IPR020472,IPR036322	WD40 repeat,WD40/YVTN repeat-like-containing domain superfamily,WD40-repeat-containing domain,conserved site,G-protein beta WD-40 repeat,WD40-repeat-containing domain superfamily
Pmea_00016522	Environment	0.6154	0.008246	0.6128	0.620825	IPR013815	ATP-grasp fold,subdomain 1
Pmea_00016622	Environment	0.543	0.012144	0.5389	0.54975	IPR004299	Membrane bound O-acyl transferase,MBOAT
Pmea_00016690	Environment	0.56345	0.007803	0.559975	0.568075	IPR000679,IPR000949,IPR001005,IPR001025,IPR009057,IPR013088,IPR017884,IPR043151	Zinc finger,GATA-type,ELM2 domain,SANT/Myb domain,Bromo adjacent homology (BAH) domain,Homeobox-like domain superfamily,NHR/GATA-type,SANT domain,Bromo adjacent homology (BAH) domain superfamily
Pmea_00016719	Environment	0.5616	0.011416	0.559	0.5651	IPR026749,IPR031926	Transmembrane protein 135,N-terminal domain
Pmea_00016769	Environment	0.56005	0.20953	0.13485	0.56395	IPR003439,IPR003593,IPR011527,IPR017871,IPR027417,IPR030244,IPR036640	ABC transporter-like,AAA+ ATPase domain,ABC transporter type 1,transmembrane domain,ABC transporter,conserved site,P-loop containing nucleoside triphosphate hydrolase,Oligomycin resistance ATP-dependent permease Yor1,transmembrane domain superfamily
Pmea_00016774	Environment	0.55135	0.007847	0.546675	0.556	IPR000034,IPR000742,IPR001791,IPR001881,IPR002049,IPR003598,IPR003599,IPR007110,IPR013032,IPR013098,IPR013320,IPR013783,IPR036179	Laminin IV,EGF-like domain,Laminin G domain,EGF-like calcium-binding domain,Laminin EGF domain,Immunoglobulin subtype 2,Immunoglobulin subtype,Immunoglobulin-like domain,EGF-like,conserved site,Immunoglobulin I-set,Concanavalin A-like lectin/glucanase domain superfamily,Immunoglobulin-like fold,Immunoglobulin-like domain superfamily
Pmea_00016832	Environment	0.5765	0.010542	0.5743	0.580225	IPR012462	Peptidase C78,ubiquitin fold modifier-specific peptidase 1/ 2
Pmea_00016841	Environment	0.5182	0.013709	0.513525	0.523675	IPR005821,IPR015797,IPR041491	Ion transport domain,NUDIX hydrolase-like domain superfamily,TRPM,SLOG domain
Pmea_00016952	Environment	0.61405	0.007658	0.6114	0.6199	IPR025151,IPR032040,IPR036322	ELYS-like domain,ELYS,beta-propeller domain,WD40-repeat-containing domain superfamily
Pmea_00016955	Environment	0.5917	0.007552	0.587775	0.5962	IPR001357,IPR002035,IPR004102,IPR012317,IPR013694,IPR036420,IPR036465,IPR036616	BRCT domain,von Willebrand factor,type A,Poly(ADP-ribose) polymerase,regulatory domain,catalytic domain,VIT domain,BRCT domain superfamily,von Willebrand factor A-like domain superfamily,regulatory domain superfamily
Pmea_00016988	Environment	0.5018	0.018552	0.49815	0.507225	IPR001905,IPR002229,IPR024041,IPR029020	Ammonium transporter,Blood group Rhesus C/E/D polypeptide,Ammonium transporter AmtB-like domain,Ammonium/urea transporter
Pmea_00016989	Environment	0.55515	0.017686	0.55245	0.560125	IPR001905,IPR024041,IPR029020	Ammonium transporter,Ammonium transporter AmtB-like domain,Ammonium/urea transporter
Pmea_00017115	Environment	0.50805	0.0124	0.50425	0.51435	IPR029063	S-adenosyl-L-methionine-dependent methyltransferase
Pmea_00017125	Environment	0.6299	0.010359	0.6273	0.6354	IPR011016,IPR013083	Zinc finger,RING-CH-type,RING/FYVE/PHD-type
Pmea_00017158	Environment	0.52345	0.008686	0.520375	0.528825	IPR001806,IPR003578,IPR005225,IPR027417,IPR037874	Small GTPase,Small GTPase Rho,Small GTP-binding protein domain,P-loop containing nucleoside triphosphate hydrolase,Cdc42
Pmea_00017254	Environment	0.55795	0.009551	0.555325	0.56355	IPR002937,IPR007526,IPR009057,IPR017366,IPR036188,IPR036388	Amine oxidase,SWIRM domain,Homeobox-like domain superfamily,Histone lysine-specific demethylase,FAD/NAD(P)-binding domain superfamily,Winged helix-like DNA-binding domain superfamily
Pmea_00017283	Environment	0.6202	0.008697	0.61595	0.6255	IPR037520,IPR037521	Folliculin/SMCR8,N-terminal,tripartite DENN domain
Pmea_00017305	Environment	0.537	0.011609	0.53255	0.5408	IPR018732,IPR030039	Dpy-19/Dpy-19-like,Probable C-mannosyltransferase DPY19L3
Pmea_00017446	Environment	0.51605	0.012673	0.512875	0.521225	IPR000718,IPR008753,IPR018497,IPR024079,IPR042089	Peptidase M13,N-terminal domain,C-terminal domain,Metallopeptidase,catalytic domain superfamily,domain 2
Pmea_00017492	Environment	0.61105	0.008898	0.6092	0.615525	IPR000210,IPR002110,IPR011333,IPR020683,IPR036770	BTB/POZ domain,Ankyrin repeat,SKP1/BTB/POZ domain superfamily,Ankyrin repeat-containing domain,Ankyrin repeat-containing domain superfamily
Pmea_00017622	Environment	0.57635	0.014812	0.572075	0.581625	IPR000198,IPR001060,IPR001452,IPR008936,IPR027267,IPR031160,IPR036028	Rho GTPase-activating protein domain,FCH domain,SH3 domain,Rho GTPase activation protein,AH/BAR domain superfamily,F-BAR domain,SH3-like domain superfamily
Pmea_00017631	Environment	0.51005	0.024834	0.504025	0.52025	IPR001680,IPR015943,IPR017986,IPR036322	WD40 repeat,WD40/YVTN repeat-like-containing domain superfamily,WD40-repeat-containing domain,WD40-repeat-containing domain superfamily
Pmea_00017636	Environment	0.5125	0.012478	0.510475	0.517775	IPR000884,IPR001590,IPR002870,IPR010294,IPR012314,IPR013273,IPR024079,IPR036383	Thrombospondin type-1 (TSP1) repeat,Peptidase M12B,ADAM/reprolysin,propeptide,ADAM-TS Spacer 1,GON-ADAMTSs,ADAMTS/ADAMTS-like,Metallopeptidase,catalytic domain superfamily,Thrombospondin type-1 (TSP1) repeat superfamily
Pmea_00017715	Environment	0.5062	0.009655	0.50325	0.509175	IPR007259,IPR040457,IPR041470,IPR042241	Gamma-tubulin complex component protein,Gamma tubulin complex component,C-terminal,Gamma tubulin complex component protein,N-terminal,Gamma-tubulin complex,C-terminal domain superfamily
Pmea_00017755	Environment	0.55685	0.017968	0.54775	0.56985	IPR027307,IPR028191,IPR028282,IPR028283	WASH complex subunit 7,N-terminal,central domain,C-terminal
Pmea_00017803	Environment	0.5229	0.011216	0.5181	0.5282	IPR001208,IPR005828,IPR005829,IPR008045,IPR012340,IPR018525,IPR020846,IPR027417,IPR027925,IPR031327,IPR033762,IPR036259,IPR041562	MCM domain,Major facilitator, sugar transporter-like,Sugar transporter,conserved site,DNA replication licensing factor Mcm2,Nucleic acid-binding,OB-fold,Mini-chromosome maintenance,Major facilitator superfamily domain,P-loop containing nucleoside triphosphate hydrolase,MCM N-terminal domain,Mini-chromosome maintenance protein,MCM OB domain,MFS transporter superfamily,MCM,AAA-lid domain
Pmea_00017837	Environment	0.6606	0.010817	0.6595	0.663825	IPR001734,IPR010617,IPR018212,IPR038377	Sodium/solute symporter,Endosomal/lysomomal potassium channel TMEM175,conserved site,Sodium/glucose symporter superfamily
Pmea_00017867	Environment	0.58135	0.009861	0.5789	0.5871	IPR024336,IPR024337	tRNA-splicing endonuclease,subunit Sen54,N-terminal
Pmea_00017871	Environment	0.70675	0.009823	0.704475	0.709575	IPR002394,IPR006029,IPR006201,IPR006202,IPR018000,IPR036719,IPR036734	Nicotinic acetylcholine receptor,Neurotransmitter-gated ion-channel transmembrane domain,Neurotransmitter-gated ion-channel,Neurotransmitter-gated ion-channel ligand-binding domain,conserved site,Neurotransmitter-gated ion-channel transmembrane domain superfamily,Neurotransmitter-gated ion-channel ligand-binding domain superfamily
Pmea_00017875	Environment	0.55415	0.014792	0.548775	0.566175	IPR000048,IPR000299,IPR000857,IPR001452,IPR001609,IPR011993,IPR019748,IPR019749,IPR027417,IPR035487,IPR035963,IPR036028,IPR036961,IPR038185	IQ motif,EF-hand binding site,FERM domain,MyTH4 domain,SH3 domain,Myosin head,motor domain,PH-like domain superfamily,FERM central domain,Band 4.1 domain,P-loop containing nucleoside triphosphate hydrolase,Unconventional myosin-XV,FERM superfamily,second domain,SH3-like domain superfamily,Kinesin motor domain superfamily,MyTH4 domain superfamily
Pmea_00017912	Environment	0.59865	0.009534	0.594675	0.60515	IPR011697,IPR015527,IPR029062	Peptidase C26,gamma-glutamyl hydrolase,Class I glutamine amidotransferase-like
Pmea_00017919	Environment	0.50295	0.010457	0.498375	0.5103	IPR001806,IPR002048,IPR005225,IPR011992,IPR013566,IPR013567,IPR018247,IPR020860,IPR021181,IPR027417	Small GTPase,EF-hand domain,Small GTP-binding protein domain,EF-hand domain pair,EF hand associated,type-1,type-2,EF-Hand 1,calcium-binding site,MIRO domain,Mitochondrial Rho GTPase,P-loop containing nucleoside triphosphate hydrolase
Pmea_00017943	Environment	0.53425	0.008075	0.53115	0.538325	IPR000977,IPR012308,IPR012309,IPR012310,IPR012340,IPR016059,IPR036599	DNA ligase,ATP-dependent,N-terminal,C-terminal,central,Nucleic acid-binding,OB-fold,conserved site,N-terminal domain superfamily
Pmea_00017996	Environment	0.5154	0.01102	0.513325	0.522375	IPR005788,IPR005792,IPR013766,IPR017937,IPR036249	Disulphide isomerase,Protein disulphide isomerase,Thioredoxin domain,Thioredoxin,conserved site,Thioredoxin-like superfamily
Pmea_00018005	Environment	0.56165	0.117638	0.55835	0.5673	IPR018363	CD59 antigen,conserved site
Pmea_00018015	Environment	0.5364	0.011895	0.532675	0.541675	IPR008717,IPR029034	Noggin,Cystine-knot cytokine
Pmea_00018019	Environment	0.57965	0.008324	0.575925	0.5854	IPR004942,IPR037587	Roadblock/LAMTOR2 domain,Ragulator complex protein LAMTOR2-like
Pmea_00018062	Environment	0.5488	0.013243	0.5433	0.561625	IPR029705	VPS35 endosomal protein sorting factor-like
Pmea_00018083	Environment	0.6319	0.006822	0.628525	0.636225	IPR016024,IPR022145,IPR038902	Armadillo-type fold,Domain of unknown function DUF3677,Integrator complex subunit 1
Pmea_00018161	Environment	0.54155	0.010492	0.53715	0.548925	IPR007632,IPR032394	Anoctamin,dimerisation domain
Pmea_00018202	Environment	0.5707	0.014652	0.5683	0.574625	IPR011528	Nuclease-related domain,NERD
Pmea_00018212	Environment	0.5748	0.009387	0.572	0.57915	IPR006166,IPR033310,IPR042530	ERCC4 domain,Mms4/EME1/EME2,EME1/EME2,C-terminal domain
Pmea_00018217	Environment	0.63715	0.012861	0.63435	0.6411	IPR005445,IPR005821,IPR027359,IPR043203	Voltage-dependent calcium channel,T-type,alpha-1 subunit,Ion transport domain,Voltage-dependent channel domain superfamily,Voltage-gated cation channel calcium and sodium
Pmea_00018308	Environment	0.59495	0.008078	0.591525	0.600525	IPR000626,IPR009060,IPR015496,IPR015940,IPR019956,IPR029071	Ubiquitin-like domain,UBA-like superfamily,Ubiquilin,Ubiquitin-associated domain,Ubiquitin domain,Ubiquitin-like domain superfamily
Pmea_00018335	Environment	0.52835	0.015065	0.52445	0.530375	IPR029156,IPR042617	CST complex subunit CTC1,CST complex subunit CTC1-like
Pmea_00018373	Environment	0.5719	0.008808	0.5686	0.574525	IPR010281	Protein of unknown function DUF885
Pmea_00018383	Environment	0.565	0.016235	0.562675	0.573425	IPR016024,IPR018849	Armadillo-type fold,Nucleolar 27S pre-rRNA processing,Urb2/Npa2,C-terminal
Pmea_00018462	Environment	0.5507	0.019983	0.54795	0.553625	IPR010281	Protein of unknown function DUF885
Pmea_00018463	Environment	0.6304	0.01377	0.6279	0.636	IPR010281	Protein of unknown function DUF885
Pmea_00018499	Environment	0.5728	0.009522	0.568825	0.579875	IPR000152,IPR000742,IPR001881,IPR009030,IPR013032,IPR017878,IPR018097,IPR026823,IPR036773	EGF-type aspartate/asparagine hydroxylation site,EGF-like domain,EGF-like calcium-binding domain,Growth factor receptor cysteine-rich domain superfamily,EGF-like,conserved site,TB domain,EGF-like calcium-binding,Complement Clr-like EGF domain,TGF-beta binding (TB) domain superfamily
Pmea_00018569	Environment	0.57535	0.008434	0.572475	0.580325	IPR000432,IPR007695,IPR007696,IPR007860,IPR007861,IPR016151,IPR017261,IPR027417,IPR036187,IPR036678	DNA mismatch repair protein MutS,C-terminal,DNA mismatch repair protein MutS-like,N-terminal,core,connector domain,clamp,DNA mismatch repair protein MutS/MSH,P-loop containing nucleoside triphosphate hydrolase,core domain superfamily,MutS,connector domain superfamily
Pmea_00018586	Environment	0.6506	0.019196	0.6485	0.653875	IPR013766,IPR017937,IPR036249	Thioredoxin domain,Thioredoxin,conserved site,Thioredoxin-like superfamily
Pmea_00018670	Environment	0.73005	0.008298	0.727875	0.73315	IPR000465,IPR009061,IPR022652,IPR022656,IPR037129	XPA,Putative DNA-binding domain superfamily,Zinc finger,XPA-type,conserved site,C-terminal,XPA domain superfamily
Pmea_00018696	Environment	0.5244	0.008837	0.52055	0.528675	IPR002100,IPR022102,IPR033896,IPR036879	Transcription factor,MADS-box,Holliday junction regulator protein family C-terminal,MADS MEF2-like,MADS-box superfamily
Pmea_00018744	Environment	0.5319	0.011089	0.5278	0.535875	IPR000504,IPR012677,IPR034147,IPR035979	RNA recognition motif domain,Nucleotide-binding alpha-beta plait domain superfamily,RBM40,RNA recognition motif 1,RNA-binding domain superfamily
Pmea_00018771	Environment	0.5468	0.014336	0.536825	0.5533	IPR005225,IPR006689,IPR027417	Small GTP-binding protein domain,Small GTPase superfamily,ARF/SAR type,P-loop containing nucleoside triphosphate hydrolase
Pmea_00018791	Environment	0.64825	0.007531	0.645575	0.6535	IPR010323,IPR011990	Protein of unknown function DUF924,Tetratricopeptide-like helical domain superfamily
Pmea_00018795	Environment	0.5044	0.011748	0.501475	0.5099	IPR001873	Epithelial sodium channel
Pmea_00018802	Environment	0.5583	0.011782	0.55345	0.561925	IPR003754,IPR036108,IPR039793	Tetrapyrrole biosynthesis,uroporphyrinogen III synthase,uroporphyrinogen III synthase superfamily,Uroporphyrinogen-III synthase
Pmea_00018809	Environment	0.51615	0.015733	0.5102	0.5222	IPR002181,IPR020837,IPR036056	Fibrinogen,alpha/beta/gamma chain,C-terminal globular domain,conserved site,Fibrinogen-like,C-terminal
Pmea_00018858	Environment	0.5368	0.011593	0.532375	0.54325	IPR001806,IPR005225,IPR027417	Small GTPase,Small GTP-binding protein domain,P-loop containing nucleoside triphosphate hydrolase
Pmea_00018864	Environment	0.61335	0.015583	0.6109	0.615575	IPR002110,IPR020683,IPR036770	Ankyrin repeat,Ankyrin repeat-containing domain,Ankyrin repeat-containing domain superfamily
Pmea_00018910	Environment	0.54285	0.033737	0.53985	0.546025	IPR011701,IPR020846,IPR036259	Major facilitator superfamily,Major facilitator superfamily domain,MFS transporter superfamily
Pmea_00018928	Environment	0.5794	0.008786	0.577975	0.581525	IPR000504,IPR012677,IPR034988,IPR035979,IPR037366	RNA recognition motif domain,Nucleotide-binding alpha-beta plait domain superfamily,DAZ/BOULE,RNA recognition motif,RNA-binding domain superfamily,BOULE/DAZ family
Pmea_00018976	Environment	0.5968	0.012056	0.591975	0.602875	IPR011701,IPR036259	Major facilitator superfamily,MFS transporter superfamily
Pmea_00019038	Environment	0.5357	0.012551	0.532275	0.542075	IPR001563,IPR029058	Peptidase S10,serine carboxypeptidase,Alpha/Beta hydrolase fold
Pmea_00019162	Environment	0.7385	0.007168	0.736575	0.74195	IPR004147,IPR011009,IPR034646	UbiB domain,Protein kinase-like domain superfamily,ADCK3-like
Pmea_00019214	Environment	0.5209	0.012832	0.5178	0.5268	IPR006047,IPR017853,IPR031984	Glycosyl hydrolase,family 13,catalytic domain,Glycoside hydrolase superfamily,Solute carrier family 3 member 2,N-terminal domain
Pmea_00019253	Environment	0.5052	0.014809	0.499325	0.51625	IPR000719,IPR001611,IPR002110,IPR003591,IPR008271,IPR011009,IPR015943,IPR017441,IPR020683,IPR020859,IPR027417,IPR032171,IPR032675,IPR036322,IPR036770	Protein kinase domain,Leucine-rich repeat,Ankyrin repeat,typical subtype,Serine/threonine-protein kinase,active site,Protein kinase-like domain superfamily,WD40/YVTN repeat-like-containing domain superfamily,Protein kinase,ATP binding site,Ankyrin repeat-containing domain,Roc domain,P-loop containing nucleoside triphosphate hydrolase,C-terminal of Roc (COR) domain,Leucine-rich repeat domain super…
Pmea_00019626	Environment	0.51665	0.009934	0.51455	0.520875	IPR001680,IPR013087,IPR017986,IPR019775,IPR036236,IPR036322	WD40 repeat,Zinc finger C2H2-type,WD40-repeat-containing domain,conserved site,Zinc finger C2H2 superfamily,WD40-repeat-containing domain superfamily
Pmea_00019753	Environment	0.5172	0.009337	0.5139	0.5236	IPR000727,IPR007705,IPR010989,IPR038407	Target SNARE coiled-coil homology domain,Vesicle transport v-SNARE,N-terminal,SNARE,N-terminal domain superfamily
Pmea_00019768	Environment	0.58605	0.008936	0.583	0.591175	IPR000873,IPR020845,IPR025110,IPR042099	AMP-dependent synthetase/ligase,AMP-binding,conserved site,AMP-binding enzyme,C-terminal domain,AMP-dependent synthetase-like superfamily
Pmea_00019788	Environment	0.5439	0.011438	0.539975	0.5525	IPR006773,IPR032368,IPR038108,IPR038633	Proteasomal ubiquitin receptor Rpn13/ADRM1,UCH-binding domain,UCH-binding domain superfamily,Proteasomal ubiquitin receptor Rpn13/ADRM1 superfamily
Pmea_00019831	Environment	0.5512	0.020383	0.5363	0.5567	IPR003663,IPR005828,IPR005829,IPR020846,IPR036259	Sugar/inositol transporter,Major facilitator, sugar transporter-like,Sugar transporter,conserved site,Major facilitator superfamily domain,MFS transporter superfamily
Pmea_00019846	Environment	0.5747	0.008942	0.5717	0.5822	IPR002119,IPR002589,IPR007125,IPR009072,IPR032454,IPR032458	Histone H2A,Macro domain,Histone H2A/H2B/H3,Histone-fold,C-terminal domain,Histone H2A conserved site
Pmea_00019875	Environment	0.60275	0.00939	0.60025	0.609325	IPR001452,IPR010703,IPR016024,IPR026791,IPR027007,IPR027357,IPR032376,IPR035892,IPR036028,IPR042455,IPR043161,IPR043162	SH3 domain,Dedicator of cytokinesis,C-terminal,Armadillo-type fold,DHR-1 domain,DHR-2 domain,N-terminal domain,C2 domain superfamily,SH3-like domain superfamily,N-terminal,subdomain 1,lobe A,lobe C
Pmea_00019891	Environment	0.5234	0.012775	0.517075	0.5302	IPR024849	Shootin-1
Pmea_00019894	Environment	0.61955	0.011804	0.615075	0.624975	IPR000651,IPR001895,IPR011009,IPR011019,IPR023578,IPR029899	Ras-like guanine nucleotide exchange factor,N-terminal,Ras guanine-nucleotide exchange factors catalytic domain,Protein kinase-like domain superfamily,KIND domain,Ras guanine nucleotide exchange factor domain superfamily,Kinase non-catalytic C-lobe domain-containing protein 1
Pmea_00019934	Environment	0.67375	0.007915	0.668475	0.677325	IPR002350,IPR004156,IPR036058,IPR036259	Kazal domain,Organic anion transporter polypeptide,Kazal domain superfamily,MFS transporter superfamily
Pmea_00019942	Environment	0.5405	0.011686	0.5373	0.5462	IPR000562,IPR001190,IPR001695,IPR013806,IPR017448,IPR019828,IPR036772,IPR036943	Fibronectin type II domain,SRCR domain,Lysyl oxidase,Kringle-like fold,SRCR-like domain,conserved site,SRCR-like domain superfamily,Fibronectin type II domain superfamily
Pmea_00019953	Environment	0.51365	0.018049	0.51045	0.51885	IPR002048,IPR011992,IPR018247,IPR028846	EF-hand domain,EF-hand domain pair,EF-Hand 1,calcium-binding site,Recoverin family
Pmea_00019973	Environment	0.7082	0.012743	0.706075	0.710825	IPR007527	Zinc finger,SWIM-type
Pmea_00020039	Environment	0.52985	0.034662	0.5197	0.537425	IPR011989,IPR016024,IPR029058	Armadillo-like helical,Armadillo-type fold,Alpha/Beta hydrolase fold
Pmea_00020085	Environment	0.5768	0.014515	0.57305	0.5827	IPR000504,IPR012677,IPR032296,IPR034819,IPR035979,IPR038446	RNA recognition motif domain,Nucleotide-binding alpha-beta plait domain superfamily,Cytoplasmic polyadenylation element-binding protein,ZZ domain,RNA-binding domain superfamily,CEBP,ZZ domain superfamily
Pmea_00020120	Environment	0.52215	0.009761	0.517575	0.529475	IPR000276,IPR017452	G protein-coupled receptor,rhodopsin-like,GPCR,7TM
Pmea_00020167	Environment	0.551	0.010514	0.547075	0.555475	IPR007527	Zinc finger,SWIM-type
Pmea_00020175	Environment	0.5105	0.016604	0.5088	0.513175	IPR001604,IPR020821,IPR039015	DNA/RNA non-specific endonuclease,Extracellular Endonuclease,subunit A,Endonuclease domain-containing 1 protein
Pmea_00020215	Environment	0.63595	0.014068	0.6337	0.642375	IPR000082,IPR000203,IPR000372,IPR000832,IPR001879,IPR007110,IPR013098,IPR013783,IPR017981,IPR032675,IPR036179,IPR036445	SEA domain,GPS motif,Leucine-rich repeat N-terminal domain,GPCR,family 2,secretin-like,extracellular hormone receptor domain,Immunoglobulin-like domain,Immunoglobulin I-set,Immunoglobulin-like fold,family 2-like,Leucine-rich repeat domain superfamily,Immunoglobulin-like domain superfamily,GPCR family 2,extracellular hormone receptor domain superfamily
Pmea_00020243	Environment	0.5691	0.016187	0.561275	0.580125	IPR007239,IPR042526,IPR042527	Autophagy-related protein 5,Autophagy protein Atg5,helix rich domain,UblA domain
Pmea_00020244	Environment	0.52295	0.014878	0.5193	0.526125	IPR001737,IPR016861,IPR020598,IPR029063	Ribosomal RNA adenine methyltransferase KsgA/Erm,Mitochondrial transcription factor TFB2,Ribosomal RNA adenine methylase transferase,N-terminal,S-adenosyl-L-methionine-dependent methyltransferase
Pmea_00020271	Environment	0.5164	0.019415	0.510425	0.523575	IPR000297,IPR001202,IPR036020	Peptidyl-prolyl cis-trans isomerase,PpiC-type,WW domain,WW domain superfamily
Pmea_00020280	Environment	0.55485	0.016552	0.551025	0.5615	IPR001611,IPR003591,IPR032675	Leucine-rich repeat,typical subtype,Leucine-rich repeat domain superfamily
Pmea_00020334	Environment	0.5054	0.01265	0.5018	0.509775	IPR001849,IPR002404,IPR011993	Pleckstrin homology domain,IRS-type PTB domain,PH-like domain superfamily
Pmea_00020363	Environment	0.63835	0.013095	0.6346	0.642825	IPR022709	Protein SCAI
Pmea_00020439	Environment	0.55345	0.011796	0.550375	0.559375	IPR001452,IPR002017,IPR002048,IPR011992,IPR014837,IPR018159,IPR018247,IPR035825,IPR036028	SH3 domain,Spectrin repeat,EF-hand domain,EF-hand domain pair,EF-hand,Ca insensitive,Spectrin/alpha-actinin,EF-Hand 1,calcium-binding site,Alpha Spectrin,SH3-like domain superfamily
Pmea_00020452	Environment	0.5049	0.043153	0.49745	0.511525	IPR013087,IPR036236	Zinc finger C2H2-type,Zinc finger C2H2 superfamily
Pmea_00020459	Environment	0.7191	0.00573	0.716675	0.721425	IPR006917,IPR011256	SOUL haem-binding protein,Regulatory factor,effector binding domain superfamily
Pmea_00020532	Environment	0.53635	0.010728	0.53275	0.540725	IPR000235,IPR005716,IPR020606,IPR023798,IPR036823	Ribosomal protein S5/S7,eukaryotic/archaeal,Ribosomal protein S7,conserved site,Ribosomal protein S7 domain,Ribosomal protein S7 domain superfamily
Pmea_00020545	Environment	0.5454	0.013183	0.541175	0.555875	IPR001107,IPR027705,IPR031905,IPR036013	Band 7 domain,Flotillin family,Flotillin,C-terminal domain,Band 7/SPFH domain superfamily
Pmea_00020569	Environment	0.5002	0.011081	0.4943	0.506025	IPR005828,IPR005829,IPR020846,IPR036259	Major facilitator, sugar transporter-like,Sugar transporter,conserved site,Major facilitator superfamily domain,MFS transporter superfamily
Pmea_00020572	Environment	0.58985	0.007939	0.58735	0.593825	IPR000863,IPR021930,IPR027417,IPR037359	Sulfotransferase domain,Heparan sulphate-N-deacetylase,P-loop containing nucleoside triphosphate hydrolase,Heparan sulfate sulfotransferase
Pmea_00020594	Environment	0.56725	0.010032	0.56305	0.572625	IPR002857,IPR024779,IPR040175	Zinc finger,CXXC-type,2OGFeDO,oxygenase domain,Methylcytosine dioxygenase TET1/2/3
Pmea_00020595	Environment	0.53985	0.015466	0.5376	0.541875	IPR001522,IPR005804,IPR015876	Fatty acid desaturase type 1,conserved site,Fatty acid desaturase domain,Acyl-CoA desaturase
Pmea_00020596	Environment	0.7905	0.007396	0.789125	0.793725	IPR001522,IPR005804,IPR015876	Fatty acid desaturase type 1,conserved site,Fatty acid desaturase domain,Acyl-CoA desaturase
Pmea_00020717	Environment	0.61425	0.013157	0.6109	0.619725	IPR002126,IPR015919,IPR020894,IPR039808	Cadherin-like,Cadherin-like superfamily,Cadherin conserved site,Cadherin
Pmea_00020828	Environment	0.61845	0.008459	0.614875	0.625925	IPR004866,IPR004867,IPR008965,IPR012291,IPR013783,IPR014756,IPR015882,IPR015883,IPR017853,IPR025705,IPR029018	Chitobiase/beta-hexosaminidases,N-terminal domain,Chitobiase C-terminal domain,CBM2/CBM3,carbohydrate-binding domain superfamily,CBM2,Immunoglobulin-like fold,Immunoglobulin E-set,Beta-hexosaminidase,bacterial type,N-terminal,Glycoside hydrolase family 20,catalytic domain,Glycoside hydrolase superfamily,Beta-hexosaminidase-like,domain 2
Pmea_00020829	Environment	0.6141	0.008093	0.61015	0.620425	IPR000048,IPR001132,IPR001609,IPR008984,IPR017855,IPR027417	IQ motif,EF-hand binding site,SMAD domain,Dwarfin-type,Myosin head,motor domain,SMAD/FHA domain superfamily,SMAD-like domain superfamily,P-loop containing nucleoside triphosphate hydrolase
Pmea_00020875	Environment	0.70365	0.005886	0.70165	0.707825	IPR000340,IPR000387,IPR001339,IPR012340,IPR013846,IPR016130,IPR017074,IPR029021	Dual specificity phosphatase,catalytic domain,Tyrosine specific protein phosphatases domain,mRNA capping enzyme,Nucleic acid-binding,OB-fold,C-terminal,Protein-tyrosine phosphatase,active site,bifunctional,Protein-tyrosine phosphatase-like
Pmea_00020988	Environment	0.5915	0.015064	0.587875	0.598275	IPR000859,IPR035914	CUB domain,Spermadhesin,CUB domain superfamily
Pmea_00021018	Environment	0.60165	0.011149	0.6	0.60465	IPR000175,IPR037272	Sodium:neurotransmitter symporter,Sodium:neurotransmitter symporter superfamily
Pmea_00021044	Environment	0.58245	0.010216	0.578175	0.5896	IPR002993,IPR016181,IPR029916,IPR038581	Ornithine decarboxylase antizyme,Acyl-CoA N-acyltransferase,Ornithine decarboxylase antizyme 2,Ornithine decarboxylase antizyme superfamily
Pmea_00021095	Environment	0.5737	0.008431	0.5712	0.5791	IPR004202,IPR036636	Cytochrome c oxidase subunit VIIc,Cytochrome c oxidase subunit VIIc superfamily
Pmea_00021116	Environment	0.5703	0.011264	0.567	0.575925	IPR000719,IPR008271,IPR011009,IPR013543,IPR017441,IPR032710	Protein kinase domain,Serine/threonine-protein kinase,active site,Protein kinase-like domain superfamily,Calcium/calmodulin-dependent protein kinase II,association-domain,Protein kinase,ATP binding site,NTF2-like domain superfamily
Pmea_00021197	Environment	0.5486	0.008987	0.545875	0.555	IPR001715,IPR001781,IPR003953,IPR022735,IPR029941,IPR036188,IPR036872	Calponin homology domain,Zinc finger,LIM-type,FAD-dependent oxidoreductase 2,FAD binding domain,bMERB domain,MICAL3,FAD/NAD(P)-binding domain superfamily,CH domain superfamily
Pmea_00021254	Environment	0.5769	0.016747	0.56935	0.584	IPR000276,IPR000611,IPR017452	G protein-coupled receptor,rhodopsin-like,Neuropeptide Y receptor family,GPCR,7TM
Pmea_00021257	Environment	0.6304	0.012552	0.627625	0.6345	IPR000203,IPR000832,IPR002557,IPR017981,IPR017983,IPR032471,IPR036508,IPR037524	GPS motif,GPCR,family 2,secretin-like,Chitin binding domain,family 2-like,conserved site,GAIN domain,N-terminal,Chitin binding domain superfamily,PA14/GLEYA domain
Pmea_00021276	Environment	0.62995	0.009399	0.62645	0.632825	IPR002394,IPR006029,IPR006201,IPR006202,IPR018000,IPR036719,IPR036734	Nicotinic acetylcholine receptor,Neurotransmitter-gated ion-channel transmembrane domain,Neurotransmitter-gated ion-channel,Neurotransmitter-gated ion-channel ligand-binding domain,conserved site,Neurotransmitter-gated ion-channel transmembrane domain superfamily,Neurotransmitter-gated ion-channel ligand-binding domain superfamily
Pmea_00021356	Environment	0.51775	0.01453	0.5153	0.520875	IPR001094,IPR001433,IPR001709,IPR003097,IPR008254,IPR017927,IPR017938,IPR023173,IPR028879,IPR029039,IPR039261	Flavodoxin-like,Oxidoreductase FAD/NAD(P)-binding,Flavoprotein pyridine nucleotide cytochrome reductase,Sulfite reductase [NADPH] flavoprotein alpha-component-like,FAD-binding,Flavodoxin/nitric oxide synthase,FAD-binding domain,ferredoxin reductase-type,Riboflavin synthase-like beta-barrel,NADPH-cytochrome p450 reductase,alpha-helical domain superfamily,NADPH-dependent diflavin oxidoreductase 1,F…
Pmea_00021368	Environment	0.6244	0.01505	0.620375	0.631925	IPR038825	Apical junction component
Pmea_00021387	Environment	0.55825	0.013552	0.5552	0.563425	IPR005101,IPR006050,IPR014729,IPR036134,IPR036155	Cryptochrome/DNA photolyase,FAD-binding domain,DNA photolyase,N-terminal,Rossmann-like alpha/beta/alpha sandwich fold,FAD-binding domain-like superfamily,Cryptochrome/photolyase,N-terminal domain superfamily
Pmea_00021428	Environment	0.6593	0.006561	0.65675	0.6638	IPR003929,IPR013099	Calcium-activated potassium channel BK,alpha subunit,Potassium channel domain
Pmea_00021432	Environment	0.71855	0.011871	0.71645	0.72215	IPR002394,IPR006029,IPR006201,IPR006202,IPR018000,IPR036719,IPR036734	Nicotinic acetylcholine receptor,Neurotransmitter-gated ion-channel transmembrane domain,Neurotransmitter-gated ion-channel,Neurotransmitter-gated ion-channel ligand-binding domain,conserved site,Neurotransmitter-gated ion-channel transmembrane domain superfamily,Neurotransmitter-gated ion-channel ligand-binding domain superfamily
Pmea_00021433	Environment	0.6598	0.008656	0.6565	0.66305	IPR001680,IPR015943,IPR017986,IPR019775,IPR020472,IPR036322,IPR040066	WD40 repeat,WD40/YVTN repeat-like-containing domain superfamily,WD40-repeat-containing domain,conserved site,G-protein beta WD-40 repeat,WD40-repeat-containing domain superfamily,WD repeat-containing protein 31
Pmea_00021437	Environment	0.55815	0.023599	0.5564	0.560525	IPR000276,IPR017452	G protein-coupled receptor,rhodopsin-like,GPCR,7TM
Pmea_00021510	Environment	0.5204	0.009395	0.51625	0.525475	IPR000885,IPR001791,IPR008160,IPR013320	Fibrillar collagen,C-terminal,Laminin G domain,Collagen triple helix repeat,Concanavalin A-like lectin/glucanase domain superfamily
Pmea_00021548	Environment	0.51985	0.010671	0.517	0.52475	IPR018392,IPR036779	LysM domain,LysM domain superfamily
Pmea_00021588	Environment	0.5005	0.008225	0.49665	0.505875	IPR000219,IPR001849,IPR011993,IPR035899,IPR041020	Dbl homology (DH) domain,Pleckstrin homology domain,PH-like domain superfamily,Dbl homology (DH) domain superfamily,ARHGEF1-like,PH domain
Pmea_00021595	Environment	0.63435	0.007421	0.631	0.639025	IPR000253,IPR001752,IPR001849,IPR008984,IPR011993,IPR019821,IPR022140,IPR022164,IPR027417,IPR027640,IPR032405,IPR036961	Forkhead-associated (FHA) domain,Kinesin motor domain,Pleckstrin homology domain,SMAD/FHA domain superfamily,PH-like domain superfamily,conserved site,Kinesin-like KIF1-type,Kinesin-like,P-loop containing nucleoside triphosphate hydrolase,Kinesin-like protein,Kinesin-associated,Kinesin motor domain superfamily
Pmea_00021636	Environment	0.51655	0.0109	0.513275	0.52145	IPR000276,IPR017452	G protein-coupled receptor,rhodopsin-like,GPCR,7TM
Pmea_00021678	Environment	0.53355	0.013475	0.531875	0.538725	IPR000276,IPR017452	G protein-coupled receptor,rhodopsin-like,GPCR,7TM
Pmea_00021685	Environment	0.54395	0.013139	0.539975	0.553825	IPR000033,IPR000742,IPR001190,IPR009030,IPR011042,IPR013032,IPR017448,IPR036772	LDLR class B repeat,EGF-like domain,SRCR domain,Growth factor receptor cysteine-rich domain superfamily,Six-bladed beta-propeller,TolB-like,EGF-like,conserved site,SRCR-like domain,SRCR-like domain superfamily
Pmea_00021899	Environment	0.52285	0.010418	0.51805	0.532075	IPR009829,IPR042031	Spindle and kinetochore-associated protein 1,SKA1 microtubule binding domain
Pmea_00021900	Environment	0.57225	0.019328	0.56905	0.579825	IPR007632	Anoctamin
Pmea_00021906	Environment	0.5047	0.012829	0.501125	0.51335	IPR001139,IPR013780,IPR017853,IPR033452,IPR033453	Glycoside hydrolase family 30,Glycosyl hydrolase,all-beta,Glycoside hydrolase superfamily,Glycosyl hydrolase family 30,beta sandwich domain,TIM-barrel domain
Pmea_00021912	Environment	0.62205	0.008293	0.618975	0.6272	IPR001683,IPR015404,IPR027267,IPR028653,IPR036871,IPR039358	Phox homologous domain,Sorting nexin Vps5-like,C-terminal,AH/BAR domain superfamily,Sorting nexin-2,PX domain superfamily,Sorting nexin-like
Pmea_00021943	Environment	0.50425	0.00964	0.499275	0.5112	IPR002110,IPR020683,IPR036770	Ankyrin repeat,Ankyrin repeat-containing domain,Ankyrin repeat-containing domain superfamily
Pmea_00021944	Environment	0.5169	0.011479	0.513	0.52635	IPR002110,IPR004102,IPR008893,IPR012317,IPR020683,IPR036616,IPR036770,IPR036930	Ankyrin repeat,Poly(ADP-ribose) polymerase,regulatory domain,WGR domain,catalytic domain,Ankyrin repeat-containing domain,regulatory domain superfamily,Ankyrin repeat-containing domain superfamily,WGR domain superfamily
Pmea_00021965	Environment	0.5438	0.063373	0.534075	0.556675	IPR002110,IPR020683,IPR036770	Ankyrin repeat,Ankyrin repeat-containing domain,Ankyrin repeat-containing domain superfamily
Pmea_00021993	Environment	0.5118	0.009193	0.5078	0.518075	IPR001781	Zinc finger,LIM-type
Pmea_00022023	Environment	0.5433	0.011509	0.5395	0.5496	IPR000048,IPR000980,IPR001609,IPR027417,IPR036860,IPR036961	IQ motif,EF-hand binding site,SH2 domain,Myosin head,motor domain,P-loop containing nucleoside triphosphate hydrolase,SH2 domain superfamily,Kinesin motor domain superfamily
Pmea_00022028	Environment	0.501	0.010644	0.497575	0.51075	IPR015943,IPR026054	WD40/YVTN repeat-like-containing domain superfamily,Nuclear pore complex protein
Pmea_00022053	Environment	0.53165	0.013617	0.5257	0.54465	IPR000152,IPR000436,IPR000742,IPR001254,IPR001314,IPR001881,IPR009003,IPR013032,IPR024731,IPR035976	EGF-type aspartate/asparagine hydroxylation site,Sushi/SCR/CCP domain,EGF-like domain,Serine proteases,trypsin domain,Peptidase S1A,chymotrypsin family,EGF-like calcium-binding domain,Peptidase S1,PA clan,EGF-like,conserved site,EGF domain,Sushi/SCR/CCP superfamily
Pmea_00022173	Environment	0.5723	0.009082	0.56925	0.581625	IPR000727,IPR010989,IPR015260	Target SNARE coiled-coil homology domain,SNARE,Syntaxin 6,N-terminal
Pmea_00022247	Environment	0.5069	0.010256	0.50415	0.511075	IPR006694	Fatty acid hydroxylase
Pmea_00022289	Environment	0.6345	0.009269	0.63015	0.640875	IPR018790	Protein of unknown function DUF2358
Pmea_00022329	Environment	0.59175	0.006987	0.5901	0.595575	IPR000203,IPR000421,IPR001024,IPR002859,IPR003915,IPR008979,IPR013122,IPR036392	GPS motif,Coagulation factor 5/8 C-terminal domain,PLAT/LH2 domain,PKD/REJ-like domain,Polycystic kidney disease type 2 protein,Galactose-binding-like domain superfamily,Polycystin cation channel,PKD1/PKD2,PLAT/LH2 domain superfamily
Pmea_00022341	Environment	0.5394	0.01573	0.534875	0.547275	IPR015412,IPR026849,IPR026854	Autophagy-related,C-terminal,Autophagy-related protein 2,Vacuolar protein sorting-associated protein 13,N-terminal domain
Pmea_00022352	Environment	0.52005	0.123922	0.516875	0.526075	IPR001298,IPR013783,IPR014756,IPR017868,IPR036514	Filamin/ABP280 repeat,Immunoglobulin-like fold,Immunoglobulin E-set,Filamin/ABP280 repeat-like,SGNH hydrolase superfamily
Pmea_00022374	Environment	0.66465	0.007088	0.6614	0.668075	IPR000674,IPR001041,IPR002346,IPR002888,IPR005107,IPR006058,IPR008274,IPR014307,IPR014309,IPR016166,IPR016208,IPR022407,IPR036010,IPR036318,IPR036683,IPR036856,IPR036884,IPR037165	Aldehyde oxidase/xanthine dehydrogenase,a/b hammerhead,2Fe-2S ferredoxin-type iron-sulfur binding domain,Molybdopterin dehydrogenase,FAD-binding,[2Fe-2S]-binding,CO dehydrogenase flavoprotein,C-terminal,2Fe-2S ferredoxin,iron-sulphur binding site,molybdopterin binding,Xanthine dehydrogenase,small subunit,molybdopterin binding subunit,FAD-binding domain,PCMH-type,Oxidoreductase,molybdopterin bindi…
Pmea_00022380	Environment	0.5634	0.007925	0.559975	0.56775	IPR001179,IPR006800,IPR041200	FKBP-type peptidyl-prolyl cis-trans isomerase domain,Pellino family,FKBP3,basic tilted helix bundle domain
Pmea_00022409	Environment	0.56165	0.032384	0.560075	0.593325	IPR001148,IPR023561,IPR036398	Alpha carbonic anhydrase domain,Carbonic anhydrase,alpha-class,Alpha carbonic anhydrase domain superfamily
Pmea_00022419	Environment	0.5281	0.02644	0.519475	0.547025	IPR001254,IPR009003	Serine proteases,trypsin domain,Peptidase S1,PA clan
Pmea_00022477	Environment	0.51375	0.013025	0.507775	0.5199	IPR003439,IPR003593,IPR011527,IPR027417,IPR036640	ABC transporter-like,AAA+ ATPase domain,ABC transporter type 1,transmembrane domain,P-loop containing nucleoside triphosphate hydrolase,transmembrane domain superfamily
Pmea_00022478	Environment	0.5259	0.012804	0.5231	0.531875	IPR003172,IPR014756,IPR039670	MD-2-related lipid-recognition domain,Immunoglobulin E-set,Sterol transport protein NPC2-like
Pmea_00022480	Environment	0.5552	0.008953	0.550875	0.5636	IPR026300,IPR027417,IPR032174,IPR041677,IPR041679	CWF11 family,P-loop containing nucleoside triphosphate hydrolase,Intron-binding protein aquarius,N-terminal,DNA2/NAM7 helicase,AAA domain,DNA2/NAM7 helicase-like
Pmea_00022561	Environment	0.7826	0.091348	0.780575	0.7844	IPR036444	Phospholipase A2 domain superfamily
Pmea_00022565	Environment	0.65535	0.007992	0.6525	0.658225	IPR029246	Protein TALPID3
Pmea_00022632	Environment	0.5605	0.011942	0.5578	0.5691	IPR014908,IPR015943,IPR037624	Nucleoporin,Nup133/Nup155-like,N-terminal,WD40/YVTN repeat-like-containing domain superfamily,Nuclear pore complex protein Nup133-like
Pmea_00022654	Environment	0.5399	0.011163	0.532975	0.543625	IPR000331,IPR016024,IPR027107,IPR035974	Rap GTPase activating protein domain,Armadillo-type fold,Tuberin/Ral GTPase-activating protein subunit alpha,Rap/Ran-GAP superfamily
Pmea_00022700	Environment	0.7246	0.012067	0.720125	0.732975	IPR002821,IPR008040,IPR010318,IPR024071,IPR043129	Hydantoinase A/oxoprolinase,Hydantoinaseoxoprolinase,N-terminal,Protein of unknown function DUF917,C-terminal,ATPase,nucleotide binding domain
Pmea_00022765	Environment	0.57385	0.013728	0.5717	0.578025	IPR004240	Nonaspanin (TM9SF)
Pmea_00022885	Environment	0.5099	0.024009	0.505525	0.52225	IPR001519,IPR008331,IPR009040,IPR009078,IPR012347,IPR014034	Ferritin,Ferritin/DPS protein domain,Ferritin-like diiron domain,Ferritin-like superfamily,Ferritin-like,conserved site
Pmea_00022887	Environment	0.53405	0.012744	0.530625	0.5403	IPR001533,IPR036428	Pterin 4 alpha carbinolamine dehydratase,Pterin 4 alpha carbinolamine dehydratase superfamily
Pmea_00022921	Environment	0.574	0.008694	0.571875	0.577875	IPR002591,IPR017850	Type I phosphodiesterase/nucleotide pyrophosphatase/phosphate transferase,Alkaline-phosphatase-like,core domain superfamily
Pmea_00022923	Environment	0.6081	0.008384	0.603875	0.6126	IPR002495,IPR029044	Glycosyl transferase,family 8,Nucleotide-diphospho-sugar transferases
Pmea_00022937	Environment	0.5794	0.017994	0.574325	0.5847	IPR008854,IPR029063	TPMT family,S-adenosyl-L-methionine-dependent methyltransferase
Pmea_00023055	Environment	0.5297	0.015622	0.5271	0.5335	IPR006808	ATP synthase,F0 complex,subunit G,mitochondrial
Pmea_00023057	Environment	0.5149	0.007326	0.512	0.519825	IPR000698,IPR011021,IPR011022,IPR014752,IPR014753,IPR014756	Arrestin,Arrestin-like,N-terminal,Arrestin C-terminal-like domain,C-terminal,Immunoglobulin E-set
Pmea_00023169	Environment	0.8267	0.00411	0.8255	0.830025	IPR000719,IPR001452,IPR001478,IPR004172,IPR008144,IPR008145,IPR008271,IPR011009,IPR014775,IPR017441,IPR020590,IPR027417,IPR036028,IPR036034,IPR036892	Protein kinase domain,SH3 domain,PDZ domain,L27 domain,Guanylate kinase-like domain,Guanylate kinase/L-type calcium channel beta subunit,Serine/threonine-protein kinase,active site,Protein kinase-like domain superfamily,C-terminal,Protein kinase,ATP binding site,Guanylate kinase,conserved site,P-loop containing nucleoside triphosphate hydrolase,SH3-like domain superfamily,PDZ superfamily,L27 doma…
Pmea_00023185	Environment	0.56035	0.013112	0.55665	0.5658	IPR000194,IPR004100,IPR005725,IPR022878,IPR023366,IPR024034,IPR027417,IPR031686,IPR036121	ATPase,F1/V1/A1 complex,alpha/beta subunit,nucleotide-binding domain,N-terminal domain,V1 complex,subunit A,V-type ATP synthase catalytic alpha chain,ATP synthase subunit alpha,N-terminal domain-like superfamily,F1/V1 complex,beta/alpha subunit,C-terminal,P-loop containing nucleoside triphosphate hydrolase,ATPsynthase alpha/beta subunit,N-terminal extension,N-terminal domain superfamily
Pmea_00023188	Environment	0.54235	0.009589	0.537675	0.5489	IPR004182,IPR011993,IPR031968,IPR040147	GRAM domain,PH-like domain superfamily,VASt domain,Membrane-anchored lipid-binding protein Ysp2/Lam4-like
Pmea_00023271	Environment	0.75785	0.007611	0.7553	0.7619	IPR000300,IPR000980,IPR005135,IPR013761,IPR036691,IPR036860	Inositol polyphosphate-related phosphatase,SH2 domain,Endonuclease/exonuclease/phosphatase,Sterile alpha motif/pointed domain superfamily,Endonuclease/exonuclease/phosphatase superfamily,SH2 domain superfamily
Pmea_00023272	Environment	0.5831	0.016198	0.578875	0.5908	IPR017981,IPR022340,IPR022343	GPCR,family 2-like,G protein-coupled receptor GCR1 putative,GCR1-cAMP receptor
Pmea_00023324	Environment	0.5207	0.008473	0.516775	0.526875	IPR004227,IPR007044,IPR012886,IPR013802,IPR022384,IPR036178,IPR037064,IPR037070	Formiminotransferase catalytic domain,Cyclodeaminase/cyclohydrolase,Formiminotransferase,N-terminal subdomain,C-terminal subdomain,Formiminotransferase catalytic domain superfamily,Formimidoyltransferase-cyclodeaminase-like superfamily,N-terminal subdomain superfamily,C-terminal subdomain superfamily
Pmea_00023327	Environment	0.60005	0.025217	0.5975	0.60395	IPR000092,IPR008949,IPR033749	Polyprenyl synthetase,Isoprenoid synthase domain superfamily,conserved site
Pmea_00023377	Environment	0.562	0.00897	0.55915	0.565425	IPR003439,IPR003593,IPR011527,IPR027417,IPR036640	ABC transporter-like,AAA+ ATPase domain,ABC transporter type 1,transmembrane domain,P-loop containing nucleoside triphosphate hydrolase,transmembrane domain superfamily
Pmea_00023378	Environment	0.5248	0.009348	0.52245	0.53205	IPR019194,IPR027093	Transcription elognation factor Eaf,N-terminal,EAF family
Pmea_00023380	Environment	0.55685	0.007493	0.55275	0.559825	IPR016024,IPR022031	Armadillo-type fold,Telomere-associated protein Rif1,N-terminal
Pmea_00023382	Environment	0.63885	0.006783	0.635475	0.644275	IPR022701	Glycosyltransferase family 1,N-terminal
Pmea_00023392	Environment	0.5317	0.013918	0.527875	0.5361	IPR000120,IPR020556,IPR023631,IPR036928	Amidase,conserved site,Amidase signature domain,Amidase signature (AS) superfamily
Pmea_00023486	Environment	0.6437	0.007895	0.641475	0.648625	IPR000182,IPR001487,IPR009464,IPR016181,IPR016376,IPR036427,IPR037800	GNAT domain,Bromodomain,PCAF,N-terminal,Acyl-CoA N-acyltransferase,Histone acetyltransferase GCN5/PCAF,Bromodomain-like superfamily,Histone acetyltransferase GCN5
Pmea_00023532	Environment	0.5357	0.015423	0.53215	0.543175	IPR006028,IPR006029,IPR006201,IPR006202,IPR018000,IPR036719,IPR036734	Gamma-aminobutyric acid A receptor/Glycine receptor alpha,Neurotransmitter-gated ion-channel transmembrane domain,Neurotransmitter-gated ion-channel,Neurotransmitter-gated ion-channel ligand-binding domain,conserved site,Neurotransmitter-gated ion-channel transmembrane domain superfamily,Neurotransmitter-gated ion-channel ligand-binding domain superfamily
Pmea_00023583	Environment	0.51865	0.011056	0.515575	0.524975	IPR002048,IPR011992,IPR018247	EF-hand domain,EF-hand domain pair,EF-Hand 1,calcium-binding site
Pmea_00023636	Environment	0.6187	0.011164	0.6168	0.620775	IPR002937,IPR036188	Amine oxidase,FAD/NAD(P)-binding domain superfamily
Pmea_00023656	Environment	0.51325	0.012891	0.508375	0.516575	IPR006028,IPR006029,IPR006201,IPR006202,IPR018000,IPR036719,IPR036734	Gamma-aminobutyric acid A receptor/Glycine receptor alpha,Neurotransmitter-gated ion-channel transmembrane domain,Neurotransmitter-gated ion-channel,Neurotransmitter-gated ion-channel ligand-binding domain,conserved site,Neurotransmitter-gated ion-channel transmembrane domain superfamily,Neurotransmitter-gated ion-channel ligand-binding domain superfamily
Pmea_00023661	Environment	0.56305	0.008651	0.56085	0.569075	IPR022194,IPR039630	Protein of unknown function DUF3719,Protein FAM149
Pmea_00023799	Environment	0.545	0.010237	0.54205	0.549175	IPR002035,IPR036465	von Willebrand factor,type A,von Willebrand factor A-like domain superfamily
Pmea_00023871	Environment	0.66225	0.005636	0.6595	0.6669	IPR007259,IPR040457,IPR041470	Gamma-tubulin complex component protein,Gamma tubulin complex component,C-terminal,Gamma tubulin complex component protein,N-terminal
Pmea_00023893	Environment	0.70395	0.007249	0.70175	0.71	IPR004307,IPR038330	TspO/MBR-related protein,TspO/MBR-related superfamily
Pmea_00023909	Environment	0.5408	0.00744	0.5379	0.5449	IPR005821,IPR027359,IPR028798	Ion transport domain,Voltage-dependent channel domain superfamily,Two pore calcium channel protein 2
Pmea_00023913	Environment	0.71465	0.017431	0.7112	0.719325	IPR003650,IPR011598,IPR036638	Orange domain,Myc-type,basic helix-loop-helix (bHLH) domain,Helix-loop-helix DNA-binding domain superfamily
Pmea_00023938	Environment	0.5715	0.009075	0.56805	0.57765	IPR001320,IPR001508,IPR001828,IPR018882,IPR019594,IPR028082	Ionotropic glutamate receptor,metazoa,Receptor,ligand binding region,Calmodulin-binding domain C0,NMDA receptor,NR1 subunit,L-glutamate and glycine-binding domain,Periplasmic binding protein-like I
Pmea_00024029	Environment	0.6934	0.00635	0.6907	0.699175	IPR001282,IPR019796,IPR022674,IPR022675,IPR036291	Glucose-6-phosphate dehydrogenase,active site,NAD-binding,C-terminal,NAD(P)-binding domain superfamily
Pmea_00024032	Environment	0.5955	0.014068	0.5917	0.60125	IPR026188,IPR028933	Lebercilin-like,Lebercilin domain
Pmea_00024230	Environment	0.6815	0.011752	0.679525	0.685525	IPR000421,IPR000859,IPR008979,IPR035914	Coagulation factor 5/8 C-terminal domain,CUB domain,Galactose-binding-like domain superfamily,Spermadhesin,CUB domain superfamily
Pmea_00024308	Environment	0.65245	0.018283	0.650475	0.6567	IPR003439,IPR003593,IPR005292,IPR011527,IPR017871,IPR027417,IPR036640	ABC transporter-like,AAA+ ATPase domain,Multi drug resistance-associated protein,ABC transporter type 1,transmembrane domain,ABC transporter,conserved site,P-loop containing nucleoside triphosphate hydrolase,transmembrane domain superfamily
Pmea_00024406	Environment	0.5143	0.037675	0.50875	0.518025	IPR001944,IPR008979,IPR017853,IPR019801,IPR026283,IPR031330	Glycoside hydrolase,family 35,Galactose-binding-like domain superfamily,Glycoside hydrolase superfamily,conserved site,Beta-galactosidase 1-like,Glycoside hydrolase 35,catalytic domain
Pmea_00024407	Environment	0.62785	0.010904	0.623475	0.633725	IPR001944,IPR008979,IPR017853,IPR019801,IPR026283,IPR031330	Glycoside hydrolase,family 35,Galactose-binding-like domain superfamily,Glycoside hydrolase superfamily,conserved site,Beta-galactosidase 1-like,Glycoside hydrolase 35,catalytic domain
Pmea_00024427	Environment	0.53275	0.013958	0.52865	0.541375	IPR015526,IPR020067,IPR036790	Frizzled/secreted frizzled-related protein,Frizzled domain,Frizzled cysteine-rich domain superfamily
Pmea_00024429	Environment	0.50855	0.013081	0.505475	0.5178	IPR015526,IPR020067,IPR036790	Frizzled/secreted frizzled-related protein,Frizzled domain,Frizzled cysteine-rich domain superfamily
Pmea_00024437	Environment	0.55705	0.007701	0.553575	0.56215	IPR000156,IPR001876,IPR011990,IPR011993,IPR013026,IPR019734,IPR036443	Ran binding domain,Zinc finger,RanBP2-type,Tetratricopeptide-like helical domain superfamily,PH-like domain superfamily,Tetratricopeptide repeat-containing domain,Tetratricopeptide repeat,RanBP2-type superfamily
Pmea_00024444	Environment	0.6167	0.007362	0.61285	0.621525	IPR006052,IPR008160,IPR008983,IPR021184	Tumour necrosis factor domain,Collagen triple helix repeat,Tumour necrosis factor-like domain superfamily,Tumour necrosis factor,conserved site
Pmea_00024455	Environment	0.5512	0.00822	0.5479	0.557375	IPR000917,IPR017850,IPR024607	Sulfatase,N-terminal,Alkaline-phosphatase-like,core domain superfamily,conserved site
Pmea_00024506	Environment	0.62365	0.009943	0.61945	0.628175	IPR005552	Scramblase
Pmea_00024509	Environment	0.5991	0.009601	0.595725	0.6046	IPR000362,IPR008948,IPR009049,IPR020557,IPR022761,IPR024083,IPR029419	Fumarate lyase family,L-Aspartase-like,Argininosuccinate lyase,Fumarate lyase,conserved site,N-terminal,Fumarase/histidase,C-terminal
Pmea_00024559	Environment	0.51335	0.018197	0.5057	0.5238	IPR002048,IPR002350,IPR011992,IPR018247,IPR036058	EF-hand domain,Kazal domain,EF-hand domain pair,EF-Hand 1,calcium-binding site,Kazal domain superfamily
Pmea_00024560	Environment	0.64875	0.012072	0.64505	0.661075	IPR000210,IPR000408,IPR009091,IPR011333	BTB/POZ domain,Regulator of chromosome condensation,RCC1,Regulator of chromosome condensation 1/beta-lactamase-inhibitor protein II,SKP1/BTB/POZ domain superfamily
Pmea_00024565	Environment	0.6598	0.009073	0.657575	0.666125	IPR027417	P-loop containing nucleoside triphosphate hydrolase
Pmea_00024578	Environment	0.64705	0.009827	0.64325	0.650025	IPR001390,IPR006028,IPR006029,IPR006201,IPR006202,IPR018000,IPR036719,IPR036734	Gamma-aminobutyric-acid A receptor,alpha subunit,Gamma-aminobutyric acid A receptor/Glycine receptor alpha,Neurotransmitter-gated ion-channel transmembrane domain,Neurotransmitter-gated ion-channel,Neurotransmitter-gated ion-channel ligand-binding domain,conserved site,Neurotransmitter-gated ion-channel transmembrane domain superfamily,Neurotransmitter-gated ion-channel ligand-binding domain supe…
Pmea_00024586	Environment	0.74905	0.00887	0.7467	0.751125	IPR002035,IPR003593,IPR011704,IPR027417,IPR036465,IPR039891	von Willebrand factor,type A,AAA+ ATPase domain,ATPase,dynein-related,AAA domain,P-loop containing nucleoside triphosphate hydrolase,von Willebrand factor A-like domain superfamily,von Willebrand factor A domain-containing protein 8
Pmea_00024606	Environment	0.5846	0.008784	0.581675	0.5918	IPR038923	Centrobin
Pmea_00024608	Environment	0.6457	0.008052	0.642175	0.6517	IPR020795,IPR040855	Origin recognition complex,subunit 3,ORC3,winged helix C-terminal
Pmea_00024692	Environment	0.5052	0.010368	0.501375	0.5101	IPR001547,IPR017853	Glycoside hydrolase,family 5,Glycoside hydrolase superfamily
Pmea_00024715	Environment	0.55725	0.014051	0.552425	0.56245	IPR003439,IPR003593,IPR011527,IPR017871,IPR027417,IPR030244,IPR036640	ABC transporter-like,AAA+ ATPase domain,ABC transporter type 1,transmembrane domain,ABC transporter,conserved site,P-loop containing nucleoside triphosphate hydrolase,Oligomycin resistance ATP-dependent permease Yor1,transmembrane domain superfamily
Pmea_00024742	Environment	0.5656	0.011813	0.561125	0.571575	IPR000859,IPR001507,IPR003644,IPR035914,IPR038081	CUB domain,Zona pellucida domain,Na-Ca exchanger/integrin-beta4,Spermadhesin,CUB domain superfamily,CalX-like domain superfamily
Pmea_00024748	Environment	0.50205	0.009006	0.4979	0.509225	IPR019035,IPR021990	Mediator complex,subunit Med12,LCEWAV-domain
Pmea_00024921	Environment	0.5748	0.016859	0.563225	0.5862	IPR000118,IPR036514,IPR037277,IPR039036	Granulin,SGNH hydrolase superfamily,Granulin superfamily,Granulin family
Pmea_00024929	Environment	0.5121	0.010534	0.507675	0.518125	IPR000162,IPR000337,IPR001828,IPR011500,IPR017978,IPR017979,IPR028082,IPR038550	GPCR,family 3,metabotropic glutamate receptor,Receptor,ligand binding region,nine cysteines domain,GPCR family 3,C-terminal,conserved site,Periplasmic binding protein-like I,nine cysteines domain superfamily
Pmea_00024933	Environment	0.56865	0.011593	0.564275	0.572925	IPR004299	Membrane bound O-acyl transferase,MBOAT
Pmea_00025028	Environment	0.60165	0.023661	0.59925	0.605625	IPR002937,IPR036188,IPR040174	Amine oxidase,FAD/NAD(P)-binding domain superfamily,Renalase
Pmea_00025041	Environment	0.7512	0.005626	0.749675	0.7535	IPR001958,IPR011701,IPR020846,IPR036259	Tetracycline resistance protein TetA/multidrug resistance protein MdtG,Major facilitator superfamily,Major facilitator superfamily domain,MFS transporter superfamily
Pmea_00025050	Environment	0.5723	0.007618	0.56775	0.578325	IPR000008,IPR001478,IPR010911,IPR011011,IPR013083,IPR035892,IPR036034,IPR039032,IPR041282	C2 domain,PDZ domain,Rab-binding domain,Zinc finger,FYVE/PHD-type,RING/FYVE/PHD-type,C2 domain superfamily,PDZ superfamily,Rim-like,FYVE-type zinc finger
Pmea_00025051	Environment	0.5618	0.011934	0.5581	0.566725	IPR001507	Zona pellucida domain
Pmea_00025054	Environment	0.57075	0.01083	0.565975	0.577125	IPR001507	Zona pellucida domain
Pmea_00025128	Environment	0.5228	0.011422	0.520075	0.5271	IPR002110,IPR020683,IPR036770	Ankyrin repeat,Ankyrin repeat-containing domain,Ankyrin repeat-containing domain superfamily
Pmea_00025158	Environment	0.60625	0.01114	0.600975	0.60975	IPR001107,IPR027705,IPR031905,IPR036013	Band 7 domain,Flotillin family,Flotillin,C-terminal domain,Band 7/SPFH domain superfamily
Pmea_00025183	Environment	0.62575	0.008794	0.62265	0.6294	IPR000195,IPR004012,IPR013087,IPR021935,IPR035969,IPR037213,IPR037745	Rab-GTPase-TBC domain,RUN domain,Zinc finger C2H2-type,Small G protein signalling modulator 1/2,Rab-binding domain,Rab-GTPase-TBC domain superfamily,RUN domain superfamily,PH domain
Pmea_00025186	Environment	0.61025	0.011832	0.6082	0.6134	IPR000073,IPR029058	Alpha/beta hydrolase fold-1,Alpha/Beta hydrolase fold
Pmea_00025190	Environment	0.58945	0.008866	0.5854	0.59215	IPR001841,IPR003111,IPR011990,IPR013026,IPR013083,IPR015947,IPR017907,IPR027370	Zinc finger,RING-type,Lon,substrate-binding domain,Tetratricopeptide-like helical domain superfamily,Tetratricopeptide repeat-containing domain,RING/FYVE/PHD-type,PUA-like superfamily,conserved site,RING-type zinc-finger,LisH dimerisation motif
Pmea_00025202	Environment	0.5854	0.012108	0.58345	0.589425	IPR005828,IPR020846,IPR036259	Major facilitator, sugar transporter-like,Major facilitator superfamily domain,MFS transporter superfamily
Pmea_00025203	Environment	0.5334	0.01101	0.528525	0.538025	IPR000306,IPR003914,IPR011011,IPR013083,IPR015390,IPR017455,IPR018514	FYVE zinc finger,Rabaptin,Zinc finger,FYVE/PHD-type,RING/FYVE/PHD-type,GTPase-Rab5 binding domain,FYVE-related,Rabaptin coiled-coil domain
Pmea_00025216	Environment	0.53645	0.011802	0.532725	0.5429	IPR016156,IPR017941,IPR023753,IPR028202,IPR036188,IPR036922	FAD/NAD-linked reductase,dimerisation domain superfamily,Rieske [2Fe-2S] iron-sulphur domain,FAD/NAD(P)-binding domain,Reductase,C-terminal,FAD/NAD(P)-binding domain superfamily,Rieske [2Fe-2S] iron-sulphur domain superfamily
Pmea_00025381	Environment	0.50985	0.009473	0.506675	0.515925	IPR004843,IPR029052,IPR033308	Calcineurin-like phosphoesterase domain,ApaH type,Metallo-dependent phosphatase-like,PGAP5/Cdc1/Ted1
Pmea_00025386	Environment	0.6312	0.007725	0.6276	0.6369	IPR000034,IPR000742,IPR001791,IPR002049,IPR008211,IPR013032,IPR013320,IPR038684	Laminin IV,EGF-like domain,Laminin G domain,Laminin EGF domain,Laminin,N-terminal,EGF-like,conserved site,Concanavalin A-like lectin/glucanase domain superfamily,N-terminal domain superfamily
Pmea_00025408	Environment	0.63985	0.009777	0.635375	0.6416	IPR004687	Lysosomal-associated transmembrane protein 4/5
Pmea_00025418	Environment	0.51435	0.009594	0.510775	0.5174	IPR000571,IPR001900,IPR011990,IPR012340,IPR013026,IPR019734,IPR027417,IPR036855,IPR041677,IPR041679	Zinc finger,CCCH-type,Ribonuclease II/R,Tetratricopeptide-like helical domain superfamily,Nucleic acid-binding,OB-fold,Tetratricopeptide repeat-containing domain,Tetratricopeptide repeat,P-loop containing nucleoside triphosphate hydrolase,CCCH-type superfamily,DNA2/NAM7 helicase,AAA domain,DNA2/NAM7 helicase-like
Pmea_00025495	Environment	0.5165	0.009629	0.51395	0.52475	IPR000504,IPR012677,IPR022023,IPR034143,IPR035979	RNA recognition motif domain,Nucleotide-binding alpha-beta plait domain superfamily,U1 small nuclear ribonucleoprotein of 70kDa N-terminal,snRNP70,RNA recognition motif,RNA-binding domain superfamily
Pmea_00025503	Environment	0.5645	0.010103	0.5597	0.572375	IPR003409	MORN motif
Pmea_00025517	Environment	0.65435	0.006766	0.651275	0.659225	IPR001433,IPR001709,IPR001834,IPR008333,IPR017927,IPR017938,IPR039261	Oxidoreductase FAD/NAD(P)-binding,Flavoprotein pyridine nucleotide cytochrome reductase,NADH:cytochrome b5 reductase-like,Flavoprotein pyridine nucleotide cytochrome reductase-like,FAD-binding domain,ferredoxin reductase-type,Riboflavin synthase-like beta-barrel,Ferredoxin-NADP reductase (FNR),nucleotide-binding domain
Pmea_00025536	Environment	0.5188	0.012722	0.5141	0.526175	IPR000719,IPR008271,IPR011009,IPR017441	Protein kinase domain,Serine/threonine-protein kinase,active site,Protein kinase-like domain superfamily,Protein kinase,ATP binding site
Pmea_00025596	Environment	0.51665	0.011425	0.512375	0.52035	IPR000242,IPR000387,IPR003595,IPR008356,IPR016130,IPR029021	PTP type protein phosphatase,Tyrosine specific protein phosphatases domain,Protein-tyrosine phosphatase,catalytic,KIM-containing,active site,Protein-tyrosine phosphatase-like
Pmea_00025632	Environment	0.7328	0.006388	0.729875	0.7365	IPR001902,IPR002645,IPR011547,IPR036513	SLC26A/SulP transporter,STAS domain,SLC26A/SulP transporter domain,STAS domain superfamily
Pmea_00025635	Environment	0.54815	0.009701	0.5441	0.551125	IPR001164,IPR037278,IPR038508	Arf GTPase activating protein,ARFGAP/RecO-like zinc finger,ArfGAP domain superfamily
Pmea_00025674	Environment	0.55835	0.009331	0.555125	0.56705	IPR001781	Zinc finger,LIM-type
Pmea_00025676	Environment	0.5478	0.017282	0.54145	0.554425	IPR000008,IPR000306,IPR010569,IPR011011,IPR013083,IPR016130,IPR017455,IPR029021,IPR030564,IPR035892	C2 domain,FYVE zinc finger,Myotubularin-like phosphatase domain,Zinc finger,FYVE/PHD-type,RING/FYVE/PHD-type,Protein-tyrosine phosphatase,active site,FYVE-related,Protein-tyrosine phosphatase-like,Myotubularin family,C2 domain superfamily
Pmea_00025681	Environment	0.67375	0.005907	0.671575	0.6781	IPR001611,IPR002048,IPR011992,IPR018247,IPR032675	Leucine-rich repeat,EF-hand domain,EF-hand domain pair,EF-Hand 1,calcium-binding site,Leucine-rich repeat domain superfamily
Pmea_00025703	Environment	0.5353	0.008555	0.532925	0.54235	IPR033561	Fas-binding factor 1
Pmea_00025759	Environment	0.64705	0.008495	0.6436	0.6539	IPR002110,IPR020683,IPR024041,IPR029020,IPR036770	Ankyrin repeat,Ankyrin repeat-containing domain,Ammonium transporter AmtB-like domain,Ammonium/urea transporter,Ankyrin repeat-containing domain superfamily
Pmea_00025811	Environment	0.5872	0.010793	0.585575	0.592	IPR006886	DNA-directed RNA polymerase III subunit Rpc5
Pmea_00025821	Environment	0.51315	0.011333	0.508175	0.52145	IPR003593,IPR003959,IPR027417	AAA+ ATPase domain,ATPase,AAA-type,core,P-loop containing nucleoside triphosphate hydrolase
Pmea_00025880	Environment	0.61355	0.031888	0.607475	0.620525	IPR003439,IPR003593,IPR011527,IPR017871,IPR027417,IPR030244,IPR036640	ABC transporter-like,AAA+ ATPase domain,ABC transporter type 1,transmembrane domain,ABC transporter,conserved site,P-loop containing nucleoside triphosphate hydrolase,Oligomycin resistance ATP-dependent permease Yor1,transmembrane domain superfamily
Pmea_00025895	Environment	0.5031	0.010679	0.49985	0.51045	IPR001660,IPR013761,IPR029515,IPR030442,IPR037620,IPR037621,IPR037622	Sterile alpha motif domain,Sterile alpha motif/pointed domain superfamily,LAR-interacting protein,Liprin,Liprin-alpha,SAM domain repeat 1,SAM domain repeat 2,SAM domain repeat 3
Pmea_00025898	Environment	0.55125	0.010421	0.546775	0.55675	IPR007122,IPR007123,IPR029006	Villin/Gelsolin,Gelsolin-like domain,ADF-H/Gelsolin-like domain superfamily
Pmea_00025906	Environment	0.55015	0.009558	0.547275	0.555675	IPR000014,IPR011598,IPR013767,IPR035965,IPR036638	PAS domain,Myc-type,basic helix-loop-helix (bHLH) domain,PAS fold,PAS domain superfamily,Helix-loop-helix DNA-binding domain superfamily
Pmea_00025908	Environment	0.56045	0.012499	0.5574	0.56475	IPR000276,IPR017452	G protein-coupled receptor,rhodopsin-like,GPCR,7TM
Pmea_00025909	Environment	0.5208	0.012425	0.5175	0.528925	IPR001638,IPR013099,IPR028325	Solute-binding protein family 3/N-terminal domain of MltF,Potassium channel domain,Voltage-gated potassium channel
Pmea_00025991	Environment	0.61195	0.008578	0.6091	0.61855	IPR007052,IPR008978,IPR025934,IPR037898	CS domain,HSP20-like chaperone,NudC N-terminal domain,NudC family
Pmea_00026002	Environment	0.53885	0.011645	0.5342	0.54635	IPR000514,IPR003961,IPR013783,IPR017853	Glycoside hydrolase,family 39,Fibronectin type III,Immunoglobulin-like fold,Glycoside hydrolase superfamily
Pmea_00026085	Environment	0.59285	0.008556	0.589975	0.597625	IPR006068,IPR023298,IPR023299,IPR039720	Cation-transporting P-type ATPase,C-terminal,P-type ATPase,transmembrane domain superfamily,cytoplasmic domain N,Transmembrane protein 94
Pmea_00026174	Environment	0.5232	0.011487	0.52085	0.527975	IPR001509,IPR036291	NAD-dependent epimerase/dehydratase,NAD(P)-binding domain superfamily
Pmea_00026188	Environment	0.5116	0.010439	0.5096	0.515175	IPR002225,IPR036291	3-beta hydroxysteroid dehydrogenase/isomerase,NAD(P)-binding domain superfamily
Pmea_00026205	Environment	0.579	0.010044	0.57365	0.5861	IPR000403,IPR003152,IPR011009,IPR014009,IPR016024,IPR018936,IPR031559,IPR036940,IPR039414	Phosphatidylinositol 3-/4-kinase,catalytic domain,FATC domain,Protein kinase-like domain superfamily,PIK-related kinase,Armadillo-type fold,Phosphatidylinositol 3/4-kinase,conserved site,Serine/threonine-protein kinase SMG1,catalytic domain superfamily,SMG1,PIKK catalytic domain
Pmea_00026318	Environment	0.5764	0.159482	0.572525	0.578925	IPR000885,IPR002181,IPR036056	Fibrillar collagen,C-terminal,Fibrinogen,alpha/beta/gamma chain,C-terminal globular domain,Fibrinogen-like
Pmea_00026323	Environment	0.5016	0.013756	0.4959	0.5065	IPR012496,IPR038900	TMC domain,Transmembrane channel-like protein
Pmea_00026337	Environment	0.5493	0.01088	0.544725	0.556825	IPR000331,IPR003913,IPR016024,IPR018515,IPR021133,IPR024584,IPR027107,IPR035974	Rap GTPase activating protein domain,Tuberin,Armadillo-type fold,Tuberin-type domain,HEAT,type 2,N-terminal,Tuberin/Ral GTPase-activating protein subunit alpha,Rap/Ran-GAP superfamily
Pmea_00026351	Environment	0.6755	0.008972	0.671825	0.6812	IPR000719,IPR001054,IPR001245,IPR001828,IPR011009,IPR018297,IPR028082,IPR029787	Protein kinase domain,Adenylyl cyclase class-3/4/guanylyl cyclase,Serine-threonine/tyrosine-protein kinase,catalytic domain,Receptor,ligand binding region,Protein kinase-like domain superfamily,Adenylyl cyclase class-4/guanylyl cyclase,conserved site,Periplasmic binding protein-like I,Nucleotide cyclase
Pmea_00026375	Environment	0.50055	0.008149	0.4973	0.506725	IPR000719,IPR001054,IPR001170,IPR001245,IPR001828,IPR011009,IPR011645,IPR018297,IPR028082,IPR029787	Protein kinase domain,Adenylyl cyclase class-3/4/guanylyl cyclase,Adenylyl cyclase class-4/guanylyl cyclase,Serine-threonine/tyrosine-protein kinase,catalytic domain,Receptor,ligand binding region,Protein kinase-like domain superfamily,Haem NO binding associated,conserved site,Periplasmic binding protein-like I,Nucleotide cyclase
Pmea_00026393	Environment	0.5387	0.016882	0.53545	0.5434	IPR001660,IPR004092,IPR013761,IPR021987,IPR038348	Sterile alpha motif domain,Mbt repeat,Sterile alpha motif/pointed domain superfamily,SLED domain,SLED domain superfamily
Pmea_00026470	Environment	0.5558	0.029203	0.5497	0.5583	IPR000152,IPR000203,IPR000421,IPR000742,IPR001024,IPR001881,IPR002859,IPR008979,IPR009030,IPR013032,IPR013122,IPR014010,IPR018097,IPR024731,IPR036392	EGF-type aspartate/asparagine hydroxylation site,GPS motif,Coagulation factor 5/8 C-terminal domain,EGF-like domain,PLAT/LH2 domain,EGF-like calcium-binding domain,PKD/REJ-like domain,Galactose-binding-like domain superfamily,Growth factor receptor cysteine-rich domain superfamily,EGF-like,conserved site,Polycystin cation channel,PKD1/PKD2,REJ domain,EGF-like calcium-binding,EGF domain,PLAT/LH2 d…
Pmea_00026471	Environment	0.539	0.034661	0.5355	0.541875	IPR000421,IPR008979	Coagulation factor 5/8 C-terminal domain,Galactose-binding-like domain superfamily
Pmea_00026502	Environment	0.58095	0.08603	0.577075	0.586075	IPR000832,IPR017981	GPCR,family 2,secretin-like,family 2-like
Pmea_00026554	Environment	0.55995	0.015033	0.55035	0.568475	IPR001100,IPR004099,IPR006338,IPR012999,IPR016156,IPR023753,IPR036188	Pyridine nucleotide-disulphide oxidoreductase,class I,dimerisation domain,Thioredoxin/glutathione reductase selenoprotein,active site,FAD/NAD-linked reductase,dimerisation domain superfamily,FAD/NAD(P)-binding domain,FAD/NAD(P)-binding domain superfamily
Pmea_00026563	Environment	0.56055	0.008923	0.556975	0.5648	IPR011701,IPR020846,IPR036259	Major facilitator superfamily,Major facilitator superfamily domain,MFS transporter superfamily
Pmea_00026669	Environment	0.6806	0.013288	0.6774	0.687425	IPR007111,IPR011990,IPR013026,IPR019734,IPR027417	NACHT nucleoside triphosphatase,Tetratricopeptide-like helical domain superfamily,Tetratricopeptide repeat-containing domain,Tetratricopeptide repeat,P-loop containing nucleoside triphosphate hydrolase
Pmea_00026676	Environment	0.5908	0.009467	0.587775	0.59485	IPR000447,IPR002048,IPR006076,IPR011992,IPR031656,IPR036188,IPR038299	FAD-dependent glycerol-3-phosphate dehydrogenase,EF-hand domain,FAD dependent oxidoreductase,EF-hand domain pair,Alpha-glycerophosphate oxidase,C-terminal,FAD/NAD(P)-binding domain superfamily,C-terminal domain superfamily
Pmea_00026709	Environment	0.51635	0.009232	0.51375	0.52275	IPR026916	Neurobeachin-like protein 2
Pmea_00026710	Environment	0.52915	0.010907	0.5259	0.538025	IPR000409,IPR001680,IPR015943,IPR016024,IPR017986,IPR023362,IPR031570,IPR036322,IPR036372	BEACH domain,WD40 repeat,WD40/YVTN repeat-like-containing domain superfamily,Armadillo-type fold,WD40-repeat-containing domain,PH-BEACH domain,Domain of unknown function DUF4704,WD40-repeat-containing domain superfamily,BEACH domain superfamily
Pmea_00026715	Environment	0.505	0.02282	0.49925	0.510375	IPR001033,IPR006077,IPR030045,IPR036723	Alpha-catenin,Vinculin/alpha-catenin,Alpha-catulin 1,Alpha-catenin/vinculin-like superfamily
Pmea_00026805	Environment	0.523	0.012958	0.51785	0.53235	IPR003961,IPR013099,IPR013783,IPR036116	Fibronectin type III,Potassium channel domain,Immunoglobulin-like fold,Fibronectin type III superfamily
Pmea_00026809	Environment	0.7472	0.004249	0.745175	0.7505	IPR000014,IPR000595,IPR000700,IPR001610,IPR003938,IPR003950,IPR005821,IPR014710,IPR018490,IPR035965	PAS domain,Cyclic nucleotide-binding domain,PAS-associated,C-terminal,PAC motif,Potassium channel,voltage-dependent,EAG/ELK/ERG,ELK,Ion transport domain,RmlC-like jelly roll fold,Cyclic nucleotide-binding-like,PAS domain superfamily
Pmea_00026858	Environment	0.57175	0.022248	0.566175	0.580375	IPR003961,IPR013099,IPR013783,IPR036116	Fibronectin type III,Potassium channel domain,Immunoglobulin-like fold,Fibronectin type III superfamily
Pmea_00026864	Environment	0.55785	0.008974	0.554675	0.56245	IPR001126,IPR017961,IPR036775,IPR041298,IPR043128	UmuC domain,DNA polymerase,Y-family,little finger domain,little finger domain superfamily,Ubiquitin-binding zinc finger,Reverse transcriptase/Diguanylate cyclase domain
Pmea_00026900	Environment	0.55115	0.012331	0.546475	0.5595	IPR000873,IPR010506,IPR037337,IPR042099	AMP-dependent synthetase/ligase,DMAP1-binding domain,Dip2-like domain,AMP-dependent synthetase-like superfamily
Pmea_00026919	Environment	0.55535	0.014796	0.55345	0.558425	IPR005804,IPR021863	Fatty acid desaturase domain,Fatty acid desaturase,N-terminal
Pmea_00026925	Environment	0.5604	0.012397	0.556	0.56405	IPR000571,IPR026314,IPR027417	Zinc finger,CCCH-type,YLP motif-containing protein 1,P-loop containing nucleoside triphosphate hydrolase
Pmea_00027025	Environment	0.649	0.007532	0.646275	0.654725	IPR003864,IPR027815,IPR032880,IPR035979	Calcium-dependent channel,7TM region,putative phosphate,10TM putative phosphate transporter,cytosolic domain,Calcium permeable stress-gated cation channel 1,N-terminal transmembrane domain,RNA-binding domain superfamily
Pmea_00027032	Environment	0.5155	0.009253	0.5105	0.522975	IPR001870,IPR003034,IPR003877,IPR013320,IPR027417,IPR035778,IPR036361,IPR043136	B30.2/SPRY domain,SAP domain,SPRY domain,Concanavalin A-like lectin/glucanase domain superfamily,P-loop containing nucleoside triphosphate hydrolase,Heterogeneous nuclear ribonucleoprotein U,SAP domain superfamily,B30.2/SPRY domain superfamily
Pmea_00027080	Environment	0.5801	0.067777	0.5778	0.5855	IPR000276,IPR001611,IPR002131,IPR003591,IPR017452,IPR032675	G protein-coupled receptor,rhodopsin-like,Leucine-rich repeat,Glycoprotein hormone receptor family,typical subtype,GPCR,7TM,Leucine-rich repeat domain superfamily
Pmea_00027084	Environment	0.55085	0.013131	0.5471	0.557575	IPR006028,IPR006029,IPR006201,IPR006202,IPR018000,IPR036719,IPR036734	Gamma-aminobutyric acid A receptor/Glycine receptor alpha,Neurotransmitter-gated ion-channel transmembrane domain,Neurotransmitter-gated ion-channel,Neurotransmitter-gated ion-channel ligand-binding domain,conserved site,Neurotransmitter-gated ion-channel transmembrane domain superfamily,Neurotransmitter-gated ion-channel ligand-binding domain superfamily
Pmea_00027085	Environment	0.5685	0.010413	0.56435	0.575	IPR006028,IPR006029,IPR006201,IPR006202,IPR018000,IPR036719,IPR036734	Gamma-aminobutyric acid A receptor/Glycine receptor alpha,Neurotransmitter-gated ion-channel transmembrane domain,Neurotransmitter-gated ion-channel,Neurotransmitter-gated ion-channel ligand-binding domain,conserved site,Neurotransmitter-gated ion-channel transmembrane domain superfamily,Neurotransmitter-gated ion-channel ligand-binding domain superfamily
Pmea_00027086	Environment	0.66955	0.011922	0.666175	0.6755	IPR006028,IPR006029,IPR006201,IPR006202,IPR018000,IPR036719,IPR036734	Gamma-aminobutyric acid A receptor/Glycine receptor alpha,Neurotransmitter-gated ion-channel transmembrane domain,Neurotransmitter-gated ion-channel,Neurotransmitter-gated ion-channel ligand-binding domain,conserved site,Neurotransmitter-gated ion-channel transmembrane domain superfamily,Neurotransmitter-gated ion-channel ligand-binding domain superfamily
Pmea_00027324	Environment	0.59995	0.019033	0.5947	0.602025	IPR003439,IPR003593,IPR011527,IPR017871,IPR027417,IPR030244,IPR036640	ABC transporter-like,AAA+ ATPase domain,ABC transporter type 1,transmembrane domain,ABC transporter,conserved site,P-loop containing nucleoside triphosphate hydrolase,Oligomycin resistance ATP-dependent permease Yor1,transmembrane domain superfamily
Pmea_00027332	Environment	0.5513	0.010192	0.5471	0.5583	IPR029569,IPR031981	Calcium homeostasis modulator family,Mitochondria-eating protein,C-terminal domain
Pmea_00027471	Environment	0.5116	0.015738	0.5083	0.5154	IPR002048,IPR002123,IPR011992,IPR018247	EF-hand domain,Phospholipid/glycerol acyltransferase,EF-hand domain pair,EF-Hand 1,calcium-binding site
Pmea_00027511	Environment	0.66975	0.006826	0.667375	0.6742	IPR001680,IPR015943,IPR017986,IPR036322,IPR039328	WD40 repeat,WD40/YVTN repeat-like-containing domain superfamily,WD40-repeat-containing domain,WD40-repeat-containing domain superfamily,WD repeat-containing protein 89
Pmea_00027535	Environment	0.6102	0.008493	0.607125	0.6144	IPR000651,IPR001895,IPR002110,IPR006020,IPR008937,IPR011989,IPR011993,IPR014352,IPR016024,IPR019748,IPR020683,IPR023578,IPR035963,IPR036770,IPR036964	Ras-like guanine nucleotide exchange factor,N-terminal,Ras guanine-nucleotide exchange factors catalytic domain,Ankyrin repeat,PTB/PI domain,Armadillo-like helical,PH-like domain superfamily,FERM/acyl-CoA-binding protein superfamily,Armadillo-type fold,FERM central domain,Ankyrin repeat-containing domain,Ras guanine nucleotide exchange factor domain superfamily,FERM superfamily,second domain,Anky…
Pmea_00027540	Environment	0.63575	0.011514	0.63135	0.640925	IPR013783,IPR031549,IPR032707,IPR039103	Immunoglobulin-like fold,Abnormal spindle-like microcephaly-associated protein,ASH domain,MYCBP-associated protein,Centrosomal protein Spd-2/CEP192
Pmea_00027620	Environment	0.54605	0.013505	0.542175	0.551775	IPR000152,IPR000742,IPR001507,IPR001881,IPR002035,IPR002172,IPR009030,IPR013032,IPR018097,IPR024731,IPR026823,IPR036465	EGF-type aspartate/asparagine hydroxylation site,EGF-like domain,Zona pellucida domain,EGF-like calcium-binding domain,von Willebrand factor,type A,Low-density lipoprotein (LDL) receptor class A repeat,Growth factor receptor cysteine-rich domain superfamily,EGF-like,conserved site,EGF-like calcium-binding,EGF domain,Complement Clr-like EGF domain,von Willebrand factor A-like domain superfamily
Pmea_00027720	Environment	0.6861	0.010689	0.682775	0.69185	IPR000242,IPR000387,IPR003595,IPR003961,IPR013783,IPR016130,IPR029021,IPR036116	PTP type protein phosphatase,Tyrosine specific protein phosphatases domain,Protein-tyrosine phosphatase,catalytic,Fibronectin type III,Immunoglobulin-like fold,active site,Protein-tyrosine phosphatase-like,Fibronectin type III superfamily
Pmea_00027755	Environment	0.5078	0.011763	0.50385	0.513675	IPR000157,IPR000488,IPR011029,IPR017281,IPR035897	Toll/interleukin-1 receptor homology (TIR) domain,Death domain,Death-like domain superfamily,Myeloid differentiation primary response protein MyD88,Toll/interleukin-1 receptor homology (TIR) domain superfamily
Pmea_00027759	Environment	0.586	0.011921	0.584075	0.592275	IPR015381	XLF family
Pmea_00027760	Environment	0.55725	0.01334	0.555025	0.5605	IPR002350,IPR008037,IPR036058,IPR039016	Kazal domain,Pacifastin domain,Kazal domain superfamily,Reversion-inducing cysteine-rich protein with Kazal motifs
Pmea_00027777	Environment	0.60135	0.01096	0.599075	0.605925	IPR003492,IPR036259	Batten's disease protein Cln3,MFS transporter superfamily
Pmea_00027786	Environment	0.5246	0.065445	0.521375	0.5343	IPR011990,IPR013026,IPR019734	Tetratricopeptide-like helical domain superfamily,Tetratricopeptide repeat-containing domain,Tetratricopeptide repeat
Pmea_00027793	Environment	0.60225	0.007738	0.598025	0.6068	IPR001214,IPR013087,IPR036236	SET domain,Zinc finger C2H2-type,Zinc finger C2H2 superfamily
Pmea_00027807	Environment	0.6339	0.051516	0.62865	0.6378	IPR013087,IPR036236	Zinc finger C2H2-type,Zinc finger C2H2 superfamily
Pmea_00027809	Environment	0.5554	0.100937	0.544	0.559475	IPR000719,IPR001190,IPR001245,IPR003598,IPR003599,IPR007110,IPR008266,IPR011009,IPR013098,IPR013783,IPR017441,IPR017448,IPR020635,IPR036179,IPR036772	Protein kinase domain,SRCR domain,Serine-threonine/tyrosine-protein kinase,catalytic domain,Immunoglobulin subtype 2,Immunoglobulin subtype,Immunoglobulin-like domain,Tyrosine-protein kinase,active site,Protein kinase-like domain superfamily,Immunoglobulin I-set,Immunoglobulin-like fold,Protein kinase,ATP binding site,SRCR-like domain,Immunoglobulin-like domain superfamily,SRCR-like domain superf…
Pmea_00027822	Environment	0.5602	0.067632	0.5578	0.5652	IPR000719,IPR001245,IPR003598,IPR003599,IPR007110,IPR008266,IPR011009,IPR013098,IPR013783,IPR017441,IPR020635,IPR036179	Protein kinase domain,Serine-threonine/tyrosine-protein kinase,catalytic domain,Immunoglobulin subtype 2,Immunoglobulin subtype,Immunoglobulin-like domain,Tyrosine-protein kinase,active site,Protein kinase-like domain superfamily,Immunoglobulin I-set,Immunoglobulin-like fold,Protein kinase,ATP binding site,Immunoglobulin-like domain superfamily
Pmea_00027850	Environment	0.5232	0.009495	0.51795	0.528425	IPR001870,IPR003877,IPR013320,IPR043136	B30.2/SPRY domain,SPRY domain,Concanavalin A-like lectin/glucanase domain superfamily,B30.2/SPRY domain superfamily
Pmea_00027950	Environment	0.50255	0.01281	0.4995	0.5065	IPR002035,IPR029151,IPR033479,IPR036465	von Willebrand factor,type A,Periplasmic sensor-like domain superfamily,Double Cache domain 1,von Willebrand factor A-like domain superfamily
Pmea_00028059	Environment	0.52965	0.019974	0.5209	0.536575	IPR002110,IPR003903,IPR020683,IPR021832,IPR036770	Ankyrin repeat,Ubiquitin interacting motif,Ankyrin repeat-containing domain,Ankyrin repeat domain-containing protein 13,Ankyrin repeat-containing domain superfamily
Pmea_00028089	Environment	0.6024	0.010065	0.5985	0.607725	IPR000330,IPR014001,IPR027417,IPR031053,IPR038718	SNF2-related,N-terminal domain,Helicase superfamily 1/2,ATP-binding domain,P-loop containing nucleoside triphosphate hydrolase,Chromodomain-helicase-DNA-binding protein 1-like,SNF2-like,N-terminal domain superfamily
Pmea_00028090	Environment	0.6156	0.010787	0.6118	0.6205	IPR001650,IPR027417,IPR031053	Helicase,C-terminal,P-loop containing nucleoside triphosphate hydrolase,Chromodomain-helicase-DNA-binding protein 1-like
Pmea_00028102	Environment	0.51155	0.018043	0.5096	0.51515	IPR011045,IPR015943	Nitrous oxide reductase,N-terminal,WD40/YVTN repeat-like-containing domain superfamily
Pmea_00028108	Environment	0.5265	0.013753	0.519875	0.534225	IPR002048,IPR004843,IPR006186,IPR011992,IPR029052	EF-hand domain,Calcineurin-like phosphoesterase domain,ApaH type,Serine/threonine-specific protein phosphatase/bis(5-nucleosyl)-tetraphosphatase,EF-hand domain pair,Metallo-dependent phosphatase-like
Pmea_00028111	Environment	0.6571	0.009549	0.652325	0.663775	IPR011677,IPR040354	Domain of unknown function DUF1619,Tectonic
Pmea_00028137	Environment	0.64025	0.013989	0.6375	0.64705	IPR000504,IPR012677,IPR035979,IPR037366	RNA recognition motif domain,Nucleotide-binding alpha-beta plait domain superfamily,RNA-binding domain superfamily,BOULE/DAZ family
Pmea_00028245	Environment	0.57235	0.011217	0.568675	0.5758	IPR001394,IPR006615,IPR018200,IPR028889,IPR033841,IPR035927,IPR038765	Peptidase C19,ubiquitin carboxyl-terminal hydrolase,ubiquitin-specific peptidase,DUSP domain,Ubiquitin specific protease,conserved site,Ubiquitin specific protease domain,Ubiquitin-specific peptidase 48,DUSP-like superfamily,Papain-like cysteine peptidase superfamily
Pmea_00028416	Environment	0.58405	0.008177	0.58045	0.589325	IPR001683,IPR036871	Phox homologous domain,PX domain superfamily
Pmea_00028432	Environment	0.53915	0.011013	0.535175	0.545125	IPR000760,IPR020550,IPR020552,IPR020583,IPR033942	Inositol monophosphatase-like,Inositol monophosphatase,conserved site,lithium-sensitive,metal-binding site
Pmea_00028471	Environment	0.6973	0.009007	0.6947	0.70185	IPR000504,IPR012337,IPR012677,IPR034431,IPR035979,IPR036397	RNA recognition motif domain,Ribonuclease H-like superfamily,Nucleotide-binding alpha-beta plait domain superfamily,Epithelial splicing regulatory protein 2,RNA-binding domain superfamily,Ribonuclease H superfamily
Pmea_00028492	Environment	0.60975	0.007345	0.607625	0.6131	IPR002347,IPR020904,IPR036291	Short-chain dehydrogenase/reductase SDR,Short-chain dehydrogenase/reductase,conserved site,NAD(P)-binding domain superfamily
Pmea_00028524	Environment	0.53065	0.00907	0.5263	0.534925	IPR001208,IPR003593,IPR008047,IPR012340,IPR018525,IPR027417,IPR027925,IPR031327,IPR033762,IPR041562	MCM domain,AAA+ ATPase domain,Mini-chromosome maintenance complex protein 4,Nucleic acid-binding,OB-fold,Mini-chromosome maintenance,conserved site,P-loop containing nucleoside triphosphate hydrolase,MCM N-terminal domain,Mini-chromosome maintenance protein,MCM OB domain,MCM,AAA-lid domain
Pmea_00028525	Environment	0.5252	0.017597	0.521375	0.53005	IPR001494,IPR016024,IPR021133,IPR034085,IPR040122	Importin-beta,N-terminal domain,Armadillo-type fold,HEAT,type 2,TOG domain,Importin beta family
Pmea_00028562	Environment	0.57895	0.009261	0.57575	0.585	IPR000233,IPR000742,IPR001791,IPR002126,IPR013032,IPR013320,IPR015919,IPR020894,IPR027397,IPR039808	Cadherin,cytoplasmic domain,EGF-like domain,Laminin G domain,Cadherin-like,EGF-like,conserved site,Concanavalin A-like lectin/glucanase domain superfamily,Cadherin-like superfamily,Cadherin conserved site,Catenin binding domain superfamily
Pmea_00028563	Environment	0.54315	0.013802	0.538675	0.55165	IPR018607	Chromosome transmission fidelity protein 8
Pmea_00028565	Environment	0.6992	0.007086	0.696475	0.7037	IPR001680,IPR006575,IPR015943,IPR017986,IPR019775,IPR036322,IPR039456	WD40 repeat,RWD domain,WD40/YVTN repeat-like-containing domain superfamily,WD40-repeat-containing domain,conserved site,WD40-repeat-containing domain superfamily,WDR59,modified RING finger,H2 subclass (C3H3C2-type)
Pmea_00028567	Environment	0.5679	0.015158	0.565775	0.571925	IPR001128,IPR002401,IPR017972,IPR036396	Cytochrome P450,E-class,group I,conserved site,Cytochrome P450 superfamily
Pmea_00028591	Environment	0.5715	0.011766	0.56925	0.5765	IPR020529	Origin recognition complex,subunit 6,metazoa/plant
Pmea_00028601	Environment	0.58165	0.015216	0.5747	0.588225	IPR001199,IPR005804,IPR012171,IPR018506,IPR036400	Cytochrome b5-like heme/steroid binding domain,Fatty acid desaturase domain,Fatty acid desaturase,Cytochrome b5,heme-binding site,Cytochrome b5-like heme/steroid binding domain superfamily
Pmea_00028651	Environment	0.5439	0.013492	0.54	0.550275	IPR001680,IPR015943,IPR017986,IPR020472,IPR036322	WD40 repeat,WD40/YVTN repeat-like-containing domain superfamily,WD40-repeat-containing domain,G-protein beta WD-40 repeat,WD40-repeat-containing domain superfamily
Pmea_00028653	Environment	0.55535	0.01246	0.549325	0.563475	IPR007632	Anoctamin
Pmea_00028689	Environment	0.55915	0.009612	0.5566	0.5627	IPR002048,IPR011992,IPR018247	EF-hand domain,EF-hand domain pair,EF-Hand 1,calcium-binding site
Pmea_00028734	Environment	0.5476	0.013178	0.545175	0.551925	IPR003439,IPR003593,IPR011527,IPR017871,IPR027417,IPR030250,IPR036640	ABC transporter-like,AAA+ ATPase domain,ABC transporter type 1,transmembrane domain,ABC transporter,conserved site,P-loop containing nucleoside triphosphate hydrolase,Multidrug resistance-associated protein 9,transmembrane domain superfamily
Pmea_00028771	Environment	0.55295	0.00772	0.54935	0.559625	IPR002659	Glycosyl transferase,family 31
Pmea_00028782	Environment	0.50965	0.018875	0.5028	0.5203	IPR027521	U6 snRNA phosphodiesterase Usb1
Pmea_00028813	Environment	0.53335	0.011979	0.528475	0.538775	IPR004148,IPR027267	BAR domain,AH/BAR domain superfamily
Pmea_00028815	Environment	0.6927	0.010649	0.6911	0.6946	IPR009071,IPR036910	High mobility group box domain,High mobility group box domain superfamily
Pmea_00028819	Environment	0.55835	0.015637	0.55355	0.56255	IPR005828,IPR006571,IPR020846,IPR036259	Major facilitator, sugar transporter-like,TLDc domain,Major facilitator superfamily domain,MFS transporter superfamily
Pmea_00028827	Environment	0.55035	0.009663	0.5475	0.55895	IPR004147,IPR011009	UbiB domain,Protein kinase-like domain superfamily
Pmea_00028912	Environment	0.5889	0.011053	0.5853	0.590625	IPR003961,IPR013783,IPR026085,IPR036116	Fibronectin type III,Immunoglobulin-like fold,Activating transcription factor 7-interacting protein,Fibronectin type III superfamily
Pmea_00028990	Environment	0.57295	0.011339	0.567	0.579425	IPR002318,IPR003156,IPR009000,IPR012947,IPR018162,IPR018163,IPR018164,IPR018165,IPR023033	Alanine-tRNA ligase,class IIc,DHHA1 domain,Translation protein,beta-barrel domain superfamily,Threonyl/alanyl tRNA synthetase,SAD,anti-codon-binding domain superfamily,class II-like,putative editing domain superfamily,Alanyl-tRNA synthetase,N-terminal,core domain,eukaryota/bacteria
Pmea_00029024	Environment	0.5771	0.015563	0.572225	0.582925	IPR004887,IPR005615,IPR014042,IPR014049,IPR014709,IPR016185,IPR037013	Glutathione synthase,substrate-binding domain,alpha-helical,N-terminal,eukaryotic,C-terminal,Pre-ATP-grasp domain superfamily,substrate-binding domain superfamily
Pmea_00029033	Environment	0.64025	0.007428	0.6363	0.645225	IPR001841,IPR001870,IPR003877,IPR013083,IPR013320,IPR035774,IPR043136	Zinc finger,RING-type,B30.2/SPRY domain,SPRY domain,RING/FYVE/PHD-type,Concanavalin A-like lectin/glucanase domain superfamily,RING finger and SPRY domain-containing protein 1,B30.2/SPRY domain superfamily
Pmea_00029039	Environment	0.5137	0.009875	0.508875	0.517625	IPR004709,IPR006153,IPR018422	Na+/H+ exchanger,Cation/H+ exchanger,CPA1 family
Pmea_00029093	Environment	0.53495	0.012549	0.532775	0.5414	IPR029431	Tumour protein p53-inducible nuclear protein
Pmea_00029095	Environment	0.5701	0.013358	0.5642	0.579475	IPR002821,IPR003692,IPR008040	Hydantoinase A/oxoprolinase,Hydantoinase B/oxoprolinase,Hydantoinaseoxoprolinase,N-terminal
Pmea_00029100	Environment	0.64615	0.008902	0.6415	0.6507	IPR000277,IPR015421,IPR015422,IPR015424	Cys/Met metabolism,pyridoxal phosphate-dependent enzyme,Pyridoxal phosphate-dependent transferase,major domain,Pyridoxal phosphate-dependent transferase domain 1
Pmea_00029160	Environment	0.58475	0.009766	0.58165	0.588675	IPR002048,IPR007138,IPR011008,IPR011992,IPR039862	EF-hand domain,Antibiotic biosynthesis monooxygenase domain,Dimeric alpha-beta barrel,EF-hand domain pair,N-terminal EF-hand calcium binding protein 1/2/3
Pmea_00029165	Environment	0.52135	0.038138	0.51795	0.5267	IPR008734,IPR008928,IPR011613,IPR012341	Phosphorylase kinase alpha/beta subunit,Six-hairpin glycosidase superfamily,GH15-like domain,Six-hairpin glycosidase-like superfamily
Pmea_00029182	Environment	0.6321	0.008417	0.63	0.64055	IPR001156,IPR018195	Transferrin-like domain,Transferrin family,iron binding site
Pmea_00029184	Environment	0.5492	0.011657	0.54625	0.5553	IPR000270,IPR001478,IPR034868,IPR034874,IPR036034	PB1 domain,PDZ domain,Partitioning defective protein 6,Partitioning defective 6 homologue gamma,PDZ superfamily
Pmea_00029268	Environment	0.6799	0.013266	0.677125	0.682975	IPR000175,IPR037272	Sodium:neurotransmitter symporter,Sodium:neurotransmitter symporter superfamily
Pmea_00029314	Environment	0.55535	0.008914	0.550575	0.56175	IPR001849,IPR006816,IPR011989,IPR011993,IPR016024,IPR024574,IPR030719	Pleckstrin homology domain,ELMO domain,Armadillo-like helical,PH-like domain superfamily,Armadillo-type fold,Domain of unknown function DUF3361,Engulfment and cell motility protein 3
Pmea_00029501	Environment	0.66075	0.011384	0.65555	0.668675	IPR026209	Wolframin family
Pmea_00029593	Environment	0.5456	0.010403	0.543625	0.55655	IPR000483,IPR000832,IPR001879,IPR003598,IPR003599,IPR007110,IPR013098,IPR013783,IPR017981,IPR032675,IPR036179,IPR036445	Cysteine-rich flanking region,C-terminal,GPCR,family 2,secretin-like,extracellular hormone receptor domain,Immunoglobulin subtype 2,Immunoglobulin subtype,Immunoglobulin-like domain,Immunoglobulin I-set,Immunoglobulin-like fold,family 2-like,Leucine-rich repeat domain superfamily,Immunoglobulin-like domain superfamily,GPCR family 2,extracellular hormone receptor domain superfamily
Pmea_00029594	Environment	0.5775	0.013173	0.5739	0.58355	IPR001611,IPR003591,IPR032675	Leucine-rich repeat,typical subtype,Leucine-rich repeat domain superfamily
Pmea_00029635	Environment	0.66985	0.011178	0.667675	0.67585	IPR000504,IPR012677,IPR034636,IPR035979	RNA recognition motif domain,Nucleotide-binding alpha-beta plait domain superfamily,Ribonucleoprotein PTB-binding 2,RNA-binding domain superfamily
Pmea_00029703	Environment	0.5088	0.016699	0.504575	0.51205	IPR003961,IPR013099,IPR013783,IPR036116,IPR037524	Fibronectin type III,Potassium channel domain,Immunoglobulin-like fold,Fibronectin type III superfamily,PA14/GLEYA domain
Pmea_00029711	Environment	0.576	0.008772	0.57215	0.57955	IPR006594,IPR008116	LIS1 homology motif,Sequence-specific single-strand DNA-binding protein
Pmea_00029727	Environment	0.53035	0.013504	0.527075	0.536875	IPR001907,IPR018215,IPR023562,IPR029045,IPR033135	ATP-dependent Clp protease proteolytic subunit,ClpP,Ser active site,Clp protease proteolytic subunit /Translocation-enhancing protein TepA,ClpP/crotonase-like domain superfamily,histidine active site
Pmea_00029728	Environment	0.55805	0.018517	0.553525	0.56265	IPR000276,IPR017452	G protein-coupled receptor,rhodopsin-like,GPCR,7TM
Pmea_00029776	Environment	0.5918	0.014337	0.58595	0.6008	IPR000210,IPR003131,IPR003968,IPR003974,IPR005821,IPR011333,IPR027359,IPR028325	BTB/POZ domain,Potassium channel tetramerisation-type BTB domain,Potassium channel,voltage dependent,Kv,Kv3,Ion transport domain,SKP1/BTB/POZ domain superfamily,Voltage-dependent channel domain superfamily,Voltage-gated potassium channel
Pmea_00029926	Environment	0.5222	0.010733	0.51695	0.531225	IPR002018,IPR019826,IPR029058	Carboxylesterase,type B,Carboxylesterase type B,active site,Alpha/Beta hydrolase fold
Pmea_00030121	Environment	0.59015	0.013639	0.58745	0.599375	IPR005552	Scramblase
Pmea_00030147	Environment	0.6083	0.007906	0.60355	0.613175	IPR000536,IPR001628,IPR002090,IPR004709,IPR006153,IPR013088,IPR018422,IPR035500	Nuclear hormone receptor,ligand-binding domain,Zinc finger,nuclear hormone receptor-type,Na+/H+ exchanger,isoform 6/7/9,Cation/H+ exchanger,NHR/GATA-type,CPA1 family,Nuclear hormone receptor-like domain superfamily
Pmea_00030186	Environment	0.5885	0.012071	0.584175	0.5954	IPR000577,IPR018484,IPR018485,IPR043129	Carbohydrate kinase,FGGY,N-terminal,C-terminal,ATPase,nucleotide binding domain
Pmea_00030305	Environment	0.6671	0.007415	0.6642	0.67055	IPR001680,IPR015943,IPR017986,IPR029005,IPR030174,IPR036322,IPR041363	WD40 repeat,WD40/YVTN repeat-like-containing domain superfamily,WD40-repeat-containing domain,LIM-domain binding protein/SEUSS,LIM domain-binding protein 2,WD40-repeat-containing domain superfamily,LIM interaction domain
Pmea_00030352	Environment	0.5133	0.014518	0.50065	0.519025	IPR001680,IPR015943,IPR036322,IPR039694	WD40 repeat,WD40/YVTN repeat-like-containing domain superfamily,WD40-repeat-containing domain superfamily,WD repeat-containing protein 11
Pmea_00030360	Environment	0.53965	0.029078	0.530675	0.545425	IPR000276,IPR000611,IPR017452	G protein-coupled receptor,rhodopsin-like,Neuropeptide Y receptor family,GPCR,7TM
Pmea_00030424	Environment	0.56065	0.008465	0.55805	0.5673	IPR015526,IPR020067,IPR036790	Frizzled/secreted frizzled-related protein,Frizzled domain,Frizzled cysteine-rich domain superfamily
Pmea_00030427	Environment	0.53245	0.012132	0.528875	0.53755	IPR002655,IPR006091,IPR009100,IPR012258,IPR029320,IPR036250,IPR037069	Acyl-CoA oxidase,C-terminal,Acyl-CoA oxidase/dehydrogenase,central domain,Acyl-CoA dehydrogenase/oxidase,N-terminal and middle domain superfamily,Acyl-coenzyme A oxidase,N-terminal,Acyl-CoA dehydrogenase-like,N-terminal domain superfamily
Pmea_00030456	Environment	0.5017	0.015726	0.48995	0.50775	IPR000433,IPR002110,IPR010606,IPR020683,IPR036770,IPR037252,IPR043145	Zinc finger,ZZ-type,Ankyrin repeat,Mib-herc2,Ankyrin repeat-containing domain,Ankyrin repeat-containing domain superfamily,Mib/herc2 domain superfamily,ZZ-type superfamily
Pmea_00030465	Environment	0.71615	0.008733	0.714975	0.72035	IPR037698	Ubiquinol-cytochrome-c reductase complex assembly factor 2
Pmea_00030489	Environment	0.61785	0.009863	0.61505	0.62185	IPR007237,IPR030417	CD20-like family,Membrane-spanning 4-domains subfamily A
Pmea_00030610	Environment	0.72755	0.006452	0.725275	0.730575	IPR000048,IPR000299,IPR000857,IPR001452,IPR001609,IPR008989,IPR011993,IPR014352,IPR019748,IPR019749,IPR027417,IPR029071,IPR035963,IPR036028,IPR036106,IPR036961,IPR038185,IPR041793,IPR041794	IQ motif,EF-hand binding site,FERM domain,MyTH4 domain,SH3 domain,Myosin head,motor domain,Myosin S1 fragment,N-terminal,PH-like domain superfamily,FERM/acyl-CoA-binding protein superfamily,FERM central domain,Band 4.1 domain,P-loop containing nucleoside triphosphate hydrolase,Ubiquitin-like domain superfamily,FERM superfamily,second domain,SH3-like domain superfamily,Class VII myosin,Kinesin mot…
Pmea_00030611	Environment	0.6158	0.008227	0.6126	0.62205	IPR003598,IPR003599,IPR007110,IPR013783,IPR036179	Immunoglobulin subtype 2,Immunoglobulin subtype,Immunoglobulin-like domain,Immunoglobulin-like fold,Immunoglobulin-like domain superfamily
Pmea_00030832	Environment	0.5824	0.010011	0.5781	0.587775	IPR000873,IPR011904,IPR020845,IPR025110,IPR032387,IPR042099	AMP-dependent synthetase/ligase,Acetate-CoA ligase,AMP-binding,conserved site,AMP-binding enzyme,C-terminal domain,Acetyl-coenzyme A synthetase,N-terminal domain,AMP-dependent synthetase-like superfamily
Pmea_00030934	Environment	0.5196	0.014265	0.5152	0.524475	IPR008160	Collagen triple helix repeat
Pmea_00030998	Environment	0.55375	0.011075	0.551275	0.559925	IPR002655,IPR006091,IPR009075,IPR009100,IPR012258,IPR036250	Acyl-CoA oxidase,C-terminal,Acyl-CoA oxidase/dehydrogenase,central domain,Acyl-CoA dehydrogenase/oxidase C-terminal,Acyl-CoA dehydrogenase/oxidase,N-terminal and middle domain superfamily,Acyl-CoA dehydrogenase-like
Pmea_00031016	Environment	0.5509	0.009662	0.54695	0.556125	IPR026049	Uncharacterised protein C2orf42
Pmea_00031025	Environment	0.50565	0.014399	0.49845	0.51275	IPR001094,IPR001433,IPR001709,IPR003097,IPR008254,IPR017927,IPR017938,IPR023173,IPR029039,IPR039261	Flavodoxin-like,Oxidoreductase FAD/NAD(P)-binding,Flavoprotein pyridine nucleotide cytochrome reductase,Sulfite reductase [NADPH] flavoprotein alpha-component-like,FAD-binding,Flavodoxin/nitric oxide synthase,FAD-binding domain,ferredoxin reductase-type,Riboflavin synthase-like beta-barrel,NADPH-cytochrome p450 reductase,alpha-helical domain superfamily,Flavoprotein-like superfamily,Ferredoxin-NA…
Pmea_00031026	Environment	0.6336	0.016038	0.624	0.642525	IPR001849,IPR010569,IPR011993,IPR029021,IPR030564	Pleckstrin homology domain,Myotubularin-like phosphatase domain,PH-like domain superfamily,Protein-tyrosine phosphatase-like,Myotubularin family
Pmea_00031089	Environment	0.5422	0.012984	0.53715	0.549975	IPR003439,IPR003593,IPR011527,IPR017871,IPR027417,IPR036640	ABC transporter-like,AAA+ ATPase domain,ABC transporter type 1,transmembrane domain,ABC transporter,conserved site,P-loop containing nucleoside triphosphate hydrolase,transmembrane domain superfamily
Pmea_00031100	Environment	0.5838	0.014783	0.57915	0.5955	IPR000608,IPR001370,IPR001680,IPR016135,IPR019775,IPR022103,IPR036322	Ubiquitin-conjugating enzyme E2,BIR repeat,WD40 repeat,Ubiquitin-conjugating enzyme/RWD-like,conserved site,Baculoviral IAP repeat-containing protein 6,WD40-repeat-containing domain superfamily
Pmea_00031266	Environment	0.55685	0.028317	0.549525	0.568175	IPR003439,IPR003593,IPR011527,IPR017871,IPR027417,IPR030244,IPR036640	ABC transporter-like,AAA+ ATPase domain,ABC transporter type 1,transmembrane domain,ABC transporter,conserved site,P-loop containing nucleoside triphosphate hydrolase,Oligomycin resistance ATP-dependent permease Yor1,transmembrane domain superfamily
Pmea_00031297	Environment	0.8761	0.004541	0.874875	0.877625	IPR005195,IPR008928,IPR012341	Glycoside hydrolase,family 65,central catalytic,Six-hairpin glycosidase superfamily,Six-hairpin glycosidase-like superfamily
Pmea_00031522	Environment	0.6093	0.013248	0.605275	0.616875	IPR004006,IPR004007,IPR012734,IPR036117	DhaK domain,DhaL domain,Dihydroxyacetone kinase,DhaL domain superfamily
Pmea_00031531	Environment	0.5017	0.020013	0.49855	0.5062	IPR026062	MAP3K12-binding inhibitory protein 1
Pmea_00031567	Environment	0.57205	0.016024	0.56495	0.587475	IPR002937,IPR036188	Amine oxidase,FAD/NAD(P)-binding domain superfamily
Pmea_00031643	Environment	0.62145	0.006889	0.61885	0.62635	IPR000409,IPR001680,IPR015943,IPR016024,IPR017986,IPR019775,IPR023362,IPR030464,IPR036322,IPR036372	BEACH domain,WD40 repeat,WD40/YVTN repeat-like-containing domain superfamily,Armadillo-type fold,WD40-repeat-containing domain,conserved site,PH-BEACH domain,Lysosomal-trafficking regulator,WD40-repeat-containing domain superfamily,BEACH domain superfamily
Pmea_00031656	Environment	0.56615	0.00822	0.561975	0.571925	IPR011042,IPR018119	Six-bladed beta-propeller,TolB-like,Strictosidine synthase,conserved region
Pmea_00031717	Environment	0.5649	0.009209	0.5621	0.571225	IPR011043,IPR015915	Galactose oxidase/kelch,beta-propeller,Kelch-type beta propeller
Pmea_00031777	Environment	0.60515	0.010422	0.60265	0.6111	IPR040031	Codanin-1
Pmea_00031780	Environment	0.6029	0.009565	0.5988	0.606925	IPR001650,IPR002999,IPR007502,IPR011545,IPR014001,IPR027417,IPR035437	Helicase,C-terminal,Tudor domain,Helicase-associated domain,DEAD/DEAH box helicase domain,Helicase superfamily 1/2,ATP-binding domain,P-loop containing nucleoside triphosphate hydrolase,SNase-like,OB-fold superfamily
Pmea_00032096	Environment	0.5125	0.015952	0.5079	0.516225	IPR001007,IPR001846,IPR002919,IPR014853,IPR036084	VWFC domain,von Willebrand factor,type D domain,Trypsin Inhibitor-like,cysteine rich domain,Uncharacterised domain,cysteine-rich,Serine protease inhibitor-like superfamily
Pmea_00032100	Environment	0.50445	0.061974	0.50065	0.509425	IPR000536,IPR001628,IPR001723,IPR013088,IPR035500	Nuclear hormone receptor,ligand-binding domain,Zinc finger,nuclear hormone receptor-type,NHR/GATA-type,Nuclear hormone receptor-like domain superfamily
Pmea_00032102	Environment	0.58295	0.011267	0.58145	0.58955	IPR011598,IPR036638	Myc-type,basic helix-loop-helix (bHLH) domain,Helix-loop-helix DNA-binding domain superfamily
Pmea_00032201	Environment	0.5877	0.011354	0.584775	0.594975	IPR000938,IPR001293,IPR001841,IPR008974,IPR013083,IPR017907,IPR036859,IPR043211	CAP Gly-rich domain,Zinc finger,TRAF-type,RING-type,TRAF-like,RING/FYVE/PHD-type,conserved site,CAP Gly-rich domain superfamily,TNF receptor-associated factor TRAF
Pmea_00032207	Environment	0.6424	0.009877	0.63935	0.651375	IPR000938,IPR001293,IPR001841,IPR008974,IPR013083,IPR017907,IPR036859,IPR043211	CAP Gly-rich domain,Zinc finger,TRAF-type,RING-type,TRAF-like,RING/FYVE/PHD-type,conserved site,CAP Gly-rich domain superfamily,TNF receptor-associated factor TRAF
Pmea_00032239	Environment	0.65655	0.01078	0.653375	0.662825	IPR000152,IPR000742,IPR001774,IPR001881,IPR009030,IPR011651,IPR013032,IPR018097	EGF-type aspartate/asparagine hydroxylation site,EGF-like domain,Delta/Serrate/lag-2 (DSL) protein,EGF-like calcium-binding domain,Growth factor receptor cysteine-rich domain superfamily,Notch ligand,N-terminal domain,EGF-like,conserved site,EGF-like calcium-binding
Pmea_00032246	Environment	0.62575	0.009199	0.6237	0.630525	IPR001199,IPR005804,IPR012171,IPR036400	Cytochrome b5-like heme/steroid binding domain,Fatty acid desaturase domain,Fatty acid desaturase,Cytochrome b5-like heme/steroid binding domain superfamily
Pmea_00032354	Environment	0.6363	0.007395	0.632175	0.642825	IPR000152,IPR000742,IPR000884,IPR001881,IPR003598,IPR003599,IPR006605,IPR007110,IPR009017,IPR009030,IPR009138,IPR013032,IPR013098,IPR013106,IPR013783,IPR018097,IPR026823,IPR036179,IPR036383	EGF-type aspartate/asparagine hydroxylation site,EGF-like domain,Thrombospondin type-1 (TSP1) repeat,EGF-like calcium-binding domain,Immunoglobulin subtype 2,Immunoglobulin subtype,G2 nidogen/fibulin G2F,Immunoglobulin-like domain,Green fluorescent protein,Growth factor receptor cysteine-rich domain superfamily,Neural cell adhesion,EGF-like,conserved site,Immunoglobulin I-set,Immunoglobulin V-set…
Pmea_00032363	Environment	0.5648	0.014887	0.5613	0.5715	IPR001759,IPR003609,IPR013320,IPR036056	Pentraxin-related,PAN/Apple domain,Concanavalin A-like lectin/glucanase domain superfamily,Fibrinogen-like,C-terminal
Pmea_00032425	Environment	0.52955	0.017208	0.523	0.534925	IPR002194,IPR002423,IPR027409,IPR027413,IPR028790	Chaperonin TCP-1,conserved site,Chaperonin Cpn60/TCP-1 family,GroEL-like apical domain superfamily,GroEL-like equatorial domain superfamily,McKusick-Kaufman/Bardet-Biedl syndromes putative chaperonin
Pmea_00032459	Environment	0.5922	0.008458	0.5895	0.595925	IPR000719,IPR008271,IPR011009,IPR017441	Protein kinase domain,Serine/threonine-protein kinase,active site,Protein kinase-like domain superfamily,Protein kinase,ATP binding site
Pmea_00032529	Environment	0.50545	0.009515	0.50195	0.5104	IPR000648,IPR001849,IPR011993,IPR018494,IPR037239	Oxysterol-binding protein,Pleckstrin homology domain,PH-like domain superfamily,conserved site,Oxysterol-binding protein superfamily
Pmea_00032634	Environment	0.65	0.010051	0.6456	0.6586	IPR000306,IPR006869,IPR011011,IPR013083,IPR017455,IPR028730	FYVE zinc finger,Domain of unknown function DUF547,Zinc finger,FYVE/PHD-type,RING/FYVE/PHD-type,FYVE-related,Zinc finger FYVE domain-containing protein 26
Pmea_00032658	Environment	0.55225	0.009091	0.548125	0.5596	IPR000152,IPR000742,IPR001774,IPR001881,IPR003645,IPR009030,IPR013032,IPR018097,IPR022764,IPR026219,IPR033108,IPR035952	EGF-type aspartate/asparagine hydroxylation site,EGF-like domain,Delta/Serrate/lag-2 (DSL) protein,EGF-like calcium-binding domain,Follistatin-like,N-terminal,Growth factor receptor cysteine-rich domain superfamily,EGF-like,conserved site,EGF-like calcium-binding,Peptidase S54,rhomboid domain,Jagged/Serrate protein,Protein jagged-2,Rhomboid-like superfamily
Pmea_00032665	Environment	0.52165	0.025146	0.52	0.524725	IPR002181,IPR036056	Fibrinogen,alpha/beta/gamma chain,C-terminal globular domain,Fibrinogen-like,C-terminal
Pmea_00032912	Environment	0.5749	0.00814	0.571675	0.579425	IPR001660,IPR004092,IPR012313,IPR013761,IPR021987,IPR038348,IPR038603	Sterile alpha motif domain,Mbt repeat,Zinc finger,FCS-type,Sterile alpha motif/pointed domain superfamily,SLED domain,SLED domain superfamily,FCS-type zinc finger superfamily
Pmea_00032914	Environment	0.53015	0.007832	0.526675	0.535425	IPR000679,IPR013088,IPR016374,IPR039355	Zinc finger,GATA-type,NHR/GATA-type,Transcription factor,GATA-2/3,Transcription factor GATA
Pmea_00032919	Environment	0.564	0.007102	0.560875	0.569375	IPR001494,IPR013598,IPR016024	Importin-beta,N-terminal domain,Exportin-1/Importin-beta-like,Armadillo-type fold
Pmea_00032922	Environment	0.553	0.019777	0.54665	0.5612	IPR017920,IPR037357	COMM domain,COMM domain-containing protein 5
Pmea_00032943	Environment	0.5414	0.013763	0.538525	0.546575	IPR001828,IPR002455,IPR017978,IPR028082	Receptor,ligand binding region,GPCR family 3,GABA-B receptor,C-terminal,Periplasmic binding protein-like I
Pmea_00032959	Environment	0.6701	0.006988	0.6686	0.67475	IPR011701,IPR020846,IPR036259	Major facilitator superfamily,Major facilitator superfamily domain,MFS transporter superfamily
Pmea_00032963	Environment	0.57145	0.00779	0.5679	0.576575	IPR000718,IPR008753,IPR018497,IPR024079,IPR042089	Peptidase M13,N-terminal domain,C-terminal domain,Metallopeptidase,catalytic domain superfamily,domain 2
Pmea_00032978	Environment	0.5102	0.009905	0.505875	0.516625	IPR008081,IPR009828	Cytoplasmic FMR1-interacting,Protein of unknown function DUF1394
Pmea_00032985	Environment	0.5464	0.009906	0.542975	0.549525	IPR001452,IPR036028	SH3 domain,SH3-like domain superfamily
Pmea_00033023	Environment	0.5641	0.011614	0.56045	0.572775	IPR002035,IPR013608,IPR013680,IPR036465	von Willebrand factor,type A,VWA N-terminal,Voltage-dependent calcium channel,alpha-2/delta subunit,conserved region,von Willebrand factor A-like domain superfamily
Pmea_00033030	Environment	0.53415	0.010873	0.531	0.540125	IPR008278,IPR037143	4'-phosphopantetheinyl transferase domain,4'-phosphopantetheinyl transferase domain superfamily
Pmea_00033098	Environment	0.5817	0.013406	0.579175	0.585025	IPR019446	Domain of unknown function DUF2431
Pmea_00033102	Environment	0.5443	0.01129	0.539175	0.550475	IPR000631,IPR029056	ATP-dependent (S)-NAD(P)H-hydrate dehydratase,Ribokinase-like
Pmea_00033109	Environment	0.5094	0.011518	0.50385	0.5175	IPR038798	Coiled-coil domain-containing protein 138
Pmea_00033188	Environment	0.6234	0.098784	0.6207	0.628525	IPR002181,IPR003609,IPR014716,IPR020837,IPR036056	Fibrinogen,alpha/beta/gamma chain,C-terminal globular domain,PAN/Apple domain,C-terminal globular,subdomain 1,conserved site,Fibrinogen-like,C-terminal
Pmea_00033359	Environment	0.5032	0.01568	0.499575	0.5087	IPR000719,IPR000980,IPR001245,IPR001562,IPR001849,IPR002350,IPR011009,IPR011993,IPR036028,IPR036058,IPR036860	Protein kinase domain,SH2 domain,Serine-threonine/tyrosine-protein kinase,catalytic domain,Zinc finger,Btk motif,Pleckstrin homology domain,Kazal domain,Protein kinase-like domain superfamily,PH-like domain superfamily,SH3-like domain superfamily,Kazal domain superfamily,SH2 domain superfamily
Pmea_00033448	Environment	0.5213	0.010356	0.515925	0.527925	IPR001356,IPR009057	Homeobox domain,Homeobox-like domain superfamily
Pmea_00033489	Environment	0.58345	0.009351	0.580025	0.58725	IPR003644,IPR038081,IPR039005	Na-Ca exchanger/integrin-beta4,CalX-like domain superfamily,CSPG repeat
Pmea_00033548	Environment	0.58105	0.008448	0.578175	0.585375	IPR002048,IPR011992,IPR018247,IPR028846	EF-hand domain,EF-hand domain pair,EF-Hand 1,calcium-binding site,Recoverin family
Pmea_00033550	Environment	0.53785	0.009789	0.533675	0.545175	IPR007875	Sprouty
Pmea_00033586	Environment	0.50335	0.011224	0.4983	0.51045	IPR022113,IPR039877	Transmembrane protein 131-like domain,Transmembrane protein 131-like
Pmea_00033587	Environment	0.518	0.014231	0.513325	0.525825	IPR001594	Palmitoyltransferase,DHHC domain
Pmea_00033626	Environment	0.5234	0.010917	0.519775	0.531525	IPR000198,IPR001452,IPR001849,IPR008936,IPR011993,IPR027267,IPR036028	Rho GTPase-activating protein domain,SH3 domain,Pleckstrin homology domain,Rho GTPase activation protein,PH-like domain superfamily,AH/BAR domain superfamily,SH3-like domain superfamily
Pmea_00033629	Environment	0.57465	0.007706	0.571475	0.57995	IPR001958,IPR011701,IPR020846,IPR036259	Tetracycline resistance protein TetA/multidrug resistance protein MdtG,Major facilitator superfamily,Major facilitator superfamily domain,MFS transporter superfamily
Pmea_00033632	Environment	0.58685	0.013202	0.58485	0.592775	IPR004827,IPR040223	Basic-leucine zipper domain,PAR basic leucine zipper protein
Pmea_00033644	Environment	0.5119	0.010333	0.507525	0.51875	IPR026182	Anaphase-promoting complex subunit 15
Pmea_00033650	Environment	0.5129	0.0137	0.506975	0.523075	IPR001806,IPR005225,IPR027417	Small GTPase,Small GTP-binding protein domain,P-loop containing nucleoside triphosphate hydrolase
Pmea_00033661	Environment	0.567	0.114758	0.5619	0.569125	IPR001734,IPR018212,IPR038377	Sodium/solute symporter,conserved site,Sodium/glucose symporter superfamily
Pmea_00033676	Environment	0.5442	0.011178	0.5412	0.55055	IPR005101,IPR006050,IPR014729,IPR036134,IPR036155	Cryptochrome/DNA photolyase,FAD-binding domain,DNA photolyase,N-terminal,Rossmann-like alpha/beta/alpha sandwich fold,FAD-binding domain-like superfamily,Cryptochrome/photolyase,N-terminal domain superfamily
Pmea_00033677	Environment	0.5374	0.012012	0.533475	0.54145	IPR002300,IPR004493,IPR009008,IPR009080,IPR013155,IPR014729	Aminoacyl-tRNA synthetase,class Ia,Leucyl-tRNA synthetase,archaeal/eukaryotic cytosolic,Valyl/Leucyl/Isoleucyl-tRNA synthetase,editing domain,anticodon-binding,Methionyl/Valyl/Leucyl/Isoleucyl-tRNA synthetase,Rossmann-like alpha/beta/alpha sandwich fold
Pmea_00033733	Environment	0.57725	0.008997	0.5739	0.58325	IPR000719,IPR001245,IPR003598,IPR003599,IPR003961,IPR007110,IPR008266,IPR011009,IPR013098,IPR013783,IPR017441,IPR020635,IPR036116,IPR036179	Protein kinase domain,Serine-threonine/tyrosine-protein kinase,catalytic domain,Immunoglobulin subtype 2,Immunoglobulin subtype,Fibronectin type III,Immunoglobulin-like domain,Tyrosine-protein kinase,active site,Protein kinase-like domain superfamily,Immunoglobulin I-set,Immunoglobulin-like fold,Protein kinase,ATP binding site,Fibronectin type III superfamily,Immunoglobulin-like domain superfamily
Pmea_00033802	Environment	0.65	0.007024	0.64685	0.65395	IPR026116	Glycosyltransferase family 18
Pmea_00033816	Environment	0.63665	0.007995	0.634775	0.6418	IPR002073,IPR003607,IPR013706,IPR023088,IPR023174,IPR036971	3'5'-cyclic nucleotide phosphodiesterase,catalytic domain,HD/PDEase domain,3'5'-cyclic nucleotide phosphodiesterase N-terminal,conserved site,catalytic domain superfamily
Pmea_00033864	Environment	0.53175	0.012873	0.5291	0.53905	IPR000082,IPR000421,IPR000884,IPR003961,IPR008979,IPR013099,IPR013320,IPR013783,IPR036116,IPR036383	SEA domain,Coagulation factor 5/8 C-terminal domain,Thrombospondin type-1 (TSP1) repeat,Fibronectin type III,Galactose-binding-like domain superfamily,Potassium channel domain,Concanavalin A-like lectin/glucanase domain superfamily,Immunoglobulin-like fold,Fibronectin type III superfamily,Thrombospondin type-1 (TSP1) repeat superfamily
Pmea_00033916	Environment	0.64045	0.041036	0.6377	0.643325	IPR001717,IPR003020,IPR011531,IPR013769,IPR016152	Anion exchange protein,Bicarbonate transporter,eukaryotic,C-terminal,Band 3 cytoplasmic domain,Phosphotransferase/anion transporter
Pmea_00033928	Environment	0.51265	0.013932	0.5089	0.525425	IPR000555,IPR024969,IPR033858,IPR037518	JAB1/MPN/MOV34 metalloenzyme domain,Rpn11/EIF3F,C-terminal,26S Proteasome non-ATPase regulatory subunit 7/8,MPN domain
Pmea_00033942	Environment	0.5347	0.008906	0.53025	0.541825	IPR008576,IPR029063	Alpha-N-methyltransferase NTM1,S-adenosyl-L-methionine-dependent methyltransferase
Pmea_00033946	Environment	0.55925	0.013092	0.553175	0.56335	IPR003280,IPR013099	Two pore domain potassium channel,Potassium channel domain
Pmea_00033995	Environment	0.5315	0.016021	0.529125	0.534575	IPR002110,IPR005821,IPR020683,IPR036770	Ankyrin repeat,Ion transport domain,Ankyrin repeat-containing domain,Ankyrin repeat-containing domain superfamily
Pmea_00034011	Environment	0.5455	0.00877	0.541725	0.549725	IPR000595,IPR003117,IPR012198,IPR014710,IPR018488,IPR018490	Cyclic nucleotide-binding domain,cAMP-dependent protein kinase regulatory subunit,dimerization-anchoring domain,RmlC-like jelly roll fold,Cyclic nucleotide-binding,conserved site,Cyclic nucleotide-binding-like
Pmea_00034041	Environment	0.5566	0.012616	0.5489	0.56585	IPR004087,IPR004088,IPR032571,IPR036612	K Homology domain,type 1,KHDRBS,Qua1 domain,type 1 superfamily
Pmea_00034091	Environment	0.53005	0.0156	0.52545	0.5379	IPR004841	Amino acid permease/ SLC12A domain
Pmea_00034144	Environment	0.5301	0.010216	0.524375	0.535325	IPR004843,IPR006186,IPR029052,IPR041751	Calcineurin-like phosphoesterase domain,ApaH type,Serine/threonine-specific protein phosphatase/bis(5-nucleosyl)-tetraphosphatase,Metallo-dependent phosphatase-like,PP2B,metallophosphatase domain
Pmea_00034227	Environment	0.5052	0.01417	0.500875	0.51435	IPR009449,IPR040351	GDP/GTP exchange factor Sec2,N-terminal,Guanine nucleotide exchange factor RAB3IL/RAB3IP/Sec2
Pmea_00034239	Environment	0.5618	0.113379	0.55685	0.56805	IPR000276,IPR017452	G protein-coupled receptor,rhodopsin-like,GPCR,7TM
Pmea_00034250	Environment	0.5362	0.015405	0.5305	0.54215	IPR011008,IPR012577	Dimeric alpha-beta barrel,NIPSNAP
Pmea_00034267	Environment	0.59375	0.026115	0.5892	0.598325	IPR011598,IPR015660,IPR036638	Myc-type,basic helix-loop-helix (bHLH) domain,Achaete-scute transcription factor-related,Helix-loop-helix DNA-binding domain superfamily
Pmea_00034271	Environment	0.5574	0.010406	0.5542	0.56595	IPR001680,IPR015943,IPR017986,IPR019775,IPR036322,IPR037626	WD40 repeat,WD40/YVTN repeat-like-containing domain superfamily,WD40-repeat-containing domain,conserved site,WD40-repeat-containing domain superfamily,Nucleoporin Nup37
Pmea_00034533	Environment	0.6621	0.007574	0.65895	0.66695	IPR001930,IPR014782,IPR024571,IPR033508,IPR034016,IPR042097	Peptidase M1,alanine aminopeptidase/leukotriene A4 hydrolase,membrane alanine aminopeptidase,ERAP1-like C-terminal domain,Aminopeptidase A,Aminopeptidase N-type,Aminopeptidase N-like ,N-terminal
Pmea_00034552	Environment	0.5047	0.013344	0.499025	0.515	IPR000718,IPR008753,IPR018497,IPR024079,IPR029734,IPR042089	Peptidase M13,N-terminal domain,C-terminal domain,Metallopeptidase,catalytic domain superfamily,Endothelin-converting enzyme 1,domain 2
Pmea_00034556	Environment	0.50895	0.012132	0.50345	0.5143	IPR011598,IPR036638	Myc-type,basic helix-loop-helix (bHLH) domain,Helix-loop-helix DNA-binding domain superfamily
Pmea_00034652	Environment	0.5194	0.01379	0.51635	0.52765	IPR002067,IPR018108,IPR023395	Mitochondrial carrier protein,Mitochondrial substrate/solute carrier,Mitochondrial carrier domain superfamily
Pmea_00034661	Environment	0.50605	0.010409	0.5027	0.5114	IPR039784,IPR039805	CUE domain-containing protein 2,CUE domain
Pmea_00034665	Environment	0.73315	0.012421	0.731375	0.73535	IPR003650,IPR011598,IPR036638	Orange domain,Myc-type,basic helix-loop-helix (bHLH) domain,Helix-loop-helix DNA-binding domain superfamily
Pmea_00034686	Environment	0.5292	0.013303	0.525475	0.537075	IPR007484,IPR039866	Peptidase M28,Carboxypeptidase Q
Pmea_00034696	Environment	0.5995	0.014797	0.59575	0.604025	IPR000175,IPR037272	Sodium:neurotransmitter symporter,Sodium:neurotransmitter symporter superfamily
Pmea_00034741	Environment	0.52885	0.009771	0.523925	0.5357	IPR031569	Apextrin,C-terminal domain
Pmea_00034757	Environment	0.6209	0.012891	0.618275	0.625275	IPR000008,IPR002347,IPR003892,IPR009060,IPR035892,IPR036291,IPR037301	C2 domain,Short-chain dehydrogenase/reductase SDR,Ubiquitin system component CUE,UBA-like superfamily,C2 domain superfamily,NAD(P)-binding domain superfamily,Toll-interacting protein
Pmea_00034789	Environment	0.534	0.010082	0.52885	0.54195	IPR000082,IPR000742,IPR001304,IPR002035,IPR013032,IPR013320,IPR014044,IPR016186,IPR016187,IPR034113,IPR035940,IPR036364,IPR036465	SEA domain,EGF-like domain,C-type lectin-like,von Willebrand factor,type A,EGF-like,conserved site,Concanavalin A-like lectin/glucanase domain superfamily,CAP domain,C-type lectin-like/link domain superfamily,C-type lectin fold,Golgi-associated plant pathogenesis-related protein 1,SCP domain,CAP superfamily,SEA domain superfamily,von Willebrand factor A-like domain superfamily
Pmea_00034799	Environment	0.55545	0.01035	0.5505	0.562825	IPR000082,IPR036364	SEA domain,SEA domain superfamily
Pmea_00034805	Environment	0.5179	0.009457	0.515075	0.52155	IPR003137,IPR007365,IPR007484,IPR036757,IPR039373	PA domain,Transferrin receptor-like,dimerisation domain,Peptidase M28,dimerisation domain superfamily,Glutamate carboxypeptidase 2-like
Pmea_00034812	Environment	0.5844	0.007786	0.5813	0.589	IPR000424,IPR011344,IPR012340	Primosome PriB/single-strand DNA-binding,Single-stranded DNA-binding protein,Nucleic acid-binding,OB-fold
Pmea_00034836	Environment	0.5435	0.011289	0.5419	0.546275	IPR000008,IPR035892	C2 domain,C2 domain superfamily
Pmea_00034869	Environment	0.59425	0.013475	0.58635	0.605925	IPR001464,IPR018252,IPR018502,IPR037104	Annexin,Annexin repeat,conserved site,Annexin superfamily
Pmea_00035012	Environment	0.5093	0.121145	0.500775	0.513725	IPR003961,IPR013783,IPR036116	Fibronectin type III,Immunoglobulin-like fold,Fibronectin type III superfamily
Pmea_00035014	Environment	0.5373	0.008323	0.533325	0.54345	IPR003599,IPR003961,IPR007110,IPR013098,IPR013783,IPR036116,IPR036179	Immunoglobulin subtype,Fibronectin type III,Immunoglobulin-like domain,Immunoglobulin I-set,Immunoglobulin-like fold,Fibronectin type III superfamily,Immunoglobulin-like domain superfamily
Pmea_00035052	Environment	0.63265	0.006893	0.629575	0.6378	IPR001697,IPR011037,IPR015793,IPR015795,IPR015806,IPR015813,IPR018209,IPR036918,IPR040442	Pyruvate kinase,Pyruvate kinase-like,insert domain superfamily,barrel,C-terminal,Pyruvate/Phosphoenolpyruvate kinase-like domain superfamily,active site,C-terminal domain superfamily,Pyruvate kinase-like domain superfamily
Pmea_00035054	Environment	0.5642	0.009623	0.5611	0.573	IPR016024,IPR021827	Armadillo-type fold,Nucleoporin Nup186/Nup192/Nup205
Pmea_00035068	Environment	0.5083	0.012454	0.504675	0.51415	IPR006680,IPR011059,IPR014311,IPR032466	Amidohydrolase-related,Metal-dependent hydrolase,composite domain superfamily,Guanine deaminase
Pmea_00035154	Environment	0.56855	0.009029	0.566275	0.57265	IPR001680,IPR011047,IPR015943,IPR017986,IPR019775,IPR036322	WD40 repeat,Quinoprotein alcohol dehydrogenase-like superfamily,WD40/YVTN repeat-like-containing domain superfamily,WD40-repeat-containing domain,conserved site,WD40-repeat-containing domain superfamily
Pmea_00035171	Environment	0.62785	0.047291	0.620825	0.632525	IPR000719,IPR001245,IPR011009,IPR020635	Protein kinase domain,Serine-threonine/tyrosine-protein kinase,catalytic domain,Protein kinase-like domain superfamily,Tyrosine-protein kinase
Pmea_00035184	Environment	0.53155	0.069569	0.5292	0.53475	IPR003598,IPR003599,IPR007110,IPR013098,IPR013783,IPR036179	Immunoglobulin subtype 2,Immunoglobulin subtype,Immunoglobulin-like domain,Immunoglobulin I-set,Immunoglobulin-like fold,Immunoglobulin-like domain superfamily
Pmea_00035206	Environment	0.5107	0.012083	0.508075	0.514125	IPR002181,IPR020837,IPR036056	Fibrinogen,alpha/beta/gamma chain,C-terminal globular domain,conserved site,Fibrinogen-like,C-terminal
Pmea_00035214	Environment	0.59165	0.012896	0.58805	0.598475	IPR002394,IPR006029,IPR006201,IPR006202,IPR018000,IPR036719,IPR036734	Nicotinic acetylcholine receptor,Neurotransmitter-gated ion-channel transmembrane domain,Neurotransmitter-gated ion-channel,Neurotransmitter-gated ion-channel ligand-binding domain,conserved site,Neurotransmitter-gated ion-channel transmembrane domain superfamily,Neurotransmitter-gated ion-channel ligand-binding domain superfamily
Pmea_00035219	Environment	0.6019	0.026264	0.592175	0.6132	IPR001660,IPR004835,IPR013761,IPR029044	Sterile alpha motif domain,Chitin synthase,Sterile alpha motif/pointed domain superfamily,Nucleotide-diphospho-sugar transferases
Pmea_00035271	Environment	0.58055	0.010361	0.5778	0.58635	IPR001806,IPR005225,IPR027417	Small GTPase,Small GTP-binding protein domain,P-loop containing nucleoside triphosphate hydrolase
Pmea_00035272	Environment	0.5024	0.008669	0.49785	0.508575	IPR002110,IPR005821,IPR020683,IPR036770	Ankyrin repeat,Ion transport domain,Ankyrin repeat-containing domain,Ankyrin repeat-containing domain superfamily
Pmea_00035319	Environment	0.542	0.007643	0.5383	0.54935	IPR000192,IPR015421,IPR015422,IPR015424,IPR020578,IPR022278	Aminotransferase class V domain,Pyridoxal phosphate-dependent transferase,major domain,Pyridoxal phosphate-dependent transferase domain 1,Aminotransferase class-V,pyridoxal-phosphate binding site,Phosphoserine aminotransferase
Pmea_00035335	Environment	0.5501	0.009517	0.545675	0.557025	IPR000504,IPR012677,IPR035979	RNA recognition motif domain,Nucleotide-binding alpha-beta plait domain superfamily,RNA-binding domain superfamily
Pmea_00035357	Environment	0.547	0.011998	0.5446	0.552	IPR009038,IPR015718,IPR015720,IPR036598	GOLD domain,Transmembrane emp24 domain-containing protein 7,TMP21-related,GOLD domain superfamily
Pmea_00035371	Environment	0.61015	0.010108	0.602675	0.6187	IPR001930,IPR014782,IPR024571,IPR033581,IPR034016,IPR042097	Peptidase M1,alanine aminopeptidase/leukotriene A4 hydrolase,membrane alanine aminopeptidase,ERAP1-like C-terminal domain,Aminopeptidase N2,Aminopeptidase N-type,Aminopeptidase N-like ,N-terminal
Pmea_00035375	Environment	0.60445	0.010025	0.602775	0.609225	IPR016054	Ly-6 antigen/uPA receptor-like
Pmea_00035378	Environment	0.5197	0.010813	0.516475	0.524825	IPR001660,IPR013761	Sterile alpha motif domain,Sterile alpha motif/pointed domain superfamily
Pmea_00035381	Environment	0.5741	0.019074	0.568925	0.582625	IPR000654,IPR001019,IPR011025,IPR027417	G-protein alpha subunit,group Q,Guanine nucleotide binding protein (G-protein),alpha subunit,G protein alpha subunit,helical insertion,P-loop containing nucleoside triphosphate hydrolase
Pmea_00035394	Environment	0.5837	0.010225	0.580125	0.5893	IPR001680,IPR015048,IPR015505,IPR015943,IPR017986,IPR019775,IPR036322	WD40 repeat,Domain of unknown function DUF1899,Coronin,WD40/YVTN repeat-like-containing domain superfamily,WD40-repeat-containing domain,conserved site,WD40-repeat-containing domain superfamily
Pmea_00035395	Environment	0.5609	0.015723	0.5536	0.569825	IPR000859,IPR035914	CUB domain,Spermadhesin,CUB domain superfamily
Pmea_00035396	Environment	0.50745	0.01918	0.5048	0.51395	IPR001611,IPR009030,IPR011641,IPR032675	Leucine-rich repeat,Growth factor receptor cysteine-rich domain superfamily,Tyrosine-protein kinase ephrin type A/B receptor-like,Leucine-rich repeat domain superfamily
Pmea_00035556	Environment	0.6764	0.016882	0.6744	0.6827	IPR007527,IPR011335,IPR011604,IPR019080	Zinc finger,SWIM-type,Restriction endonuclease type II-like,Exonuclease,phage-type/RecB,C-terminal,YqaJ viral recombinase
Pmea_00000265	Host Lineage	0.5988	0.009574	0.597	0.601625	IPR026103,IPR027806	Harbinger transposase-derived nuclease,animal,Harbinger transposase-derived nuclease domain
Pmea_00000431	Host Lineage	0.7313	0.006696	0.731	0.7327	IPR002104,IPR011010,IPR013762	Integrase,catalytic domain,DNA breaking-rejoining enzyme,catalytic core,Integrase-like,catalytic domain superfamily
Pmea_00000439	Host Lineage	0.6178	0.008481	0.6175	0.6199	IPR036056	Fibrinogen-like,C-terminal
Pmea_00000480	Host Lineage	0.6417	0.008741	0.63955	0.646	IPR006597,IPR011990	Sel1-like repeat,Tetratricopeptide-like helical domain superfamily
Pmea_00000490	Host Lineage	0.5981	0.013117	0.594075	0.6004	IPR000203,IPR000832,IPR017981,IPR017983,IPR032471	GPS motif,GPCR,family 2,secretin-like,family 2-like,conserved site,GAIN domain,N-terminal
Pmea_00000497	Host Lineage	0.64125	0.013902	0.6321	0.6492	IPR002126,IPR003599,IPR007110,IPR008983,IPR013783,IPR015919,IPR020894,IPR036179	Cadherin-like,Immunoglobulin subtype,Immunoglobulin-like domain,Tumour necrosis factor-like domain superfamily,Immunoglobulin-like fold,Cadherin-like superfamily,Cadherin conserved site,Immunoglobulin-like domain superfamily
Pmea_00000715	Host Lineage	0.50065	0.011552	0.497175	0.504125	IPR002569,IPR036509	Peptide methionine sulphoxide reductase MsrA,Peptide methionine sulphoxide reductase MsrA superfamily
Pmea_00000774	Host Lineage	0.53125	0.011825	0.522075	0.53565	IPR019388	Fat storage-inducing transmembrane protein
Pmea_00000821	Host Lineage	0.56635	0.011814	0.565375	0.5682	IPR007052,IPR008978	CS domain,HSP20-like chaperone
Pmea_00000844	Host Lineage	0.5326	0.032191	0.531975	0.53405	IPR006612,IPR027805,IPR038441	THAP-type zinc finger,Transposase,Helix-turn-helix domain,THAP-type zinc finger superfamily
Pmea_00000871	Host Lineage	0.5053	0.071101	0.5048	0.5056	IPR018379	BEN domain
Pmea_00001100	Host Lineage	0.5632	0.016276	0.5629	0.5654	IPR000421,IPR008979	Coagulation factor 5/8 C-terminal domain,Galactose-binding-like domain superfamily
Pmea_00001160	Host Lineage	0.71375	0.012419	0.7107	0.7168	IPR003439,IPR003593,IPR011527,IPR017871,IPR027417,IPR030244,IPR036640	ABC transporter-like,AAA+ ATPase domain,ABC transporter type 1,transmembrane domain,ABC transporter,conserved site,P-loop containing nucleoside triphosphate hydrolase,Oligomycin resistance ATP-dependent permease Yor1,transmembrane domain superfamily
Pmea_00001233	Host Lineage	0.523	0.007664	0.520475	0.528925	IPR000305,IPR000477,IPR035901	GIY-YIG endonuclease,Reverse transcriptase domain,GIY-YIG endonuclease superfamily
Pmea_00001253	Host Lineage	0.56665	0.005864	0.5647	0.569625	IPR004245,IPR017850	Protein of unknown function DUF229,Alkaline-phosphatase-like,core domain superfamily
Pmea_00001280	Host Lineage	0.5953	0.008052	0.593275	0.59885	IPR008428,IPR011658,IPR029044,IPR037524	Chondroitin N-acetylgalactosaminyltransferase,PA14 domain,Nucleotide-diphospho-sugar transferases,PA14/GLEYA domain
Pmea_00001327	Host Lineage	0.7817	0.009752	0.781275	0.7827	IPR000276,IPR017452	G protein-coupled receptor,rhodopsin-like,GPCR,7TM
Pmea_00001420	Host Lineage	0.64165	0.009792	0.6358	0.6475	IPR000276,IPR017452	G protein-coupled receptor,rhodopsin-like,GPCR,7TM
Pmea_00001597	Host Lineage	0.5095	0.028583	0.503825	0.5183	IPR005818,IPR005819,IPR036388,IPR036390	Linker histone H1/H5,domain H15,Histone H5,Winged helix-like DNA-binding domain superfamily,Winged helix DNA-binding domain superfamily
Pmea_00001678	Host Lineage	0.5673	0.019463	0.5657	0.572625	IPR029293	Rad9,Rad1,Hus1-interacting nuclear orphan protein 1
Pmea_00002119	Host Lineage	0.71685	0.009369	0.7166	0.7183	IPR002104,IPR011010,IPR013762	Integrase,catalytic domain,DNA breaking-rejoining enzyme,catalytic core,Integrase-like,catalytic domain superfamily
Pmea_00002120	Host Lineage	0.8182	0.006007	0.8157	0.823875	IPR000210,IPR006652,IPR011043,IPR011333,IPR011705,IPR015915,IPR017096	BTB/POZ domain,Kelch repeat type 1,Galactose oxidase/kelch,beta-propeller,SKP1/BTB/POZ domain superfamily,BTB/Kelch-associated,Kelch-type beta propeller,BTB-kelch protein
Pmea_00002238	Host Lineage	0.5262	0.075654	0.5246	0.528425	IPR000421,IPR008979,IPR029553	Coagulation factor 5/8 C-terminal domain,Galactose-binding-like domain superfamily,Epithelial discoidin domain-containing receptor 1
Pmea_00002577	Host Lineage	0.7159	0.00999	0.711775	0.7248	IPR004360,IPR029068,IPR037523	Glyoxalase/fosfomycin resistance/dioxygenase domain,Glyoxalase/Bleomycin resistance protein/Dihydroxybiphenyl dioxygenase,Vicinal oxygen chelate (VOC) domain
Pmea_00002606	Host Lineage	0.54335	0.01244	0.541775	0.55015	IPR003439,IPR003593,IPR011527,IPR017871,IPR027417,IPR030244,IPR036640	ABC transporter-like,AAA+ ATPase domain,ABC transporter type 1,transmembrane domain,ABC transporter,conserved site,P-loop containing nucleoside triphosphate hydrolase,Oligomycin resistance ATP-dependent permease Yor1,transmembrane domain superfamily
Pmea_00002780	Host Lineage	0.5065	0.011408	0.504275	0.517275	IPR002153,IPR005821	Transient receptor potential channel,canonical,Ion transport domain
Pmea_00002903	Host Lineage	0.60235	0.010893	0.599675	0.609125	IPR008831,IPR038089	Mediator complex,subunit Med31,subunit Med31 domain superfamily
Pmea_00002935	Host Lineage	0.6486	0.012132	0.6446	0.6542	IPR001503,IPR031481,IPR038577	Glycosyl transferase family 10,Fucosyltransferase,N-terminal,GT10-like superfamily
Pmea_00002943	Host Lineage	0.5344	0.008462	0.5326	0.53815	IPR001503,IPR031481,IPR038577	Glycosyl transferase family 10,Fucosyltransferase,N-terminal,GT10-like superfamily
Pmea_00002944	Host Lineage	0.54175	0.008792	0.539875	0.546125	IPR001503,IPR031481,IPR038577	Glycosyl transferase family 10,Fucosyltransferase,N-terminal,GT10-like superfamily
Pmea_00002996	Host Lineage	0.5162	0.018416	0.5157	0.51745	IPR000719,IPR008271,IPR011009,IPR017441	Protein kinase domain,Serine/threonine-protein kinase,active site,Protein kinase-like domain superfamily,Protein kinase,ATP binding site
Pmea_00003327	Host Lineage	0.6979	0.011742	0.6973	0.700025	IPR001965,IPR011011,IPR013083,IPR019787,IPR038765	Zinc finger,PHD-type,FYVE/PHD-type,RING/FYVE/PHD-type,PHD-finger,Papain-like cysteine peptidase superfamily
Pmea_00003419	Host Lineage	0.5194	0.024209	0.517375	0.5227	IPR000832,IPR017981,IPR017983	GPCR,family 2,secretin-like,family 2-like,conserved site
Pmea_00003829	Host Lineage	0.8292	0.003305	0.8282	0.8304	IPR008428,IPR011658,IPR029044,IPR037524	Chondroitin N-acetylgalactosaminyltransferase,PA14 domain,Nucleotide-diphospho-sugar transferases,PA14/GLEYA domain
Pmea_00003838	Host Lineage	0.5279	0.007493	0.5261	0.53245	IPR001293,IPR001841,IPR002083,IPR008974,IPR013083,IPR043211	Zinc finger,TRAF-type,RING-type,MATH/TRAF domain,TRAF-like,RING/FYVE/PHD-type,TNF receptor-associated factor TRAF
Pmea_00003911	Host Lineage	0.6932	0.010682	0.691575	0.694825	IPR001148,IPR018338,IPR023561,IPR036398	Alpha carbonic anhydrase domain,Carbonic anhydrase,alpha-class,conserved site,Alpha carbonic anhydrase domain superfamily
Pmea_00003942	Host Lineage	0.8306	0.006173	0.8304	0.8316	IPR001309,IPR002138,IPR002398,IPR015917,IPR029030,IPR033139	Peptidase C14, p20 domain,caspase non-catalytic subunit p10,Peptidase C14 family,Peptidase C14A,caspase catalytic domain,Caspase-like domain superfamily,Peptidase family C14A,cysteine active site
Pmea_00003944	Host Lineage	0.6571	0.008208	0.6562	0.6593	IPR001309,IPR002138,IPR002398,IPR015917,IPR029030,IPR033139	Peptidase C14, p20 domain,caspase non-catalytic subunit p10,Peptidase C14 family,Peptidase C14A,caspase catalytic domain,Caspase-like domain superfamily,Peptidase family C14A,cysteine active site
Pmea_00004023	Host Lineage	0.7586	0.008311	0.7582	0.76	IPR000742,IPR001791,IPR013320	EGF-like domain,Laminin G domain,Concanavalin A-like lectin/glucanase domain superfamily
Pmea_00004284	Host Lineage	0.5959	0.009273	0.5938	0.601725	IPR000159,IPR001660,IPR013761,IPR029071	Ras-associating (RA) domain,Sterile alpha motif domain,Sterile alpha motif/pointed domain superfamily,Ubiquitin-like domain superfamily
Pmea_00004301	Host Lineage	0.66	0.09421	0.656775	0.6626	IPR002418,IPR011598,IPR012682,IPR036638	Transcription regulator Myc,Myc-type,basic helix-loop-helix (bHLH) domain,N-terminal,Helix-loop-helix DNA-binding domain superfamily
Pmea_00004440	Host Lineage	0.5097	0.010781	0.506175	0.515325	IPR000276,IPR017452	G protein-coupled receptor,rhodopsin-like,GPCR,7TM
Pmea_00004520	Host Lineage	0.50045	0.016296	0.496275	0.50545	IPR002110,IPR020683,IPR036770,IPR038753	Ankyrin repeat,Ankyrin repeat-containing domain,Ankyrin repeat-containing domain superfamily,NF-kappa-B inhibitor-like protein 1
Pmea_00004667	Host Lineage	0.5466	0.019536	0.543725	0.551625	IPR000863,IPR027417	Sulfotransferase domain,P-loop containing nucleoside triphosphate hydrolase
Pmea_00004669	Host Lineage	0.65585	0.008373	0.654075	0.661	IPR000863,IPR027417	Sulfotransferase domain,P-loop containing nucleoside triphosphate hydrolase
Pmea_00004672	Host Lineage	0.6639	0.141108	0.659975	0.6654	IPR000863,IPR027417	Sulfotransferase domain,P-loop containing nucleoside triphosphate hydrolase
Pmea_00004674	Host Lineage	0.7643	0.006921	0.7636	0.7655	IPR000863,IPR027417	Sulfotransferase domain,P-loop containing nucleoside triphosphate hydrolase
Pmea_00004688	Host Lineage	0.59495	0.011761	0.589925	0.6021	IPR003492,IPR036259	Batten's disease protein Cln3,MFS transporter superfamily
Pmea_00004782	Host Lineage	0.5754	0.0095	0.5749	0.577	IPR002227,IPR008922	Tyrosinase copper-binding domain,Uncharacterised domain,di-copper centre
Pmea_00004784	Host Lineage	0.71285	0.007934	0.7127	0.7135	IPR036383	Thrombospondin type-1 (TSP1) repeat superfamily
Pmea_00004903	Host Lineage	0.5579	0.029834	0.514425	0.56405	IPR000863,IPR027417	Sulfotransferase domain,P-loop containing nucleoside triphosphate hydrolase
Pmea_00004959	Host Lineage	0.55055	0.009848	0.546175	0.5556	IPR001117,IPR002355,IPR008972,IPR011706,IPR011707,IPR033138	Multicopper oxidase,type 1,copper-binding site,Cupredoxin,type 2,type 3,Multicopper oxidases,conserved site
Pmea_00004990	Host Lineage	0.5716	0.029935	0.5707	0.5729	IPR000742,IPR001759,IPR003609,IPR013032,IPR013320	EGF-like domain,Pentraxin-related,PAN/Apple domain,EGF-like,conserved site,Concanavalin A-like lectin/glucanase domain superfamily
Pmea_00005225	Host Lineage	0.55375	0.038721	0.547675	0.558875	IPR000276,IPR017452	G protein-coupled receptor,rhodopsin-like,GPCR,7TM
Pmea_00005226	Host Lineage	0.6116	0.134773	0.60605	0.6164	IPR000276,IPR017452	G protein-coupled receptor,rhodopsin-like,GPCR,7TM
Pmea_00005433	Host Lineage	0.67675	0.010062	0.67495	0.68145	IPR007889	DNA binding HTH domain,Psq-type
Pmea_00005548	Host Lineage	0.6233	0.010452	0.62115	0.63265	IPR002125,IPR006262,IPR016192,IPR016193	Cytidine and deoxycytidylate deaminase domain,Cytidine deaminase,homotetrameric,APOBEC/CMP deaminase,zinc-binding,Cytidine deaminase-like
Pmea_00006063	Host Lineage	0.5217	0.015116	0.517	0.523825	IPR003323,IPR033467,IPR038765	OTU domain,Tesmin/TSO1-like CXC domain,Papain-like cysteine peptidase superfamily
Pmea_00006335	Host Lineage	0.58475	0.013358	0.5804	0.59185	IPR006603	PQ-loop repeat
Pmea_00006356	Host Lineage	0.6409	0.017537	0.6353	0.645725	IPR000421,IPR008979	Coagulation factor 5/8 C-terminal domain,Galactose-binding-like domain superfamily
Pmea_00006442	Host Lineage	0.65445	0.008193	0.651575	0.657825	IPR000731,IPR003392	Sterol-sensing domain,Protein patched/dispatched
Pmea_00006498	Host Lineage	0.5165	0.007976	0.511775	0.519225	IPR000863,IPR027417	Sulfotransferase domain,P-loop containing nucleoside triphosphate hydrolase
Pmea_00006500	Host Lineage	0.74705	0.007798	0.7452	0.751225	IPR000863,IPR027417	Sulfotransferase domain,P-loop containing nucleoside triphosphate hydrolase
Pmea_00006598	Host Lineage	0.7092	0.011272	0.707475	0.715225	IPR001304,IPR006558,IPR013320,IPR016186,IPR016187,IPR018378	C-type lectin-like,LamG-like jellyroll fold,Concanavalin A-like lectin/glucanase domain superfamily,C-type lectin-like/link domain superfamily,C-type lectin fold,C-type lectin,conserved site
Pmea_00006660	Host Lineage	0.5045	0.01165	0.500775	0.51075	IPR000859,IPR031569,IPR035914	CUB domain,Apextrin,C-terminal domain,Spermadhesin,CUB domain superfamily
Pmea_00006732	Host Lineage	0.53245	0.018726	0.531075	0.535125	IPR000421,IPR000884,IPR001590,IPR001762,IPR002181,IPR002870,IPR006586,IPR008979,IPR014716,IPR024079,IPR034027,IPR035992,IPR036056,IPR036383,IPR036436	Coagulation factor 5/8 C-terminal domain,Thrombospondin type-1 (TSP1) repeat,Peptidase M12B,ADAM/reprolysin,Disintegrin domain,Fibrinogen,alpha/beta/gamma chain,C-terminal globular domain,propeptide,ADAM,cysteine-rich domain,Galactose-binding-like domain superfamily,C-terminal globular,subdomain 1,Metallopeptidase,catalytic domain superfamily,Reprolysin domain,adamalysin-type,Ricin B-like lectins…
Pmea_00006737	Host Lineage	0.7017	0.008827	0.6974	0.708075	IPR000421,IPR000884,IPR001590,IPR001762,IPR002870,IPR006586,IPR008979,IPR013032,IPR014716,IPR024079,IPR034027,IPR035992,IPR036056,IPR036383,IPR036436	Coagulation factor 5/8 C-terminal domain,Thrombospondin type-1 (TSP1) repeat,Peptidase M12B,ADAM/reprolysin,Disintegrin domain,propeptide,ADAM,cysteine-rich domain,Galactose-binding-like domain superfamily,EGF-like,conserved site,Fibrinogen,alpha/beta/gamma chain,C-terminal globular,subdomain 1,Metallopeptidase,catalytic domain superfamily,Reprolysin domain,adamalysin-type,Ricin B-like lectins,Fi…
Pmea_00006742	Host Lineage	0.639	0.01228	0.63585	0.64465	IPR000421,IPR000884,IPR001590,IPR001762,IPR002181,IPR002870,IPR006586,IPR008979,IPR013032,IPR014716,IPR024079,IPR034027,IPR035992,IPR036056,IPR036383,IPR036436	Coagulation factor 5/8 C-terminal domain,Thrombospondin type-1 (TSP1) repeat,Peptidase M12B,ADAM/reprolysin,Disintegrin domain,Fibrinogen,alpha/beta/gamma chain,C-terminal globular domain,propeptide,ADAM,cysteine-rich domain,Galactose-binding-like domain superfamily,EGF-like,conserved site,C-terminal globular,subdomain 1,Metallopeptidase,catalytic domain superfamily,Reprolysin domain,adamalysin-t…
Pmea_00006886	Host Lineage	0.67865	0.005147	0.67655	0.68115	IPR006775,IPR008928,IPR012341,IPR024462	Glycosyl-hydrolase family 116,catalytic region,Six-hairpin glycosidase superfamily,Six-hairpin glycosidase-like superfamily,N-terminal
Pmea_00006941	Host Lineage	0.54	0.006142	0.5387	0.5442	IPR019412	Inclusion body clearance protein Iml2/Tetratricopeptide repeat protein 39
Pmea_00006971	Host Lineage	0.5318	0.017825	0.5314	0.5333	IPR000421,IPR008979	Coagulation factor 5/8 C-terminal domain,Galactose-binding-like domain superfamily
Pmea_00006973	Host Lineage	0.5376	0.009364	0.5345	0.5451	IPR000421,IPR008979	Coagulation factor 5/8 C-terminal domain,Galactose-binding-like domain superfamily
Pmea_00007011	Host Lineage	0.8618	0.005246	0.8618	0.862225	IPR000734,IPR013818,IPR029058	Triacylglycerol lipase family,Lipase/vitellogenin,Alpha/Beta hydrolase fold
Pmea_00007012	Host Lineage	0.7837	0.005365	0.783	0.784925	IPR000734,IPR013818,IPR029058	Triacylglycerol lipase family,Lipase/vitellogenin,Alpha/Beta hydrolase fold
Pmea_00007053	Host Lineage	0.5669	0.019924	0.56055	0.580475	IPR000296,IPR009011,IPR028927	Cation-dependent mannose-6-phosphate receptor,Mannose-6-phosphate receptor binding domain superfamily,Mannose-6-phosphate receptor
Pmea_00007116	Host Lineage	0.5057	0.007289	0.502075	0.51225	IPR000719,IPR001245,IPR011009	Protein kinase domain,Serine-threonine/tyrosine-protein kinase,catalytic domain,Protein kinase-like domain superfamily
Pmea_00007122	Host Lineage	0.6027	0.007374	0.598975	0.606	IPR000719,IPR001245,IPR011009	Protein kinase domain,Serine-threonine/tyrosine-protein kinase,catalytic domain,Protein kinase-like domain superfamily
Pmea_00007351	Host Lineage	0.5185	0.025102	0.518275	0.518825	IPR011010,IPR013762,IPR021893	DNA breaking-rejoining enzyme,catalytic core,Integrase-like,catalytic domain superfamily,Protein of unknown function DUF3504
Pmea_00007383	Host Lineage	0.6311	0.012243	0.6308	0.6335	IPR000276,IPR017452	G protein-coupled receptor,rhodopsin-like,GPCR,7TM
Pmea_00007396	Host Lineage	0.578	0.019051	0.574675	0.5802	IPR001759,IPR013320	Pentraxin-related,Concanavalin A-like lectin/glucanase domain superfamily
Pmea_00007436	Host Lineage	0.68625	0.008361	0.6841	0.69025	IPR001759,IPR003609,IPR013320	Pentraxin-related,PAN/Apple domain,Concanavalin A-like lectin/glucanase domain superfamily
Pmea_00007503	Host Lineage	0.6769	0.01652	0.6767	0.6773	IPR000276,IPR017452	G protein-coupled receptor,rhodopsin-like,GPCR,7TM
Pmea_00007720	Host Lineage	0.5954	0.154046	0.59135	0.599	IPR001759,IPR013320	Pentraxin-related,Concanavalin A-like lectin/glucanase domain superfamily
Pmea_00007732	Host Lineage	0.7125	0.008419	0.7122	0.7144	IPR001759,IPR013320	Pentraxin-related,Concanavalin A-like lectin/glucanase domain superfamily
Pmea_00007743	Host Lineage	0.5503	0.010944	0.546775	0.5535	IPR005828,IPR005829,IPR020846,IPR036259	Major facilitator, sugar transporter-like,Sugar transporter,conserved site,Major facilitator superfamily domain,MFS transporter superfamily
Pmea_00007834	Host Lineage	0.7069	0.010018	0.706575	0.7071	IPR004087,IPR004088,IPR036612	K Homology domain,type 1,type 1 superfamily
Pmea_00007844	Host Lineage	0.6978	0.007802	0.697275	0.699025	IPR004087,IPR004088,IPR036612	K Homology domain,type 1,type 1 superfamily
Pmea_00007888	Host Lineage	0.61485	0.008352	0.60995	0.6176	IPR021627	Mediator complex,subunit Med27
Pmea_00007985	Host Lineage	0.5141	0.049982	0.5139	0.5145	IPR027417	P-loop containing nucleoside triphosphate hydrolase
Pmea_00008057	Host Lineage	0.5231	0.00477	0.52135	0.525425	IPR008154,IPR008155,IPR011178,IPR015849,IPR019543,IPR019744,IPR019745,IPR024329,IPR036176,IPR036454,IPR036669	Amyloidogenic glycoprotein,extracellular,copper-binding,heparin-binding,Beta-amyloid precursor protein C-terminal, copper-binding domain conserved site,intracellular domain,conserved site,E2 domain,E2 domain superfamily,heparin-binding domain superfamily,copper-binding domain superfamily
Pmea_00008103	Host Lineage	0.85055	0.005067	0.8492	0.8538	IPR008428,IPR011658,IPR029044,IPR037524	Chondroitin N-acetylgalactosaminyltransferase,PA14 domain,Nucleotide-diphospho-sugar transferases,PA14/GLEYA domain
Pmea_00008243	Host Lineage	0.5215	0.019622	0.5207	0.52445	IPR003323,IPR038765	OTU domain,Papain-like cysteine peptidase superfamily
Pmea_00008495	Host Lineage	0.54635	0.024709	0.5459	0.5473	IPR042838	Uncharacterized protein KIAA1958
Pmea_00008515	Host Lineage	0.5224	0.010514	0.519875	0.52845	IPR000402,IPR038702	Sodium/potassium-transporting ATPase subunit beta,Sodium/potassium-transporting ATPase subunit beta superfamily
Pmea_00008610	Host Lineage	0.67775	0.015439	0.676	0.6811	IPR001357,IPR036420	BRCT domain,BRCT domain superfamily
Pmea_00008658	Host Lineage	0.8004	0.008776	0.800175	0.8012	IPR000436,IPR035976	Sushi/SCR/CCP domain,Sushi/SCR/CCP superfamily
Pmea_00008745	Host Lineage	0.5639	0.230922	0.542725	0.5714	IPR002130,IPR029000	Cyclophilin-type peptidyl-prolyl cis-trans isomerase domain,Cyclophilin-like domain superfamily
Pmea_00008776	Host Lineage	0.708	0.007528	0.707175	0.7089	IPR000742,IPR003609,IPR013032,IPR036056	EGF-like domain,PAN/Apple domain,EGF-like,conserved site,Fibrinogen-like,C-terminal
Pmea_00009003	Host Lineage	0.6997	0.005358	0.698075	0.7044	IPR011701,IPR020846,IPR036259	Major facilitator superfamily,Major facilitator superfamily domain,MFS transporter superfamily
Pmea_00009152	Host Lineage	0.55935	0.014727	0.556225	0.56295	IPR000276,IPR017452	G protein-coupled receptor,rhodopsin-like,GPCR,7TM
Pmea_00009191	Host Lineage	0.59515	0.009237	0.5902	0.60065	IPR002048,IPR011992,IPR013785,IPR018247	EF-hand domain,EF-hand domain pair,Aldolase-type TIM barrel,EF-Hand 1,calcium-binding site
Pmea_00009205	Host Lineage	0.7495	0.014752	0.7479	0.7522	IPR025313	Domain of unknown function DUF4217
Pmea_00009272	Host Lineage	0.55315	0.008375	0.550975	0.557225	IPR000305,IPR035901	GIY-YIG endonuclease,GIY-YIG endonuclease superfamily
Pmea_00009307	Host Lineage	0.73105	0.016514	0.728925	0.733225	IPR026910	Shisa family
Pmea_00009459	Host Lineage	0.7689	0.005635	0.7685	0.7705	IPR002355,IPR008972,IPR011706,IPR011707,IPR033138	Multicopper oxidase,copper-binding site,Cupredoxin,type 2,type 3,Multicopper oxidases,conserved site
Pmea_00009463	Host Lineage	0.5213	0.054369	0.519175	0.525225	IPR002355,IPR008972,IPR011706,IPR011707,IPR033138	Multicopper oxidase,copper-binding site,Cupredoxin,type 2,type 3,Multicopper oxidases,conserved site
Pmea_00009578	Host Lineage	0.574	0.01016	0.5686	0.58025	IPR008775	Phytanoyl-CoA dioxygenase
Pmea_00009588	Host Lineage	0.5833	0.035689	0.5827	0.5848	IPR001304,IPR016186,IPR016187	C-type lectin-like,C-type lectin-like/link domain superfamily,C-type lectin fold
Pmea_00009612	Host Lineage	0.5152	0.011438	0.5121	0.521425	IPR000276,IPR017452	G protein-coupled receptor,rhodopsin-like,GPCR,7TM
Pmea_00009615	Host Lineage	0.50545	0.086497	0.5043	0.5067	IPR000504,IPR012677,IPR034477,IPR035979	RNA recognition motif domain,Nucleotide-binding alpha-beta plait domain superfamily,Serine/arginine-rich splicing factor 12,RNA-binding domain superfamily
Pmea_00009663	Host Lineage	0.53415	0.022139	0.52455	0.549525	IPR008849	Synaphin
Pmea_00009677	Host Lineage	0.6828	0.012326	0.682575	0.6853	IPR003817,IPR022237	Phosphatidylserine decarboxylase-related,L-tryptophan decarboxylase PsiD-like
Pmea_00009681	Host Lineage	0.5338	0.01369	0.53275	0.5359	IPR000276,IPR017452	G protein-coupled receptor,rhodopsin-like,GPCR,7TM
Pmea_00009718	Host Lineage	0.64435	0.009545	0.64045	0.6479	IPR002110,IPR013122,IPR020683,IPR024862,IPR036770	Ankyrin repeat,Polycystin cation channel,PKD1/PKD2,Ankyrin repeat-containing domain,Transient receptor potential cation channel subfamily V,Ankyrin repeat-containing domain superfamily
Pmea_00010010	Host Lineage	0.7146	0.009925	0.7144	0.7153	IPR000421,IPR008979	Coagulation factor 5/8 C-terminal domain,Galactose-binding-like domain superfamily
Pmea_00010085	Host Lineage	0.786	0.007285	0.7853	0.788025	IPR006028,IPR006029,IPR006201,IPR006202,IPR018000,IPR036719,IPR036734	Gamma-aminobutyric acid A receptor/Glycine receptor alpha,Neurotransmitter-gated ion-channel transmembrane domain,Neurotransmitter-gated ion-channel,Neurotransmitter-gated ion-channel ligand-binding domain,conserved site,Neurotransmitter-gated ion-channel transmembrane domain superfamily,Neurotransmitter-gated ion-channel ligand-binding domain superfamily
Pmea_00010188	Host Lineage	0.5316	0.015691	0.527825	0.535375	IPR000301,IPR008952,IPR018499	Tetraspanin,EC2 domain superfamily,Tetraspanin/Peripherin
Pmea_00010593	Host Lineage	0.5196	0.014342	0.51775	0.522225	IPR000488,IPR011029	Death domain,Death-like domain superfamily
Pmea_00010594	Host Lineage	0.5477	0.011924	0.543975	0.55215	IPR001368	TNFR/NGFR cysteine-rich region
Pmea_00010613	Host Lineage	0.52265	0.017453	0.5217	0.52345	IPR000488,IPR011029	Death domain,Death-like domain superfamily
Pmea_00010617	Host Lineage	0.6433	0.009915	0.6409	0.647425	IPR021627	Mediator complex,subunit Med27
Pmea_00010636	Host Lineage	0.7683	0.00672	0.7682	0.7684	IPR036259,IPR039672	MFS transporter superfamily,Lactose permease-like
Pmea_00010645	Host Lineage	0.6534	0.010179	0.6534	0.6539	IPR036259,IPR039672	MFS transporter superfamily,Lactose permease-like
Pmea_00010854	Host Lineage	0.68095	0.007529	0.676775	0.6854	IPR001503,IPR031481,IPR038577	Glycosyl transferase family 10,Fucosyltransferase,N-terminal,GT10-like superfamily
Pmea_00010899	Host Lineage	0.52045	0.019767	0.518075	0.52565	IPR011701,IPR036259,IPR039672	Major facilitator superfamily,MFS transporter superfamily,Lactose permease-like
Pmea_00011021	Host Lineage	0.5843	0.008485	0.580775	0.5894	IPR006775,IPR008928,IPR012341,IPR024462	Glycosyl-hydrolase family 116,catalytic region,Six-hairpin glycosidase superfamily,Six-hairpin glycosidase-like superfamily,N-terminal
Pmea_00011031	Host Lineage	0.6344	0.009061	0.6329	0.6398	IPR029382	Lysosomal transcription factor,NCU-G1
Pmea_00011298	Host Lineage	0.8018	0.008407	0.8018	0.8018	IPR000562,IPR000742,IPR001881,IPR013032,IPR013806,IPR036943	Fibronectin type II domain,EGF-like domain,EGF-like calcium-binding domain,EGF-like,conserved site,Kringle-like fold,Fibronectin type II domain superfamily
Pmea_00011322	Host Lineage	0.5379	0.012742	0.536075	0.541425	IPR002035,IPR036465	von Willebrand factor,type A,von Willebrand factor A-like domain superfamily
Pmea_00011586	Host Lineage	0.65175	0.015335	0.6511	0.653675	IPR002104,IPR011010,IPR013762	Integrase,catalytic domain,DNA breaking-rejoining enzyme,catalytic core,Integrase-like,catalytic domain superfamily
Pmea_00011726	Host Lineage	0.52605	0.07274	0.5255	0.526225	IPR000358	Ribonucleotide reductase small subunit family
Pmea_00011848	Host Lineage	0.51975	0.018286	0.51035	0.526975	IPR000859,IPR035914	CUB domain,Spermadhesin,CUB domain superfamily
Pmea_00011954	Host Lineage	0.6437	0.009933	0.6432	0.645725	IPR001279,IPR036866,IPR039344	Metallo-beta-lactamase,Ribonuclease Z/Hydroxyacylglutathione hydrolase-like,Metallo-beta-lactamase domain-containing protein 1
Pmea_00011955	Host Lineage	0.8054	0.011455	0.804175	0.8067	IPR019357	Short coiled-coil protein
Pmea_00012105	Host Lineage	0.6997	0.008791	0.6985	0.70125	IPR000276,IPR017452	G protein-coupled receptor,rhodopsin-like,GPCR,7TM
Pmea_00012117	Host Lineage	0.55545	0.05684	0.551975	0.5592	IPR000276,IPR017452	G protein-coupled receptor,rhodopsin-like,GPCR,7TM
Pmea_00012214	Host Lineage	0.50245	0.007571	0.500075	0.50595	IPR005331,IPR018011	Sulfotransferase,Carbohydrate sulfotransferase 8-10
Pmea_00012276	Host Lineage	0.56475	0.011634	0.5616	0.570175	IPR000859,IPR035914	CUB domain,Spermadhesin,CUB domain superfamily
Pmea_00012283	Host Lineage	0.61655	0.008038	0.61215	0.62075	IPR000859,IPR035914	CUB domain,Spermadhesin,CUB domain superfamily
Pmea_00012439	Host Lineage	0.60775	0.01277	0.606175	0.6148	IPR005344	TMEM33/Pom33 family
Pmea_00012614	Host Lineage	0.5101	0.011609	0.5094	0.5124	IPR000488,IPR001315,IPR011029,IPR037939	Death domain,CARD domain,Death-like domain superfamily,Death domain-containing protein CRADD
Pmea_00012803	Host Lineage	0.5237	0.150728	0.5237	0.5239	IPR017452	GPCR,rhodopsin-like,7TM
Pmea_00012959	Host Lineage	0.6738	0.014372	0.6735	0.6763	IPR001584,IPR012337,IPR036397	Integrase,catalytic core,Ribonuclease H-like superfamily,Ribonuclease H superfamily
Pmea_00013365	Host Lineage	0.56115	0.058313	0.556425	0.57115	IPR000210,IPR003131,IPR006571,IPR011333	BTB/POZ domain,Potassium channel tetramerisation-type BTB domain,TLDc domain,SKP1/BTB/POZ domain superfamily
Pmea_00013545	Host Lineage	0.6527	0.331849	0	0.660825	IPR041249	DZIP3-like HEPN domain
Pmea_00013852	Host Lineage	0.7872	0.007398	0.7865	0.790225	IPR013216,IPR029063	Methyltransferase type 11,S-adenosyl-L-methionine-dependent methyltransferase
Pmea_00013951	Host Lineage	0.508	0.010408	0.506175	0.509525	IPR000276,IPR017452	G protein-coupled receptor,rhodopsin-like,GPCR,7TM
Pmea_00013952	Host Lineage	0.5405	0.011728	0.5376	0.546425	IPR000276,IPR017452	G protein-coupled receptor,rhodopsin-like,GPCR,7TM
Pmea_00014036	Host Lineage	0.5305	0.012622	0.525175	0.53635	IPR012340,IPR013955	Nucleic acid-binding,OB-fold,Replication factor A,C-terminal
Pmea_00014145	Host Lineage	0.61895	0.02189	0.6187	0.62035	IPR027806	Harbinger transposase-derived nuclease domain
Pmea_00014308	Host Lineage	0.52315	0.007783	0.5213	0.526125	IPR006593,IPR028836,IPR043205	Cytochrome b561/ferric reductase transmembrane,Cytochrome b561-like,Cytochrome b561/Cytochrome b reductase 1-like
Pmea_00015469	Host Lineage	0.6663	0.067237	0.6644	0.668025	IPR001799,IPR002181,IPR008972,IPR036056	Ephrin receptor-binding domain,Fibrinogen,alpha/beta/gamma chain,C-terminal globular domain,Cupredoxin,Fibrinogen-like,C-terminal
Pmea_00015563	Host Lineage	0.538	0.016975	0.5344	0.540425	IPR013216,IPR029063	Methyltransferase type 11,S-adenosyl-L-methionine-dependent methyltransferase
Pmea_00015736	Host Lineage	0.65055	0.007851	0.648625	0.65505	IPR000152,IPR000742,IPR001881,IPR003609,IPR006571,IPR013032,IPR018097	EGF-type aspartate/asparagine hydroxylation site,EGF-like domain,EGF-like calcium-binding domain,PAN/Apple domain,TLDc domain,EGF-like,conserved site,EGF-like calcium-binding
Pmea_00015767	Host Lineage	0.7664	0.006466	0.761425	0.769925	IPR007074	LicD family
Pmea_00015768	Host Lineage	0.8374	0.004394	0.836175	0.838825	IPR007074	LicD family
Pmea_00015795	Host Lineage	0.51945	0.012964	0.5134	0.525725	IPR002213	UDP-glucuronosyl/UDP-glucosyltransferase
Pmea_00015796	Host Lineage	0.5043	0.01142	0.497325	0.5109	IPR002213	UDP-glucuronosyl/UDP-glucosyltransferase
Pmea_00015866	Host Lineage	0.5556	0.02074	0.55025	0.56545	IPR002659	Glycosyl transferase,family 31
Pmea_00016006	Host Lineage	0.5376	0.003836	0.536175	0.53875	IPR000742,IPR003609,IPR013032	EGF-like domain,PAN/Apple domain,EGF-like,conserved site
Pmea_00016010	Host Lineage	0.5175	0.014382	0.513875	0.519825	IPR000152,IPR000742,IPR001881,IPR003609,IPR013032,IPR018097	EGF-type aspartate/asparagine hydroxylation site,EGF-like domain,EGF-like calcium-binding domain,PAN/Apple domain,EGF-like,conserved site,EGF-like calcium-binding
Pmea_00016054	Host Lineage	0.5674	0.016917	0.567275	0.5691	IPR000884,IPR036383	Thrombospondin type-1 (TSP1) repeat,Thrombospondin type-1 (TSP1) repeat superfamily
Pmea_00016087	Host Lineage	0.58605	0.00865	0.584275	0.589425	IPR000421,IPR008979	Coagulation factor 5/8 C-terminal domain,Galactose-binding-like domain superfamily
Pmea_00016102	Host Lineage	0.7318	0.008734	0.729075	0.736675	IPR000885,IPR003609	Fibrillar collagen,C-terminal,PAN/Apple domain
Pmea_00016103	Host Lineage	0.6608	0.007796	0.6584	0.6641	IPR000421,IPR008979	Coagulation factor 5/8 C-terminal domain,Galactose-binding-like domain superfamily
Pmea_00016155	Host Lineage	0.5691	0.009329	0.566825	0.573125	IPR000152,IPR000742,IPR001881,IPR003609,IPR009030,IPR013032,IPR024731	EGF-type aspartate/asparagine hydroxylation site,EGF-like domain,EGF-like calcium-binding domain,PAN/Apple domain,Growth factor receptor cysteine-rich domain superfamily,EGF-like,conserved site,EGF domain
Pmea_00016262	Host Lineage	0.82295	0.005661	0.8228	0.8233	IPR009291	Vacuolar protein sorting-associated protein 62
Pmea_00016316	Host Lineage	0.6767	0.010201	0.676475	0.678625	IPR020864	Membrane attack complex component/perforin (MACPF) domain
Pmea_00016324	Host Lineage	0.65245	0.009153	0.6499	0.654825	IPR001090,IPR003961,IPR008979,IPR009030,IPR013783,IPR036116	Ephrin receptor ligand binding domain,Fibronectin type III,Galactose-binding-like domain superfamily,Growth factor receptor cysteine-rich domain superfamily,Immunoglobulin-like fold,Fibronectin type III superfamily
Pmea_00016447	Host Lineage	0.51935	0.029568	0.51465	0.5277	IPR000884,IPR002035,IPR036383,IPR036465	Thrombospondin type-1 (TSP1) repeat,von Willebrand factor,type A,Thrombospondin type-1 (TSP1) repeat superfamily,von Willebrand factor A-like domain superfamily
Pmea_00016473	Host Lineage	0.54605	0.01408	0.544	0.5506	IPR001254,IPR001314,IPR003582,IPR009003,IPR018114,IPR033116	Serine proteases,trypsin domain,Peptidase S1A,chymotrypsin family,ShKT domain,Peptidase S1,PA clan,trypsin family,histidine active site,serine active site
Pmea_00016543	Host Lineage	0.518	0.011599	0.5154	0.5235	IPR000980,IPR006020,IPR011993,IPR036860	SH2 domain,PTB/PI domain,PH-like domain superfamily,SH2 domain superfamily
Pmea_00016668	Host Lineage	0.5221	0.032199	0.519175	0.525275	IPR005049	STELLO-like
Pmea_00016702	Host Lineage	0.5597	0.010239	0.55335	0.562925	IPR002223,IPR008296,IPR020901,IPR036880	Pancreatic trypsin inhibitor Kunitz domain,Tissue factor pathway inhibitor-like,Proteinase inhibitor I2,Kunitz,conserved site,Pancreatic trypsin inhibitor Kunitz domain superfamily
Pmea_00016706	Host Lineage	0.555	0.01166	0.55365	0.55705	IPR002223,IPR008296,IPR020901,IPR036880	Pancreatic trypsin inhibitor Kunitz domain,Tissue factor pathway inhibitor-like,Proteinase inhibitor I2,Kunitz,conserved site,Pancreatic trypsin inhibitor Kunitz domain superfamily
Pmea_00016853	Host Lineage	0.5254	0.010276	0.5246	0.5287	IPR000922,IPR043159	D-galactoside/L-rhamnose binding SUEL lectin domain,D-galactoside/L-rhamnose binding SUEL lectin domain superfamily
Pmea_00016865	Host Lineage	0.54575	0.01497	0.5441	0.549425	IPR002030,IPR018108,IPR023395	Mitochondrial carrier UCP-like,Mitochondrial substrate/solute carrier,Mitochondrial carrier domain superfamily
Pmea_00016881	Host Lineage	0.5081	0.009444	0.503375	0.5126	IPR036465	von Willebrand factor A-like domain superfamily
Pmea_00016997	Host Lineage	0.602	0.013503	0.598	0.614575	IPR007072,IPR029063	Rhamnosyl O-methyltransferase/Cephalosporin hydroxylase,S-adenosyl-L-methionine-dependent methyltransferase
Pmea_00017042	Host Lineage	0.6147	0.017838	0.6146	0.6147	IPR028002	Myb/SANT-like DNA-binding domain
Pmea_00017288	Host Lineage	0.52065	0.009018	0.5194	0.523225	IPR001752,IPR027325,IPR027417,IPR027640,IPR031852,IPR036961	Kinesin motor domain,Kinesin-like protein KIFC3-like,P-loop containing nucleoside triphosphate hydrolase,Kinesin-like protein,Spindle pole body-associated protein Vik1/Cik1,microtubule binding domain,Kinesin motor domain superfamily
Pmea_00017398	Host Lineage	0.5515	0.014783	0.5492	0.555675	IPR009011	Mannose-6-phosphate receptor binding domain superfamily
Pmea_00017645	Host Lineage	0.6207	0.014145	0.6206	0.621725	IPR018575	Restriction endonuclease,type II,Eco29kI
Pmea_00017726	Host Lineage	0.60115	0.01334	0.5993	0.602775	IPR000276,IPR017452	G protein-coupled receptor,rhodopsin-like,GPCR,7TM
Pmea_00017927	Host Lineage	0.6104	0.016964	0.61	0.6127	IPR001584,IPR012337,IPR036397	Integrase,catalytic core,Ribonuclease H-like superfamily,Ribonuclease H superfamily
Pmea_00018116	Host Lineage	0.647	0.012363	0.6449	0.652625	IPR000276,IPR017452	G protein-coupled receptor,rhodopsin-like,GPCR,7TM
Pmea_00018127	Host Lineage	0.5163	0.016375	0.513725	0.5235	IPR013087,IPR036236	Zinc finger C2H2-type,Zinc finger C2H2 superfamily
Pmea_00018189	Host Lineage	0.614	0.019149	0.612725	0.6163	IPR000276,IPR017452	G protein-coupled receptor,rhodopsin-like,GPCR,7TM
Pmea_00018384	Host Lineage	0.5197	0.073757	0.5162	0.523975	IPR000276,IPR000421,IPR000859,IPR000998,IPR001304,IPR001611,IPR001759,IPR002172,IPR003591,IPR006585,IPR008979,IPR011658,IPR013320,IPR016186,IPR016187,IPR017452,IPR023415,IPR032675,IPR035914,IPR036055,IPR037524	G protein-coupled receptor,rhodopsin-like,Coagulation factor 5/8 C-terminal domain,CUB domain,MAM domain,C-type lectin-like,Leucine-rich repeat,Pentraxin-related,Low-density lipoprotein (LDL) receptor class A repeat,typical subtype,Fucolectin tachylectin-4 pentraxin-1,Galactose-binding-like domain superfamily,PA14 domain,Concanavalin A-like lectin/glucanase domain superfamily,C-type lectin-like/l…
Pmea_00018415	Host Lineage	0.5101	0.012364	0.506525	0.51365	IPR012340	Nucleic acid-binding,OB-fold
Pmea_00018455	Host Lineage	0.77205	0.004724	0.7711	0.773225	IPR010281	Protein of unknown function DUF885
Pmea_00018735	Host Lineage	0.70925	0.007579	0.7061	0.713475	IPR001283,IPR014044,IPR034113,IPR035940	Cysteine-rich secretory protein-related,CAP domain,Golgi-associated plant pathogenesis-related protein 1,SCP domain,CAP superfamily
Pmea_00018867	Host Lineage	0.50275	0.011134	0.498875	0.508275	IPR000504,IPR003954,IPR006532,IPR012677,IPR034209,IPR034211,IPR035979	RNA recognition motif domain,eukaryote,Poly-U binding splicing factor,half-pint,Nucleotide-binding alpha-beta plait domain superfamily,PUF60,RNA recognition motif 1,RNA recognition motif 2,RNA-binding domain superfamily
Pmea_00018894	Host Lineage	0.6651	0.008635	0.6651	0.6651	IPR002181,IPR020837,IPR036056	Fibrinogen,alpha/beta/gamma chain,C-terminal globular domain,conserved site,Fibrinogen-like,C-terminal
Pmea_00018900	Host Lineage	0.67835	0.007021	0.676975	0.68	IPR000742,IPR002181,IPR003609,IPR013032,IPR014715,IPR014716,IPR020837,IPR036056	EGF-like domain,Fibrinogen,alpha/beta/gamma chain,C-terminal globular domain,PAN/Apple domain,EGF-like,conserved site,C-terminal globular,subdomain 2,subdomain 1,Fibrinogen-like,C-terminal
Pmea_00018944	Host Lineage	0.9174	0.002549	0.9172	0.9179	IPR000742,IPR000885,IPR001881,IPR002181,IPR013032,IPR029831,IPR036056	EGF-like domain,Fibrillar collagen,C-terminal,EGF-like calcium-binding domain,Fibrinogen,alpha/beta/gamma chain,C-terminal globular domain,EGF-like,conserved site,Contactin-associated protein-like 2,Fibrinogen-like
Pmea_00019120	Host Lineage	0.5133	0.007321	0.510875	0.51635	IPR000683,IPR004104,IPR036291	Oxidoreductase,N-terminal,C-terminal,NAD(P)-binding domain superfamily
Pmea_00019143	Host Lineage	0.5292	0.014166	0.527275	0.532925	IPR000152,IPR000742,IPR001881,IPR013032,IPR018097	EGF-type aspartate/asparagine hydroxylation site,EGF-like domain,EGF-like calcium-binding domain,EGF-like,conserved site,EGF-like calcium-binding
Pmea_00019160	Host Lineage	0.5585	0.005724	0.5545	0.5632	IPR016054	Ly-6 antigen/uPA receptor-like
Pmea_00019241	Host Lineage	0.5078	0.012157	0.506	0.5115	IPR013122	Polycystin cation channel,PKD1/PKD2
Pmea_00019242	Host Lineage	0.5138	0.009376	0.513	0.518125	IPR000421,IPR000742,IPR008979,IPR013032	Coagulation factor 5/8 C-terminal domain,EGF-like domain,Galactose-binding-like domain superfamily,EGF-like,conserved site
Pmea_00019257	Host Lineage	0.73445	0.004591	0.7328	0.737425	IPR004843,IPR008963,IPR015914,IPR025733,IPR029052,IPR041792	Calcineurin-like phosphoesterase domain,ApaH type,Purple acid phosphatase-like,N-terminal,Purple acid phosphatase,Iron/zinc purple acid phosphatase-like C-terminal domain,Metallo-dependent phosphatase-like,metallophosphatase domain
Pmea_00019269	Host Lineage	0.78015	0.005657	0.7786	0.783125	IPR002347,IPR020904,IPR036291	Short-chain dehydrogenase/reductase SDR,Short-chain dehydrogenase/reductase,conserved site,NAD(P)-binding domain superfamily
Pmea_00019275	Host Lineage	0.54355	0.011532	0.535525	0.548825	IPR004843,IPR008963,IPR015914,IPR025733,IPR029052,IPR041792	Calcineurin-like phosphoesterase domain,ApaH type,Purple acid phosphatase-like,N-terminal,Purple acid phosphatase,Iron/zinc purple acid phosphatase-like C-terminal domain,Metallo-dependent phosphatase-like,metallophosphatase domain
Pmea_00019277	Host Lineage	0.53075	0.014812	0.5294	0.533025	IPR000421,IPR008979	Coagulation factor 5/8 C-terminal domain,Galactose-binding-like domain superfamily
Pmea_00019308	Host Lineage	0.7059	0.008963	0.7017	0.710125	IPR031751	Protein of unknown function DUF4735
Pmea_00019361	Host Lineage	0.7242	0.007497	0.722775	0.725325	IPR000742,IPR013032	EGF-like domain,EGF-like,conserved site
Pmea_00019368	Host Lineage	0.7996	0.006601	0.7991	0.8001	IPR001293,IPR001841,IPR002083,IPR008974,IPR012227,IPR013083,IPR017907,IPR027128,IPR043211	Zinc finger,TRAF-type,RING-type,MATH/TRAF domain,TRAF-like,TNF receptor-associated factor TRAF,metazoa,RING/FYVE/PHD-type,conserved site,TNF receptor-associated factor 3
Pmea_00019371	Host Lineage	0.51145	0.020888	0.50715	0.516125	IPR001841,IPR013083,IPR017907,IPR027130,IPR027370,IPR043211	Zinc finger,RING-type,RING/FYVE/PHD-type,conserved site,TNF receptor-associated factor 5,RING-type zinc-finger,LisH dimerisation motif,TNF receptor-associated factor TRAF
Pmea_00019560	Host Lineage	0.595	0.010447	0.594475	0.5968	IPR000182,IPR016181,IPR041496	GNAT domain,Acyl-CoA N-acyltransferase,YitH,acetyltransferase (GNAT) domain
Pmea_00019585	Host Lineage	0.76135	0.006944	0.7593	0.763725	IPR012337,IPR013520,IPR036397	Ribonuclease H-like superfamily,Exonuclease,RNase T/DNA polymerase III,Ribonuclease H superfamily
Pmea_00019614	Host Lineage	0.5111	0.014668	0.50885	0.51735	IPR001680,IPR007111,IPR027417,IPR036322,IPR041249	WD40 repeat,NACHT nucleoside triphosphatase,P-loop containing nucleoside triphosphate hydrolase,WD40-repeat-containing domain superfamily,DZIP3-like HEPN domain
Pmea_00019630	Host Lineage	0.50765	0.013282	0.50565	0.5141	IPR004827,IPR040223	Basic-leucine zipper domain,PAR basic leucine zipper protein
Pmea_00020062	Host Lineage	0.73205	0.008763	0.730275	0.7364	IPR005164,IPR008979,IPR015908	Allantoicase,Galactose-binding-like domain superfamily,Allantoicase domain
Pmea_00020081	Host Lineage	0.5008	0.012536	0.49815	0.50525	IPR000571,IPR002905,IPR029063,IPR036855,IPR041367,IPR042296	Zinc finger,CCCH-type,tRNA methyltransferase,Trm1,S-adenosyl-L-methionine-dependent methyltransferase,CCCH-type superfamily,E3 ligase,CCCH-type zinc finger,C-terminal
Pmea_00020257	Host Lineage	0.565	0.012566	0.56265	0.5758	IPR000276,IPR017452	G protein-coupled receptor,rhodopsin-like,GPCR,7TM
Pmea_00020258	Host Lineage	0.53405	0.020398	0.531475	0.539925	IPR000276,IPR017452	G protein-coupled receptor,rhodopsin-like,GPCR,7TM
Pmea_00020403	Host Lineage	0.7835	0.004418	0.782575	0.784625	IPR011701,IPR020846,IPR036259	Major facilitator superfamily,Major facilitator superfamily domain,MFS transporter superfamily
Pmea_00020542	Host Lineage	0.6387	0.013507	0.632025	0.645825	IPR003492,IPR011701,IPR036259	Batten's disease protein Cln3,Major facilitator superfamily,MFS transporter superfamily
Pmea_00020716	Host Lineage	0.7033	0.008516	0.702675	0.7046	IPR000276,IPR017452	G protein-coupled receptor,rhodopsin-like,GPCR,7TM
Pmea_00020889	Host Lineage	0.55565	0.022003	0.5528	0.593225	IPR000742,IPR013032	EGF-like domain,EGF-like,conserved site
Pmea_00020936	Host Lineage	0.5543	0.009485	0.550625	0.5592	IPR021225	Protein of unknown function DUF2778
Pmea_00020939	Host Lineage	0.7555	0.075695	0.75165	0.758825	IPR017242,IPR028119	BLOC-1 complex,pallidin subunit,Snapin/Pallidin/Snn1
Pmea_00020954	Host Lineage	0.6051	0.00723	0.6017	0.6094	IPR007593	CD225/Dispanin family
Pmea_00020956	Host Lineage	0.58525	0.008023	0.582875	0.592925	IPR013869	Protein of unknown function DUF1757
Pmea_00020972	Host Lineage	0.57165	0.011694	0.565975	0.57715	IPR030417	Membrane-spanning 4-domains subfamily A
Pmea_00020985	Host Lineage	0.5075	0.051605	0.504825	0.510425	IPR002048,IPR011992,IPR018247,IPR039030	EF-hand domain,EF-hand domain pair,EF-Hand 1,calcium-binding site,Calmodulin
Pmea_00021004	Host Lineage	0.5194	0.010543	0.516675	0.5248	IPR000276,IPR002131,IPR017452	G protein-coupled receptor,rhodopsin-like,Glycoprotein hormone receptor family,GPCR,7TM
Pmea_00021025	Host Lineage	0.53375	0.015426	0.5334	0.535525	IPR000859,IPR035914	CUB domain,Spermadhesin,CUB domain superfamily
Pmea_00021086	Host Lineage	0.5786	0.015383	0.577475	0.5823	IPR003817,IPR022237	Phosphatidylserine decarboxylase-related,L-tryptophan decarboxylase PsiD-like
Pmea_00021154	Host Lineage	0.5058	0.020383	0.5042	0.510375	IPR007110,IPR013098,IPR013783,IPR036179	Immunoglobulin-like domain,Immunoglobulin I-set,Immunoglobulin-like fold,Immunoglobulin-like domain superfamily
Pmea_00021156	Host Lineage	0.63685	0.010591	0.635175	0.644875	IPR003599,IPR007110,IPR013098,IPR013783,IPR036179	Immunoglobulin subtype,Immunoglobulin-like domain,Immunoglobulin I-set,Immunoglobulin-like fold,Immunoglobulin-like domain superfamily
Pmea_00021438	Host Lineage	0.6917	0.009817	0.6916	0.6932	IPR011990	Tetratricopeptide-like helical domain superfamily
Pmea_00021671	Host Lineage	0.5884	0.018406	0.587575	0.5903	IPR000504,IPR012677,IPR017334,IPR024675,IPR034240,IPR035979	RNA recognition motif domain,Nucleotide-binding alpha-beta plait domain superfamily,Eukaryotic translation initiation factor 3 subunit G,N-terminal,eIF3G,RNA recognition motif,RNA-binding domain superfamily
Pmea_00021831	Host Lineage	0.5815	0.014959	0.5813	0.584125	IPR002104,IPR011010,IPR013762	Integrase,catalytic domain,DNA breaking-rejoining enzyme,catalytic core,Integrase-like,catalytic domain superfamily
Pmea_00021838	Host Lineage	0.61805	0.016669	0.6174	0.620325	IPR002182,IPR027417	NB-ARC,P-loop containing nucleoside triphosphate hydrolase
Pmea_00021903	Host Lineage	0.56725	0.023474	0.558075	0.575075	IPR003406	Glycosyl transferase,family 14
Pmea_00022050	Host Lineage	0.51005	0.018052	0.507375	0.5134	IPR000152,IPR000742,IPR001759,IPR001881,IPR013032,IPR013320	EGF-type aspartate/asparagine hydroxylation site,EGF-like domain,Pentraxin-related,EGF-like calcium-binding domain,EGF-like,conserved site,Concanavalin A-like lectin/glucanase domain superfamily
Pmea_00022094	Host Lineage	0.8861	0.004612	0.8858	0.8872	IPR003323,IPR038765	OTU domain,Papain-like cysteine peptidase superfamily
Pmea_00022160	Host Lineage	0.5234	0.064725	0.521975	0.52445	IPR000152,IPR000742,IPR001759,IPR001881,IPR013032,IPR013320	EGF-type aspartate/asparagine hydroxylation site,EGF-like domain,Pentraxin-related,EGF-like calcium-binding domain,EGF-like,conserved site,Concanavalin A-like lectin/glucanase domain superfamily
Pmea_00022312	Host Lineage	0.5646	0.012316	0.5619	0.568125	IPR002048,IPR011992,IPR013785	EF-hand domain,EF-hand domain pair,Aldolase-type TIM barrel
Pmea_00022366	Host Lineage	0.8788	0.005435	0.8788	0.8789	IPR008274,IPR022407,IPR037165	Aldehyde oxidase/xanthine dehydrogenase,molybdopterin binding,Oxidoreductase,molybdopterin binding site,molybdopterin binding domain superfamily
Pmea_00022371	Host Lineage	0.53515	0.016601	0.528275	0.540925	IPR025714,IPR026669,IPR029063	Methyltransferase domain,Arsenite methyltransferase-like,S-adenosyl-L-methionine-dependent methyltransferase
Pmea_00022490	Host Lineage	0.61215	0.00854	0.6077	0.61605	IPR001096	Peptidase C13,legumain
Pmea_00022540	Host Lineage	0.50035	0.046977	0.499075	0.5021	IPR001604,IPR039015	DNA/RNA non-specific endonuclease,Endonuclease domain-containing 1 protein
Pmea_00022651	Host Lineage	0.6901	0.009293	0.689975	0.6924	IPR006052,IPR008983	Tumour necrosis factor domain,Tumour necrosis factor-like domain superfamily
Pmea_00022691	Host Lineage	0.50905	0.013901	0.5059	0.513025	IPR009112,IPR036717	GTP cyclohydrolase I,feedback regulatory protein,GFRP superfamily
Pmea_00022697	Host Lineage	0.5151	0.009022	0.513475	0.519	IPR003930	Potassium channel,calcium-activated,BK,beta subunit
Pmea_00022738	Host Lineage	0.5817	0.01155	0.579375	0.5865	IPR029034	Cystine-knot cytokine
Pmea_00023101	Host Lineage	0.86875	0.004854	0.867075	0.871025	IPR029044	Nucleotide-diphospho-sugar transferases
Pmea_00023107	Host Lineage	0.546	0.035672	0.5446	0.548725	IPR029044	Nucleotide-diphospho-sugar transferases
Pmea_00023108	Host Lineage	0.5839	0.012191	0.5834	0.5901	IPR012337,IPR036397	Ribonuclease H-like superfamily,Ribonuclease H superfamily
Pmea_00023112	Host Lineage	0.6063	0.010668	0.6052	0.612025	IPR029044	Nucleotide-diphospho-sugar transferases
Pmea_00023114	Host Lineage	0.565	0.009296	0.5648	0.566025	IPR029044	Nucleotide-diphospho-sugar transferases
Pmea_00023134	Host Lineage	0.7266	0.008428	0.726375	0.72885	IPR027806	Harbinger transposase-derived nuclease domain
Pmea_00023331	Host Lineage	0.5484	0.013008	0.54655	0.55165	IPR018629	XK-related protein
Pmea_00023364	Host Lineage	0.5821	0.017539	0.575675	0.588025	IPR029063,IPR041698	S-adenosyl-L-methionine-dependent methyltransferase,Methyltransferase domain 25
Pmea_00023385	Host Lineage	0.80205	0.006194	0.799875	0.80425	IPR029063,IPR041698	S-adenosyl-L-methionine-dependent methyltransferase,Methyltransferase domain 25
Pmea_00024293	Host Lineage	0.58285	0.101543	0.5817	0.5859	IPR013087	Zinc finger C2H2-type
Pmea_00024364	Host Lineage	0.8499	0.005263	0.849475	0.851475	IPR011009	Protein kinase-like domain superfamily
Pmea_00024480	Host Lineage	0.6132	0.038822	0.6005	0.6291	IPR000210,IPR003131,IPR003968,IPR003972,IPR005821,IPR011333,IPR027359,IPR028325	BTB/POZ domain,Potassium channel tetramerisation-type BTB domain,Potassium channel,voltage dependent,Kv,Kv1,Ion transport domain,SKP1/BTB/POZ domain superfamily,Voltage-dependent channel domain superfamily,Voltage-gated potassium channel
Pmea_00024626	Host Lineage	0.51185	0.042337	0.507475	0.517025	IPR001128,IPR002401,IPR017972,IPR036396	Cytochrome P450,E-class,group I,conserved site,Cytochrome P450 superfamily
Pmea_00024668	Host Lineage	0.5596	0.017448	0.553475	0.5657	IPR000276,IPR017452	G protein-coupled receptor,rhodopsin-like,GPCR,7TM
Pmea_00024856	Host Lineage	0.5605	0.014872	0.5577	0.56985	IPR000203,IPR000832,IPR017981,IPR017983	GPS motif,GPCR,family 2,secretin-like,family 2-like,conserved site
Pmea_00025139	Host Lineage	0.61165	0.009989	0.60765	0.61655	IPR000731,IPR003392	Sterol-sensing domain,Protein patched/dispatched
Pmea_00025237	Host Lineage	0.5066	0.032586	0.492875	0.5248	IPR001394,IPR002048,IPR006615,IPR011992,IPR018200,IPR018247,IPR028889,IPR035927,IPR038765	Peptidase C19,ubiquitin carboxyl-terminal hydrolase,EF-hand domain,ubiquitin-specific peptidase,DUSP domain,EF-hand domain pair,Ubiquitin specific protease,conserved site,EF-Hand 1,calcium-binding site,Ubiquitin specific protease domain,DUSP-like superfamily,Papain-like cysteine peptidase superfamily
Pmea_00025563	Host Lineage	0.5105	0.012781	0.50375	0.516525	IPR005502,IPR012108,IPR036705	ADP-ribosylation/Crystallin J1,ADP-ribosylarginine hydrolase,ADP-ribosylation/Crystallin J1 superfamily
Pmea_00025733	Host Lineage	0.55545	0.019428	0.5553	0.5569	IPR036691	Endonuclease/exonuclease/phosphatase superfamily
Pmea_00025754	Host Lineage	0.6004	0.01771	0.599275	0.6021	IPR038765	Papain-like cysteine peptidase superfamily
Pmea_00025794	Host Lineage	0.5263	0.012102	0.5222	0.530525	IPR002110,IPR020683,IPR036770	Ankyrin repeat,Ankyrin repeat-containing domain,Ankyrin repeat-containing domain superfamily
Pmea_00025851	Host Lineage	0.7683	0.011771	0.7682	0.770225	IPR000276,IPR017452	G protein-coupled receptor,rhodopsin-like,GPCR,7TM
Pmea_00025863	Host Lineage	0.5592	0.010034	0.5562	0.566625	IPR000276,IPR017452	G protein-coupled receptor,rhodopsin-like,GPCR,7TM
Pmea_00025911	Host Lineage	0.6102	0.011288	0.6073	0.615925	IPR008428,IPR011658,IPR029044,IPR037524	Chondroitin N-acetylgalactosaminyltransferase,PA14 domain,Nucleotide-diphospho-sugar transferases,PA14/GLEYA domain
Pmea_00026101	Host Lineage	0.50975	0.111867	0.500375	0.5168	IPR007527,IPR039903	Zinc finger,SWIM-type,E3 ubiquitin-protein ligase Zswim2
Pmea_00026185	Host Lineage	0.5696	0.010819	0.5695	0.5709	IPR001509,IPR036291	NAD-dependent epimerase/dehydratase,NAD(P)-binding domain superfamily
Pmea_00026247	Host Lineage	0.52235	0.021973	0.520475	0.525925	IPR000210,IPR011333,IPR011705,IPR012983,IPR038648	BTB/POZ domain,SKP1/BTB/POZ domain superfamily,BTB/Kelch-associated,PHR,PHR domain superfamily
Pmea_00026453	Host Lineage	0.5987	0.020474	0.5978	0.602775	IPR017877	Myb-like domain
Pmea_00026493	Host Lineage	0.574	0.011788	0.566475	0.57865	IPR000519,IPR000719,IPR001245,IPR008266,IPR011009,IPR017441,IPR020067,IPR020635,IPR036790	P-type trefoil domain,Protein kinase domain,Serine-threonine/tyrosine-protein kinase,catalytic domain,Tyrosine-protein kinase,active site,Protein kinase-like domain superfamily,Protein kinase,ATP binding site,Frizzled domain,Frizzled cysteine-rich domain superfamily
Pmea_00026544	Host Lineage	0.5197	0.009797	0.5181	0.523475	IPR001365,IPR006330,IPR006650,IPR032466	Adenosine/AMP deaminase domain,Adenosine/adenine deaminase,Adenosine/AMP deaminase active site,Metal-dependent hydrolase
Pmea_00026658	Host Lineage	0.538	0.01254	0.53425	0.542	IPR004245,IPR017850	Protein of unknown function DUF229,Alkaline-phosphatase-like,core domain superfamily
Pmea_00026778	Host Lineage	0.6748	0.010184	0.673675	0.676225	IPR003439,IPR003593,IPR004963,IPR017871,IPR027417	ABC transporter-like,AAA+ ATPase domain,Pectinacetylesterase/NOTUM,ABC transporter,conserved site,P-loop containing nucleoside triphosphate hydrolase
Pmea_00026798	Host Lineage	0.6278	0.005952	0.624875	0.631125	IPR004245,IPR017850	Protein of unknown function DUF229,Alkaline-phosphatase-like,core domain superfamily
Pmea_00026828	Host Lineage	0.6155	0.013396	0.6154	0.616225	IPR013057	Amino acid transporter,transmembrane domain
Pmea_00026830	Host Lineage	0.5692	0.01497	0.569	0.57165	IPR013057	Amino acid transporter,transmembrane domain
Pmea_00026831	Host Lineage	0.6499	0.010888	0.6498	0.6508	IPR013057	Amino acid transporter,transmembrane domain
Pmea_00026832	Host Lineage	0.737	0.010497	0.7369	0.738075	IPR013057	Amino acid transporter,transmembrane domain
Pmea_00026833	Host Lineage	0.81825	0.007736	0.817975	0.819525	IPR013057	Amino acid transporter,transmembrane domain
Pmea_00026887	Host Lineage	0.6769	0.015505	0.6764	0.680225	IPR001965,IPR003653,IPR011011,IPR013083,IPR019787,IPR038765	Zinc finger,PHD-type,Ulp1 protease family,C-terminal catalytic domain,FYVE/PHD-type,RING/FYVE/PHD-type,PHD-finger,Papain-like cysteine peptidase superfamily
Pmea_00026914	Host Lineage	0.5701	0.114535	0.562625	0.576525	IPR000152,IPR000742,IPR001881,IPR003609,IPR009030,IPR013032,IPR018097,IPR036056	EGF-type aspartate/asparagine hydroxylation site,EGF-like domain,EGF-like calcium-binding domain,PAN/Apple domain,Growth factor receptor cysteine-rich domain superfamily,EGF-like,conserved site,EGF-like calcium-binding,Fibrinogen-like,C-terminal
Pmea_00027008	Host Lineage	0.54255	0.011473	0.5398	0.5486	IPR003609	PAN/Apple domain
Pmea_00027014	Host Lineage	0.5903	0.00453	0.589275	0.59145	IPR003609	PAN/Apple domain
Pmea_00027027	Host Lineage	0.6184	0.01254	0.6183	0.6194	IPR010998,IPR011010,IPR013762	Integrase/recombinase,N-terminal,DNA breaking-rejoining enzyme,catalytic core,Integrase-like,catalytic domain superfamily
Pmea_00027262	Host Lineage	0.5308	0.011394	0.529	0.5323	IPR000629,IPR011545,IPR014001,IPR014014,IPR027417	ATP-dependent RNA helicase DEAD-box,conserved site,DEAD/DEAH box helicase domain,Helicase superfamily 1/2,ATP-binding domain,RNA helicase,DEAD-box type,Q motif,P-loop containing nucleoside triphosphate hydrolase
Pmea_00027305	Host Lineage	0.5331	0.011813	0.5319	0.5352	IPR000276,IPR017452	G protein-coupled receptor,rhodopsin-like,GPCR,7TM
Pmea_00027308	Host Lineage	0.6351	0.28214	0	0.6408	IPR000569,IPR035983	HECT domain,HECT,E3 ligase catalytic domain
Pmea_00027320	Host Lineage	0.6102	0.0106	0.61	0.6104	IPR003439,IPR003593,IPR011527,IPR017871,IPR027417,IPR030244,IPR036640	ABC transporter-like,AAA+ ATPase domain,ABC transporter type 1,transmembrane domain,ABC transporter,conserved site,P-loop containing nucleoside triphosphate hydrolase,Oligomycin resistance ATP-dependent permease Yor1,transmembrane domain superfamily
Pmea_00027536	Host Lineage	0.6614	0.017574	0.6604	0.662725	IPR000845,IPR011268,IPR035994	Nucleoside phosphorylase domain,Purine nucleoside phosphorylase,Nucleoside phosphorylase superfamily
Pmea_00027583	Host Lineage	0.6891	0.015076	0.6882	0.690675	IPR000421,IPR008979	Coagulation factor 5/8 C-terminal domain,Galactose-binding-like domain superfamily
Pmea_00027599	Host Lineage	0.6891	0.010396	0.6889	0.6909	IPR011042,IPR013017	Six-bladed beta-propeller,TolB-like,NHL repeat,subgroup
Pmea_00027715	Host Lineage	0.7082	0.010625	0.7077	0.710825	IPR013216,IPR029063	Methyltransferase type 11,S-adenosyl-L-methionine-dependent methyltransferase
Pmea_00027733	Host Lineage	0.7073	0.012289	0.7067	0.708625	IPR038765	Papain-like cysteine peptidase superfamily
Pmea_00027768	Host Lineage	0.6385	0.014745	0.6382	0.63925	IPR013216,IPR029063	Methyltransferase type 11,S-adenosyl-L-methionine-dependent methyltransferase
Pmea_00027883	Host Lineage	0.8508	0.00688	0.8508	0.8508	IPR000276,IPR017452	G protein-coupled receptor,rhodopsin-like,GPCR,7TM
Pmea_00028094	Host Lineage	0.65015	0.012853	0.6498	0.654	IPR003653,IPR038765	Ulp1 protease family,C-terminal catalytic domain,Papain-like cysteine peptidase superfamily
Pmea_00028124	Host Lineage	0.5065	0.008285	0.50175	0.51225	IPR001503,IPR031481,IPR038577	Glycosyl transferase family 10,Fucosyltransferase,N-terminal,GT10-like superfamily
Pmea_00028130	Host Lineage	0.5183	0.013091	0.5141	0.525325	IPR012336,IPR036249	Thioredoxin-like fold,Thioredoxin-like superfamily
Pmea_00028426	Host Lineage	0.5268	0.073202	0.5257	0.528525	IPR000742,IPR002181,IPR003609,IPR013032,IPR014715,IPR014716,IPR020837,IPR036056	EGF-like domain,Fibrinogen,alpha/beta/gamma chain,C-terminal globular domain,PAN/Apple domain,EGF-like,conserved site,C-terminal globular,subdomain 2,subdomain 1,Fibrinogen-like,C-terminal
Pmea_00028439	Host Lineage	0.5083	0.048892	0.506225	0.5124	IPR004839,IPR015421,IPR015422,IPR015424	Aminotransferase,class I/classII,Pyridoxal phosphate-dependent transferase,major domain,Pyridoxal phosphate-dependent transferase domain 1
Pmea_00028624	Host Lineage	0.7214	0.008907	0.7209	0.723025	IPR002893,IPR027974	Zinc finger,MYND-type,Domain of unknown function DUF4470
Pmea_00028648	Host Lineage	0.5682	0.010426	0.566775	0.57135	IPR002048,IPR011992,IPR018247,IPR039647	EF-hand domain,EF-hand domain pair,EF-Hand 1,calcium-binding site,EF-hand domain pair protein CML-like
Pmea_00028681	Host Lineage	0.53105	0.013724	0.521975	0.536425	IPR002659	Glycosyl transferase,family 31
Pmea_00028840	Host Lineage	0.53375	0.012086	0.53065	0.5384	IPR000742,IPR002181,IPR013032,IPR020837,IPR036056	EGF-like domain,Fibrinogen,alpha/beta/gamma chain,C-terminal globular domain,EGF-like,conserved site,Fibrinogen-like,C-terminal
Pmea_00028946	Host Lineage	0.5331	0.013425	0.5309	0.5349	IPR000276,IPR017452	G protein-coupled receptor,rhodopsin-like,GPCR,7TM
Pmea_00029035	Host Lineage	0.66325	0.007072	0.661075	0.666475	IPR000994,IPR007865,IPR029149,IPR036005	Peptidase M24,Aminopeptidase P,N-terminal,Creatinase/Aminopeptidase P/Spt16,Creatinase/aminopeptidase-like
Pmea_00029077	Host Lineage	0.5593	0.015833	0.5589	0.56245	IPR002104,IPR010998,IPR011010,IPR013762	Integrase,catalytic domain,Integrase/recombinase,N-terminal,DNA breaking-rejoining enzyme,catalytic core,Integrase-like,catalytic domain superfamily
Pmea_00029135	Host Lineage	0.5009	0.01744	0.49465	0.505825	IPR002048,IPR005123,IPR006620,IPR011992,IPR018247	EF-hand domain,Oxoglutarate/iron-dependent dioxygenase,Prolyl 4-hydroxylase,alpha subunit,EF-hand domain pair,EF-Hand 1,calcium-binding site
Pmea_00029255	Host Lineage	0.6856	0.008801	0.684275	0.6872	IPR012337	Ribonuclease H-like superfamily
Pmea_00029294	Host Lineage	0.52125	0.042693	0.5203	0.523225	IPR000276,IPR017452	G protein-coupled receptor,rhodopsin-like,GPCR,7TM
Pmea_00029341	Host Lineage	0.5477	0.018121	0.5466	0.550025	IPR003006	Immunoglobulin/major histocompatibility complex,conserved site
Pmea_00029495	Host Lineage	0.58505	0.010582	0.581175	0.592875	IPR000980,IPR001660,IPR013761,IPR036860	SH2 domain,Sterile alpha motif domain,Sterile alpha motif/pointed domain superfamily,SH2 domain superfamily
Pmea_00029768	Host Lineage	0.5772	0.014518	0.57465	0.585775	IPR000276,IPR017452	G protein-coupled receptor,rhodopsin-like,GPCR,7TM
Pmea_00029851	Host Lineage	0.57265	0.02298	0.561475	0.583625	IPR000092,IPR008949	Polyprenyl synthetase,Isoprenoid synthase domain superfamily
Pmea_00030033	Host Lineage	0.8043	0.004669	0.802675	0.805625	IPR004313,IPR011051,IPR014710,IPR027496	Acireductone dioxygenase ARD family,RmlC-like cupin domain superfamily,RmlC-like jelly roll fold,1,2-dihydroxy-3-keto-5-methylthiopentene dioxygenase,eukaryotes
Pmea_00030224	Host Lineage	0.6811	0.01346	0.681	0.6815	IPR000436,IPR001846,IPR003886,IPR005533,IPR014756,IPR035976	Sushi/SCR/CCP domain,von Willebrand factor,type D domain,NIDO domain,AMOP domain,Immunoglobulin E-set,Sushi/SCR/CCP superfamily
Pmea_00030817	Host Lineage	0.75815	0.008304	0.7569	0.760275	IPR000742,IPR002181,IPR003609,IPR013032,IPR014716,IPR036056	EGF-like domain,Fibrinogen,alpha/beta/gamma chain,C-terminal globular domain,PAN/Apple domain,EGF-like,conserved site,C-terminal globular,subdomain 1,Fibrinogen-like,C-terminal
Pmea_00030830	Host Lineage	0.5266	0.012475	0.5266	0.528375	IPR002181,IPR014716,IPR036056	Fibrinogen,alpha/beta/gamma chain,C-terminal globular domain,C-terminal globular,subdomain 1,Fibrinogen-like,C-terminal
Pmea_00030987	Host Lineage	0.6078	0.014213	0.60065	0.61505	IPR029044	Nucleotide-diphospho-sugar transferases
Pmea_00030988	Host Lineage	0.6045	0.007136	0.601975	0.60755	IPR029044	Nucleotide-diphospho-sugar transferases
Pmea_00031117	Host Lineage	0.53785	0.030952	0.535875	0.5443	IPR011010,IPR013762,IPR021893	DNA breaking-rejoining enzyme,catalytic core,Integrase-like,catalytic domain superfamily,Protein of unknown function DUF3504
Pmea_00031199	Host Lineage	0.7487	0.01329	0.7484	0.751625	IPR000742	EGF-like domain
Pmea_00031260	Host Lineage	0.51115	0.0183	0.505575	0.519525	IPR000276	G protein-coupled receptor,rhodopsin-like
Pmea_00031315	Host Lineage	0.5183	0.012653	0.5179	0.51945	IPR027806	Harbinger transposase-derived nuclease domain
Pmea_00031546	Host Lineage	0.58575	0.012285	0.5848	0.58845	IPR023398	Translation Initiation factor eIF- 4e-like
Pmea_00031561	Host Lineage	0.52415	0.015456	0.522825	0.52645	IPR002937,IPR036188	Amine oxidase,FAD/NAD(P)-binding domain superfamily
Pmea_00031644	Host Lineage	0.5998	0.012711	0.5987	0.60175	IPR000276,IPR017452	G protein-coupled receptor,rhodopsin-like,GPCR,7TM
Pmea_00031676	Host Lineage	0.5031	0.086527	0.5021	0.505325	IPR001611,IPR001810,IPR006553,IPR032675,IPR036047	Leucine-rich repeat,F-box domain,cysteine-containing subtype,Leucine-rich repeat domain superfamily,F-box-like domain superfamily
Pmea_00031739	Host Lineage	0.54285	0.030573	0.541075	0.547	IPR000182,IPR016181	GNAT domain,Acyl-CoA N-acyltransferase
Pmea_00031790	Host Lineage	0.56455	0.057513	0.561025	0.569075	IPR003172,IPR014756,IPR039670	MD-2-related lipid-recognition domain,Immunoglobulin E-set,Sterol transport protein NPC2-like
Pmea_00031799	Host Lineage	0.55665	0.009555	0.55205	0.5602	IPR000742,IPR002181,IPR003609,IPR013032,IPR036056	EGF-like domain,Fibrinogen,alpha/beta/gamma chain,C-terminal globular domain,PAN/Apple domain,EGF-like,conserved site,Fibrinogen-like,C-terminal
Pmea_00031817	Host Lineage	0.57955	0.009836	0.5791	0.5815	IPR000152,IPR000742,IPR001881,IPR009030,IPR013032,IPR024731	EGF-type aspartate/asparagine hydroxylation site,EGF-like domain,EGF-like calcium-binding domain,Growth factor receptor cysteine-rich domain superfamily,EGF-like,conserved site,EGF domain
Pmea_00032182	Host Lineage	0.8251	0.01013	0.825	0.8253	IPR013783,IPR014756	Immunoglobulin-like fold,Immunoglobulin E-set
Pmea_00032220	Host Lineage	0.646	0.009508	0.6444	0.6485	IPR007740	Ribosomal protein L49/IMG2
Pmea_00032254	Host Lineage	0.53275	0.012945	0.525275	0.540625	IPR004313,IPR011051,IPR014710,IPR027496	Acireductone dioxygenase ARD family,RmlC-like cupin domain superfamily,RmlC-like jelly roll fold,1,2-dihydroxy-3-keto-5-methylthiopentene dioxygenase,eukaryotes
Pmea_00032557	Host Lineage	0.543	0.014338	0.5388	0.549225	IPR001611,IPR003591,IPR011641,IPR032675	Leucine-rich repeat,typical subtype,Tyrosine-protein kinase ephrin type A/B receptor-like,Leucine-rich repeat domain superfamily
Pmea_00032667	Host Lineage	0.694	0.017238	0.69085	0.70065	IPR026910	Shisa family
Pmea_00032673	Host Lineage	0.50525	0.008673	0.503475	0.50945	IPR001762	Disintegrin domain
Pmea_00032704	Host Lineage	0.6499	0.011228	0.6491	0.6517	IPR000421,IPR000742,IPR003609,IPR008979,IPR013032	Coagulation factor 5/8 C-terminal domain,EGF-like domain,PAN/Apple domain,Galactose-binding-like domain superfamily,EGF-like,conserved site
Pmea_00032739	Host Lineage	0.6261	0.018883	0.622575	0.629025	IPR000276,IPR017452	G protein-coupled receptor,rhodopsin-like,GPCR,7TM
Pmea_00033357	Host Lineage	0.5295	0.010216	0.52145	0.5347	IPR003492,IPR018460,IPR036259	Batten's disease protein Cln3,subgroup,MFS transporter superfamily
Pmea_00033399	Host Lineage	0.50375	0.156942	0.502375	0.5047	IPR001258,IPR011042,IPR013017,IPR014756,IPR017868	NHL repeat,Six-bladed beta-propeller,TolB-like,subgroup,Immunoglobulin E-set,Filamin/ABP280 repeat-like
Pmea_00033413	Host Lineage	0.5676	0.009019	0.566425	0.569625	IPR000315	B-box-type zinc finger
Pmea_00033569	Host Lineage	0.8124	0.007178	0.8121	0.81425	IPR004269,IPR018143	Folate receptor,Folate receptor-like
Pmea_00033612	Host Lineage	0.527	0.009363	0.5244	0.53185	IPR000276,IPR017452	G protein-coupled receptor,rhodopsin-like,GPCR,7TM
Pmea_00033623	Host Lineage	0.65485	0.008252	0.647625	0.65965	IPR009772	Cell division cycle protein 123
Pmea_00033640	Host Lineage	0.5124	0.008449	0.509275	0.51635	IPR001251,IPR036273,IPR036865	CRAL-TRIO lipid binding domain,CRAL/TRIO,N-terminal domain superfamily,CRAL-TRIO lipid binding domain superfamily
Pmea_00033766	Host Lineage	0.61885	0.010056	0.617025	0.624475	IPR013783,IPR036179	Immunoglobulin-like fold,Immunoglobulin-like domain superfamily
Pmea_00033935	Host Lineage	0.50625	0.010331	0.5034	0.513575	IPR000305,IPR000477,IPR035901	GIY-YIG endonuclease,Reverse transcriptase domain,GIY-YIG endonuclease superfamily
Pmea_00034161	Host Lineage	0.62995	0.009838	0.6273	0.6338	IPR026505	Solute carrier family 35 member F3/F4
Pmea_00034204	Host Lineage	0.612	0.014827	0.6104	0.6163	IPR002181,IPR036056	Fibrinogen,alpha/beta/gamma chain,C-terminal globular domain,Fibrinogen-like,C-terminal
Pmea_00034213	Host Lineage	0.6544	0.008553	0.6526	0.65665	IPR002181,IPR014716,IPR036056	Fibrinogen,alpha/beta/gamma chain,C-terminal globular domain,C-terminal globular,subdomain 1,Fibrinogen-like,C-terminal
Pmea_00034216	Host Lineage	0.6979	0.010495	0.6961	0.7011	IPR002181,IPR036056	Fibrinogen,alpha/beta/gamma chain,C-terminal globular domain,Fibrinogen-like,C-terminal
Pmea_00034228	Host Lineage	0.5249	0.023696	0.52085	0.530525	IPR000276,IPR017452	G protein-coupled receptor,rhodopsin-like,GPCR,7TM
Pmea_00034398	Host Lineage	0.5339	0.008446	0.530875	0.537325	IPR034595	NADH dehydrogenase [ubiquinone] 1 alpha subcomplex assembly factor 8
Pmea_00034419	Host Lineage	0.5868	0.015456	0.5864	0.589925	IPR012340	Nucleic acid-binding,OB-fold
Pmea_00034572	Host Lineage	0.5583	0.013336	0.5568	0.5613	IPR002181,IPR036056	Fibrinogen,alpha/beta/gamma chain,C-terminal globular domain,Fibrinogen-like,C-terminal
Pmea_00034591	Host Lineage	0.5807	0.058748	0.580175	0.5816	IPR002181,IPR036056	Fibrinogen,alpha/beta/gamma chain,C-terminal globular domain,Fibrinogen-like,C-terminal
Pmea_00034660	Host Lineage	0.51795	0.094264	0.51645	0.5222	IPR002035,IPR036465	von Willebrand factor,type A,von Willebrand factor A-like domain superfamily
Pmea_00034845	Host Lineage	0.783	0.004715	0.781375	0.7878	IPR006703,IPR027417	AIG1-type guanine nucleotide-binding (G) domain,P-loop containing nucleoside triphosphate hydrolase
Pmea_00034952	Host Lineage	0.596	0.017253	0.5954	0.597	IPR000152,IPR000742,IPR001881,IPR009030,IPR018097	EGF-type aspartate/asparagine hydroxylation site,EGF-like domain,EGF-like calcium-binding domain,Growth factor receptor cysteine-rich domain superfamily,EGF-like calcium-binding,conserved site
Pmea_00035045	Host Lineage	0.62045	0.007775	0.6188	0.6255	IPR008775	Phytanoyl-CoA dioxygenase
Pmea_00035060	Host Lineage	0.5248	0.017593	0.5246	0.52735	IPR000276,IPR002131,IPR017452	G protein-coupled receptor,rhodopsin-like,Glycoprotein hormone receptor family,GPCR,7TM
Pmea_00035128	Host Lineage	0.5791	0.011209	0.5754	0.58715	IPR002181,IPR020837,IPR036056	Fibrinogen,alpha/beta/gamma chain,C-terminal globular domain,conserved site,Fibrinogen-like,C-terminal
Pmea_00035282	Host Lineage	0.5492	0.013595	0.544875	0.553225	IPR032751	Protein fuseless
Pmea_00035356	Host Lineage	0.5121	0.008537	0.5101	0.519125	IPR014767	Diaphanous autoregulatory (DAD) domain
Pmea_00035692	Host Lineage	0.6194	0.009503	0.6181	0.622775	IPR000276,IPR017452	G protein-coupled receptor,rhodopsin-like,GPCR,7TM
Pmea_00035745	Host Lineage	0.7358	0.004999	0.7355	0.7362	IPR029309	Calcium-responsive transcription factor
Pmea_00035795	Host Lineage	0.50695	0.054861	0.505	0.5085	IPR024983	CHAT domain
Pmea_00035797	Host Lineage	0.62335	0.008599	0.6211	0.6262	IPR000276,IPR017452	G protein-coupled receptor,rhodopsin-like,GPCR,7TM
Pmea_00000268	Photosymbiont Lineage	0.5036	0.055889	0.4973	0.50895	IPR011335,IPR011604,IPR019080	Restriction endonuclease type II-like,Exonuclease,phage-type/RecB,C-terminal,YqaJ viral recombinase
Pmea_00000452	Photosymbiont Lineage	0.6333	0.01732	0.630275	0.637125	IPR003609,IPR036056	PAN/Apple domain,Fibrinogen-like,C-terminal
Pmea_00000588	Photosymbiont Lineage	0.5001	0.033598	0.498475	0.506475	IPR027806	Harbinger transposase-derived nuclease domain
Pmea_00000926	Photosymbiont Lineage	0.67265	0.013067	0.665375	0.676825	IPR000323,IPR000945,IPR005018,IPR008977,IPR014784,IPR024548,IPR028460,IPR036939,IPR038697	Copper type II,ascorbate-dependent monooxygenase,N-terminal,Dopamine beta-hydroxylase-like,DOMON domain,PHM/PNGase F domain superfamily,ascorbate-dependent monooxygenase-like,C-terminal,Copper type II ascorbate-dependent monooxygenase,Tyramine beta-hydroxylase/Dopamine beta-hydroxylase,N-terminal domain superfamily,CHD,cytochrome domain superfamily
Pmea_00000985	Photosymbiont Lineage	0.5129	0.019003	0.509425	0.5177	IPR000276,IPR017452	G protein-coupled receptor,rhodopsin-like,GPCR,7TM
Pmea_00001173	Photosymbiont Lineage	0.506	0.018379	0.50125	0.513225	IPR003439,IPR003593,IPR011527,IPR017871,IPR027417,IPR030244,IPR036640	ABC transporter-like,AAA+ ATPase domain,ABC transporter type 1,transmembrane domain,ABC transporter,conserved site,P-loop containing nucleoside triphosphate hydrolase,Oligomycin resistance ATP-dependent permease Yor1,transmembrane domain superfamily
Pmea_00001710	Photosymbiont Lineage	0.5681	0.114129	0.560725	0.580875	IPR003582,IPR009613	ShKT domain,Lipase maturation factor
Pmea_00001768	Photosymbiont Lineage	0.5677	0.019006	0.565175	0.572775	IPR002293,IPR029485	Amino acid/polyamine transporter I,Cationic amino acid transporter,C-terminal
Pmea_00002611	Photosymbiont Lineage	0.656	0.208955	0.648475	0.662625	IPR003439,IPR003593,IPR011527,IPR017871,IPR027417,IPR030244,IPR036640	ABC transporter-like,AAA+ ATPase domain,ABC transporter type 1,transmembrane domain,ABC transporter,conserved site,P-loop containing nucleoside triphosphate hydrolase,Oligomycin resistance ATP-dependent permease Yor1,transmembrane domain superfamily
Pmea_00002933	Photosymbiont Lineage	0.6179	0.310484	0	0.62085	IPR000152,IPR000421,IPR000742,IPR001881,IPR008979,IPR012983,IPR013032,IPR018097,IPR038648	EGF-type aspartate/asparagine hydroxylation site,Coagulation factor 5/8 C-terminal domain,EGF-like domain,EGF-like calcium-binding domain,Galactose-binding-like domain superfamily,PHR,EGF-like,conserved site,EGF-like calcium-binding,PHR domain superfamily
Pmea_00003812	Photosymbiont Lineage	0.594	0.117949	0.589675	0.59965	IPR001094,IPR001433,IPR001478,IPR001709,IPR003097,IPR004030,IPR008254,IPR012144,IPR017927,IPR017938,IPR023173,IPR029039,IPR036034,IPR036119,IPR039261	Flavodoxin-like,Oxidoreductase FAD/NAD(P)-binding,PDZ domain,Flavoprotein pyridine nucleotide cytochrome reductase,Sulfite reductase [NADPH] flavoprotein alpha-component-like,FAD-binding,Nitric oxide synthase,N-terminal,Flavodoxin/nitric oxide synthase,Nitric-oxide synthase,eukaryote,FAD-binding domain,ferredoxin reductase-type,Riboflavin synthase-like beta-barrel,NADPH-cytochrome p450 reductase,…
Pmea_00004985	Photosymbiont Lineage	0.53805	0.14086	0.53525	0.543275	IPR000276,IPR017452	G protein-coupled receptor,rhodopsin-like,GPCR,7TM
Pmea_00005201	Photosymbiont Lineage	0.6111	0.009435	0.610075	0.614325	IPR001791,IPR013320	Laminin G domain,Concanavalin A-like lectin/glucanase domain superfamily
Pmea_00005281	Photosymbiont Lineage	0.6494	0.01057	0.647775	0.65255	IPR000421,IPR008979	Coagulation factor 5/8 C-terminal domain,Galactose-binding-like domain superfamily
Pmea_00005663	Photosymbiont Lineage	0.6578	0.020751	0.6574	0.6603	IPR011042	Six-bladed beta-propeller,TolB-like
Pmea_00005990	Photosymbiont Lineage	0.5112	0.011281	0.507175	0.51905	IPR001466,IPR012338	Beta-lactamase-related,Beta-lactamase/transpeptidase-like
Pmea_00006952	Photosymbiont Lineage	0.59455	0.186869	0.5912	0.596125	IPR000242,IPR000387,IPR000421,IPR003595,IPR003961,IPR008979,IPR013783,IPR016130,IPR029021,IPR036116	PTP type protein phosphatase,Tyrosine specific protein phosphatases domain,Coagulation factor 5/8 C-terminal domain,Protein-tyrosine phosphatase,catalytic,Fibronectin type III,Galactose-binding-like domain superfamily,Immunoglobulin-like fold,active site,Protein-tyrosine phosphatase-like,Fibronectin type III superfamily
Pmea_00007271	Photosymbiont Lineage	0.8081	0.010665	0.807275	0.8097	IPR000276,IPR017452	G protein-coupled receptor,rhodopsin-like,GPCR,7TM
Pmea_00007481	Photosymbiont Lineage	0.5575	0.012964	0.55545	0.5614	IPR000232,IPR006093,IPR006094,IPR007173,IPR010031,IPR016167,IPR016171,IPR036318,IPR036388,IPR036390	Heat shock factor (HSF)-type,DNA-binding,Oxygen oxidoreductase covalent FAD-binding site,FAD linked oxidase,N-terminal,D-arabinono-1,4-lactone oxidase,L-gulonolactone/D-arabinono-1,4-lactone oxidase,FAD-binding,type PCMH,subdomain 1,Vanillyl-alcohol oxidase,C-terminal subdomain 2,type PCMH-like superfamily,Winged helix-like DNA-binding domain superfamily,Winged helix DNA-binding domain superfamily
Pmea_00007635	Photosymbiont Lineage	0.59245	0.023783	0.5917	0.593525	IPR000152,IPR000421,IPR000436,IPR000742,IPR000772,IPR000884,IPR001881,IPR003410,IPR003598,IPR003599,IPR006585,IPR007110,IPR008979,IPR009030,IPR011641,IPR013032,IPR013098,IPR013783,IPR018097,IPR035976,IPR035992,IPR036179,IPR036383	EGF-type aspartate/asparagine hydroxylation site,Coagulation factor 5/8 C-terminal domain,Sushi/SCR/CCP domain,EGF-like domain,Ricin B,lectin domain,Thrombospondin type-1 (TSP1) repeat,EGF-like calcium-binding domain,HYR domain,Immunoglobulin subtype 2,Immunoglobulin subtype,Fucolectin tachylectin-4 pentraxin-1,Immunoglobulin-like domain,Galactose-binding-like domain superfamily,Growth factor rec…
Pmea_00007684	Photosymbiont Lineage	0.6613	0.01374	0.658675	0.66825	IPR000276,IPR017452	G protein-coupled receptor,rhodopsin-like,GPCR,7TM
Pmea_00009172	Photosymbiont Lineage	0.60625	0.229727	0.602675	0.60895	IPR000504,IPR002130,IPR012677,IPR029000,IPR035538,IPR035542,IPR035979	RNA recognition motif domain,Cyclophilin-type peptidyl-prolyl cis-trans isomerase domain,Nucleotide-binding alpha-beta plait domain superfamily,Cyclophilin-like domain superfamily,PPIL4-like,cyclophilin domain,Cyclophilin-RNA interacting protein,RNA-binding domain superfamily
Pmea_00009549	Photosymbiont Lineage	0.52685	0.125989	0.50645	0.535325	IPR013210,IPR032675	Leucine-rich repeat-containing N-terminal,plant-type,Leucine-rich repeat domain superfamily
Pmea_00009621	Photosymbiont Lineage	0.7876	0.295647	0.621725	0.789125	IPR000262,IPR008259,IPR012133,IPR013785,IPR037396	FMN-dependent dehydrogenase,FMN-dependent alpha-hydroxy acid dehydrogenase,active site,Alpha-hydroxy acid dehydrogenase,FMN-dependent,Aldolase-type TIM barrel,FMN hydroxy acid dehydrogenase domain
Pmea_00009727	Photosymbiont Lineage	0.571	0.019718	0.5679	0.5739	IPR005828,IPR005829,IPR020846,IPR036259	Major facilitator, sugar transporter-like,Sugar transporter,conserved site,Major facilitator superfamily domain,MFS transporter superfamily
Pmea_00009738	Photosymbiont Lineage	0.50065	0.054718	0.492775	0.516075	IPR002110,IPR005821,IPR020683,IPR024862,IPR036770	Ankyrin repeat,Ion transport domain,Ankyrin repeat-containing domain,Transient receptor potential cation channel subfamily V,Ankyrin repeat-containing domain superfamily
Pmea_00009786	Photosymbiont Lineage	0.63835	0.027402	0.6372	0.64155	IPR020864	Membrane attack complex component/perforin (MACPF) domain
Pmea_00010235	Photosymbiont Lineage	0.7129	0.028479	0.7126	0.714	IPR027806	Harbinger transposase-derived nuclease domain
Pmea_00010354	Photosymbiont Lineage	0.72875	0.009107	0.7271	0.7323	IPR002035,IPR013320,IPR036465	von Willebrand factor,type A,Concanavalin A-like lectin/glucanase domain superfamily,von Willebrand factor A-like domain superfamily
Pmea_00010700	Photosymbiont Lineage	0.51175	0.074714	0.461625	0.5363	IPR003689	Zinc/iron permease
Pmea_00010736	Photosymbiont Lineage	0.5918	0.014166	0.583075	0.597325	IPR011990,IPR013026,IPR019734,IPR024983	Tetratricopeptide-like helical domain superfamily,Tetratricopeptide repeat-containing domain,Tetratricopeptide repeat,CHAT domain
Pmea_00010894	Photosymbiont Lineage	0.5059	0.145463	0.5035	0.510075	IPR000276,IPR017452	G protein-coupled receptor,rhodopsin-like,GPCR,7TM
Pmea_00011188	Photosymbiont Lineage	0.516	0.035449	0.495675	0.535125	IPR000756,IPR001206,IPR002048,IPR002219,IPR011992,IPR016064,IPR017438,IPR018247,IPR029477,IPR037607,IPR038199	Diacylglycerol kinase,accessory domain,catalytic domain,EF-hand domain,Protein kinase C-like,phorbol ester/diacylglycerol-binding domain,EF-hand domain pair,NAD kinase/diacylglycerol kinase-like domain superfamily,Inorganic polyphosphate/ATP-NAD kinase,N-terminal,EF-Hand 1,calcium-binding site,Diacylglycerol kinase type I,DGK type I,N-terminal domain superfamily
Pmea_00011277	Photosymbiont Lineage	0.58765	0.062144	0.577775	0.597825	IPR006043	Xanthine/uracil/vitamin C permease
Pmea_00011341	Photosymbiont Lineage	0.6253	0.139896	0.617375	0.638175	IPR002035,IPR036465	von Willebrand factor,type A,von Willebrand factor A-like domain superfamily
Pmea_00011594	Photosymbiont Lineage	0.5723	0.023896	0.5698	0.5749	IPR036691	Endonuclease/exonuclease/phosphatase superfamily
Pmea_00011970	Photosymbiont Lineage	0.50335	0.022039	0.5	0.5065	IPR000538,IPR000742,IPR016186,IPR016187,IPR043210	Link domain,EGF-like domain,C-type lectin-like/link domain superfamily,C-type lectin fold,CD44 antigen-like
Pmea_00012145	Photosymbiont Lineage	0.59425	0.029412	0.590725	0.598175	IPR000276,IPR017452	G protein-coupled receptor,rhodopsin-like,GPCR,7TM
Pmea_00012235	Photosymbiont Lineage	0.5333	0.014695	0.526575	0.5404	IPR002625,IPR003892,IPR013899,IPR027417,IPR036063	Smr domain,Ubiquitin system component CUE,Domain of unknown function DUF1771,P-loop containing nucleoside triphosphate hydrolase,Smr domain superfamily
Pmea_00012290	Photosymbiont Lineage	0.55545	0.013479	0.553775	0.560325	IPR000859,IPR035914	CUB domain,Spermadhesin,CUB domain superfamily
Pmea_00013001	Photosymbiont Lineage	0.617	0.026556	0.614575	0.623225	IPR031941	Domain of unknown function DUF4773
Pmea_00013104	Photosymbiont Lineage	0.5175	0.009757	0.513675	0.523825	IPR001696,IPR002048,IPR005821,IPR027359,IPR043203	Voltage gated sodium channel,alpha subunit,EF-hand domain,Ion transport domain,Voltage-dependent channel domain superfamily,Voltage-gated cation channel calcium and sodium
Pmea_00013361	Photosymbiont Lineage	0.58105	0.016787	0.5778	0.586425	IPR006571	TLDc domain
Pmea_00013812	Photosymbiont Lineage	0.60475	0.031988	0.603275	0.6069	IPR000276,IPR017452	G protein-coupled receptor,rhodopsin-like,GPCR,7TM
Pmea_00014303	Photosymbiont Lineage	0.6942	0.013509	0.6937	0.6995	IPR000276,IPR017452	G protein-coupled receptor,rhodopsin-like,GPCR,7TM
Pmea_00016093	Photosymbiont Lineage	0.59945	0.118841	0.595525	0.6061	IPR003609	PAN/Apple domain
Pmea_00016099	Photosymbiont Lineage	0.5379	0.077782	0.536	0.5463	IPR000421,IPR003609,IPR008979	Coagulation factor 5/8 C-terminal domain,PAN/Apple domain,Galactose-binding-like domain superfamily
Pmea_00016118	Photosymbiont Lineage	0.6639	0.316353	0	0.664425	IPR011701,IPR020846,IPR036259	Major facilitator superfamily,Major facilitator superfamily domain,MFS transporter superfamily
Pmea_00016323	Photosymbiont Lineage	0.58505	0.075031	0.575375	0.5925	IPR001090,IPR003961,IPR008979,IPR009030,IPR011641,IPR013783,IPR036116	Ephrin receptor ligand binding domain,Fibronectin type III,Galactose-binding-like domain superfamily,Growth factor receptor cysteine-rich domain superfamily,Tyrosine-protein kinase ephrin type A/B receptor-like,Immunoglobulin-like fold,Fibronectin type III superfamily
Pmea_00016440	Photosymbiont Lineage	0.731	0.07524	0.72875	0.747725	IPR002035,IPR036465	von Willebrand factor,type A,von Willebrand factor A-like domain superfamily
Pmea_00016521	Photosymbiont Lineage	0.6057	0.102025	0.603975	0.608325	IPR003782,IPR013766,IPR017276,IPR036249	Copper chaperone SCO1/SenC,Thioredoxin domain,Synthesis of cytochrome c oxidase,Sco1/Sco2,Thioredoxin-like superfamily
Pmea_00017146	Photosymbiont Lineage	0.5202	0.015182	0.5158	0.525925	IPR011701,IPR020846,IPR036259	Major facilitator superfamily,Major facilitator superfamily domain,MFS transporter superfamily
Pmea_00018085	Photosymbiont Lineage	0.506	0.053193	0.50165	0.51355	IPR000595,IPR014710,IPR018490	Cyclic nucleotide-binding domain,RmlC-like jelly roll fold,Cyclic nucleotide-binding-like
Pmea_00018883	Photosymbiont Lineage	0.50465	0.02004	0.5024	0.50955	IPR000742,IPR002181,IPR003609,IPR013032,IPR014715,IPR014716,IPR020837,IPR036056	EGF-like domain,Fibrinogen,alpha/beta/gamma chain,C-terminal globular domain,PAN/Apple domain,EGF-like,conserved site,C-terminal globular,subdomain 2,subdomain 1,Fibrinogen-like,C-terminal
Pmea_00018891	Photosymbiont Lineage	0.8215	0.005052	0.8209	0.8232	IPR002181,IPR020837,IPR036056	Fibrinogen,alpha/beta/gamma chain,C-terminal globular domain,conserved site,Fibrinogen-like,C-terminal
Pmea_00019071	Photosymbiont Lineage	0.5012	0.012873	0.499275	0.502925	IPR003780,IPR023754	COX15/CtaA family,Heme A synthase,type 2
Pmea_00019286	Photosymbiont Lineage	0.61075	0.213329	0.606075	0.613925	IPR005374	Uncharacterised protein family UPF0184,eukaryota
Pmea_00019360	Photosymbiont Lineage	0.5434	0.077354	0.5427	0.5466	IPR000742	EGF-like domain
Pmea_00020463	Photosymbiont Lineage	0.51085	0.186534	0.3987	0.5189	IPR000210,IPR011333,IPR011705	BTB/POZ domain,SKP1/BTB/POZ domain superfamily,BTB/Kelch-associated
Pmea_00020591	Photosymbiont Lineage	0.5706	0.016557	0.5688	0.574525	IPR006553,IPR032675	Leucine-rich repeat,cysteine-containing subtype,Leucine-rich repeat domain superfamily
Pmea_00020629	Photosymbiont Lineage	0.52435	0.015425	0.5215	0.531175	IPR024810	Mab-21 domain
Pmea_00020732	Photosymbiont Lineage	0.6509	0.014456	0.6429	0.659075	IPR002347,IPR020904,IPR036291	Short-chain dehydrogenase/reductase SDR,Short-chain dehydrogenase/reductase,conserved site,NAD(P)-binding domain superfamily
Pmea_00021816	Photosymbiont Lineage	0.77145	0.007924	0.770075	0.7728	IPR011990,IPR013026,IPR019734,IPR024983	Tetratricopeptide-like helical domain superfamily,Tetratricopeptide repeat-containing domain,Tetratricopeptide repeat,CHAT domain
Pmea_00021945	Photosymbiont Lineage	0.5288	0.097655	0.524825	0.535425	IPR001308,IPR014729,IPR014730,IPR014731,IPR018206,IPR029035,IPR033947	Electron transfer flavoprotein alpha subunit/FixB,Rossmann-like alpha/beta/alpha sandwich fold,Electron transfer flavoprotein,alpha/beta-subunit,N-terminal,alpha subunit,C-terminal,Electron transfer flavoprotein subunit alpha,conserved site,DHS-like NAD/FAD-binding domain superfamily
Pmea_00022213	Photosymbiont Lineage	0.59735	0.173341	0.582125	0.611275	IPR002153,IPR005821	Transient receptor potential channel,canonical,Ion transport domain
Pmea_00022252	Photosymbiont Lineage	0.5151	0.008793	0.5137	0.5201	IPR042497	Transposase,L1 superfamily
Pmea_00023312	Photosymbiont Lineage	0.70445	0.015012	0.697575	0.7179	IPR000082,IPR000152,IPR000742,IPR001881,IPR009030,IPR013032,IPR018097,IPR036364	SEA domain,EGF-type aspartate/asparagine hydroxylation site,EGF-like domain,EGF-like calcium-binding domain,Growth factor receptor cysteine-rich domain superfamily,EGF-like,conserved site,EGF-like calcium-binding,SEA domain superfamily
Pmea_00024355	Photosymbiont Lineage	0.5115	0.012332	0.507525	0.514425	IPR000719,IPR001245,IPR008266,IPR011009,IPR017441,IPR020635	Protein kinase domain,Serine-threonine/tyrosine-protein kinase,catalytic domain,Tyrosine-protein kinase,active site,Protein kinase-like domain superfamily,Protein kinase,ATP binding site
Pmea_00024595	Photosymbiont Lineage	0.5384	0.055834	0.534425	0.55135	IPR000061,IPR006569,IPR008942,IPR013170,IPR035967	SWAP/Surp,CID domain,ENTH/VHS,mRNA splicing factor Cwf21 domain,SWAP/Surp superfamily
Pmea_00025082	Photosymbiont Lineage	0.58865	0.019191	0.5861	0.591925	IPR000504,IPR002589,IPR004170,IPR012317,IPR012677,IPR035979,IPR037197,IPR041249	RNA recognition motif domain,Macro domain,WWE domain,Poly(ADP-ribose) polymerase,catalytic domain,Nucleotide-binding alpha-beta plait domain superfamily,RNA-binding domain superfamily,WWE domain superfamily,DZIP3-like HEPN domain
Pmea_00026219	Photosymbiont Lineage	0.6816	0.323164	0	0.694225	IPR002937,IPR036188	Amine oxidase,FAD/NAD(P)-binding domain superfamily
Pmea_00026297	Photosymbiont Lineage	0.6269	0.231504	0.6264	0.628425	IPR001753,IPR014748,IPR029045	Enoyl-CoA hydratase/isomerase,Enoyl-CoA hydratase,C-terminal,ClpP/crotonase-like domain superfamily
Pmea_00027310	Photosymbiont Lineage	0.5251	0.013101	0.522125	0.527975	IPR000276,IPR017452	G protein-coupled receptor,rhodopsin-like,GPCR,7TM
Pmea_00027672	Photosymbiont Lineage	0.539	0.122307	0.536675	0.544325	IPR001128,IPR002401,IPR017972,IPR036396	Cytochrome P450,E-class,group I,conserved site,Cytochrome P450 superfamily
Pmea_00028155	Photosymbiont Lineage	0.5418	0.196399	0.530475	0.550375	IPR007074,IPR029044	LicD family,Nucleotide-diphospho-sugar transferases
Pmea_00028574	Photosymbiont Lineage	0.5449	0.01821	0.541675	0.5503	IPR009729,IPR027417	Galactose-3-O-sulfotransferase,P-loop containing nucleoside triphosphate hydrolase
Pmea_00028893	Photosymbiont Lineage	0.5404	0.011358	0.53705	0.5454	IPR000276,IPR017452	G protein-coupled receptor,rhodopsin-like,GPCR,7TM
Pmea_00029611	Photosymbiont Lineage	0.5074	0.020067	0.50185	0.516375	IPR002110,IPR020683,IPR036770	Ankyrin repeat,Ankyrin repeat-containing domain,Ankyrin repeat-containing domain superfamily
Pmea_00029614	Photosymbiont Lineage	0.84025	0.01102	0.8389	0.842625	IPR027806	Harbinger transposase-derived nuclease domain
Pmea_00029824	Photosymbiont Lineage	0.665	0.011242	0.663725	0.667925	IPR011990,IPR013026,IPR019734,IPR024983	Tetratricopeptide-like helical domain superfamily,Tetratricopeptide repeat-containing domain,Tetratricopeptide repeat,CHAT domain
Pmea_00030386	Photosymbiont Lineage	0.54785	0.006551	0.545775	0.550675	IPR022564	Protein of unknown function DUF2678
Pmea_00030520	Photosymbiont Lineage	0.59105	0.015959	0.58935	0.596775	IPR000742,IPR013032	EGF-like domain,EGF-like,conserved site
Pmea_00030835	Photosymbiont Lineage	0.5768	0.186643	0.568775	0.5777	IPR000742,IPR002181,IPR013032,IPR014716,IPR036056	EGF-like domain,Fibrinogen,alpha/beta/gamma chain,C-terminal globular domain,EGF-like,conserved site,C-terminal globular,subdomain 1,Fibrinogen-like,C-terminal
Pmea_00031436	Photosymbiont Lineage	0.64985	0.027283	0.649375	0.6518	IPR003961,IPR013783,IPR036116	Fibronectin type III,Immunoglobulin-like fold,Fibronectin type III superfamily
Pmea_00031437	Photosymbiont Lineage	0.61085	0.027812	0.609975	0.613725	IPR000203,IPR001024,IPR002859,IPR013122,IPR036392	GPS motif,PLAT/LH2 domain,PKD/REJ-like domain,Polycystin cation channel,PKD1/PKD2,PLAT/LH2 domain superfamily
Pmea_00031673	Photosymbiont Lineage	0.57295	0.015818	0.569875	0.584	IPR000742,IPR003609,IPR013032,IPR014716,IPR036056	EGF-like domain,PAN/Apple domain,EGF-like,conserved site,Fibrinogen,alpha/beta/gamma chain,C-terminal globular,subdomain 1,Fibrinogen-like,C-terminal
Pmea_00032951	Photosymbiont Lineage	0.579	0.026336	0.57715	0.584425	IPR000169,IPR000668,IPR013201,IPR025660,IPR025661,IPR038765,IPR039417	Cysteine peptidase,cysteine active site,Peptidase C1A,papain C-terminal,Cathepsin propeptide inhibitor domain (I29),histidine active site,asparagine active site,Papain-like cysteine peptidase superfamily,Papain-like cysteine endopeptidase
Pmea_00033159	Photosymbiont Lineage	0.524	0.027948	0.520275	0.5291	IPR001944,IPR008979,IPR017853,IPR019801,IPR025300,IPR026283,IPR031330	Glycoside hydrolase,family 35,Galactose-binding-like domain superfamily,Glycoside hydrolase superfamily,conserved site,Beta-galactosidase jelly roll domain,Beta-galactosidase 1-like,Glycoside hydrolase 35,catalytic domain
Pmea_00033368	Photosymbiont Lineage	0.5999	0.018235	0.593425	0.61345	IPR000907,IPR001024,IPR001885,IPR013819,IPR020834,IPR020835,IPR036226,IPR036392,IPR037060	Lipoxygenase,PLAT/LH2 domain,mammalian,C-terminal,conserved site,Catalase superfamily,Lipoxigenase,C-terminal domain superfamily,PLAT/LH2 domain superfamily,Catalase core domain superfamily
Pmea_00033467	Photosymbiont Lineage	0.57605	0.01309	0.5735	0.5811	IPR000276,IPR017452	G protein-coupled receptor,rhodopsin-like,GPCR,7TM
Pmea_00033505	Photosymbiont Lineage	0.59135	0.028207	0.59	0.593125	IPR000073,IPR000639,IPR006439,IPR011945,IPR023198,IPR023214,IPR029058,IPR036412,IPR041492	Alpha/beta hydrolase fold-1,Epoxide hydrolase-like,HAD hydrolase,subfamily IA,Predicted HAD-superfamily phosphatase,subfamily IA/Epoxide hydrolase,N-terminal,Phosphoglycolate phosphatase-like,domain 2,HAD superfamily,Alpha/Beta hydrolase fold,HAD-like superfamily,Haloacid dehalogenase-like hydrolase
Pmea_00033858	Photosymbiont Lineage	0.6397	0.007848	0.6383	0.6446	IPR032816	SNARE associated Golgi protein
Pmea_00033882	Photosymbiont Lineage	0.50625	0.014361	0.4995	0.5124	IPR000276,IPR017452	G protein-coupled receptor,rhodopsin-like,GPCR,7TM
Pmea_00034249	Photosymbiont Lineage	0.7262	0.012509	0.726	0.727575	IPR002035,IPR002153,IPR005821,IPR013320,IPR036465,IPR043136	von Willebrand factor,type A,Transient receptor potential channel,canonical,Ion transport domain,Concanavalin A-like lectin/glucanase domain superfamily,von Willebrand factor A-like domain superfamily,B30.2/SPRY domain superfamily
Pmea_00034282	Photosymbiont Lineage	0.5877	0.219828	0.569775	0.6027	IPR002035,IPR002153,IPR003877,IPR005821,IPR013320,IPR036465,IPR043136	von Willebrand factor,type A,Transient receptor potential channel,canonical,SPRY domain,Ion transport domain,Concanavalin A-like lectin/glucanase domain superfamily,von Willebrand factor A-like domain superfamily,B30.2/SPRY domain superfamily
Pmea_00034983	Photosymbiont Lineage	0.6852	0.326347	0	0.6922	IPR016054	Ly-6 antigen/uPA receptor-like
Pmea_00035011	Photosymbiont Lineage	0.5804	0.017685	0.578075	0.587525	IPR000276,IPR017452	G protein-coupled receptor,rhodopsin-like,GPCR,7TM
Pmea_00035032	Photosymbiont Lineage	0.50295	0.006855	0.5018	0.5041	IPR029058	Alpha/Beta hydrolase fold
Pmea_00035036	Photosymbiont Lineage	0.51195	0.02017	0.4974	0.5287	IPR011701,IPR020846,IPR036259	Major facilitator superfamily,Major facilitator superfamily domain,MFS transporter superfamily
Pmea_00035158	Photosymbiont Lineage	0.58485	0.020077	0.5795	0.6005	IPR000276,IPR017452	G protein-coupled receptor,rhodopsin-like,GPCR,7TM
Pmea_00035483	Photosymbiont Lineage	0.8241	0.010233	0.824	0.8241	IPR013783,IPR036179	Immunoglobulin-like fold,Immunoglobulin-like domain superfamily
Pmea_00035492	Photosymbiont Lineage	0.8144	0.009651	0.8142	0.815525	IPR000719,IPR001245,IPR011009,IPR013783,IPR017441,IPR036179	Protein kinase domain,Serine-threonine/tyrosine-protein kinase,catalytic domain,Protein kinase-like domain superfamily,Immunoglobulin-like fold,Protein kinase,ATP binding site,Immunoglobulin-like domain superfamily
Pmea_00035720	Photosymbiont Lineage	0.7792	0.020182	0.7789	0.7805	IPR008906	HAT,C-terminal dimerisation domain
Pmea_00035721	Photosymbiont Lineage	0.7012	0.024343	0.701075	0.7023	IPR001810,IPR036047	F-box domain,F-box-like domain superfamily

## Sheet: Supplementary Data 2
C. goreaui gene ID	Variable	VarianceMedian	sd	Q1	Q3	PFAM1	PFAM1.Sum	PFAM1.Def
SymbC1.scaffold738.10	Environment	0.90855	0.00657318	0.906575	0.9122	PF00651	BTB	BTB/POZ domain
SymbC1.scaffold1520.6	Environment	0.7996	0.0176501	0.7975	0.804375	PF00175	NAD_binding_1	Oxidoreductase NAD-binding domain
SymbC1.scaffold1482.6	Environment	0.7925	0.0112523	0.79065	0.79585	PF13872	AAA_34	P-loop containing NTP hydrolase pore-1
SymbC1.scaffold1601.1	Environment	0.74625	0.0160797	0.740975	0.756775	PF06912	DUF1275	Protein of unknown function (DUF1275)
SymbC1.scaffold3639.2	Environment	0.7404	0.0454319	0.736875	0.74705	PF00005	ABC_tran	ABC transporter
SymbC1.scaffold380.5	Environment	0.7377	0.128454	0.736325	0.740525	PF02219	MTHFR	Methylenetetrahydrofolate reductase
SymbC1.scaffold691.2	Environment	0.7294	0.0098522	0.72665	0.738925	PF00013	KH_1	KH domain
SymbC1.scaffold955.14	Environment	0.71905	0.00982635	0.7169	0.72275	PF07857	TMEM144	Transmembrane family, TMEM144 of transporters
SymbC1.scaffold407.2	Environment	0.7181	0.0115802	0.7168	0.72105	PF00145	DNA_methylase	C-5 cytosine-specific DNA methylase
SymbC1.scaffold1847.4	Environment	0.7147	0.00928548	0.712275	0.719725	PF00501	AMP-binding	AMP-binding enzyme
SymbC1.scaffold5240.4	Environment	0.71435	0.0211987	0.711975	0.719875	PF03464	eRF1_2	eRF1 domain 2
SymbC1.scaffold2621.7	Environment	0.7112	0.0174482	0.7088	0.715275	PF00069	Pkinase	Protein kinase domain
SymbC1.scaffold1563.2	Environment	0.7077	0.0484684	0.70125	0.716625	PF13621	Cupin_8	Cupin-like domain
SymbC1.scaffold4954.6	Environment	0.7034	0.0225211	0.691425	0.71385	PF00092	VWA	von Willebrand factor type A domain
SymbC1.scaffold664.1	Environment	0.69915	0.013366	0.695675	0.70475	PF00106	adh_short	short chain dehydrogenase
SymbC1.scaffold9516.1	Environment	0.6881	0.0144586	0.6852	0.69475	PF00514	Arm	Armadillo/beta-catenin-like repeat
SymbC1.scaffold52.7	Environment	0.6853	0.016998	0.6804	0.6937	PF00027	cNMP_binding	Cyclic nucleotide-binding domain
SymbC1.scaffold994.5	Environment	0.68375	0.031404	0.679	0.694525	PF13087	AAA_12	AAA domain
SymbC1.scaffold2167.6	Environment	0.68175	0.138391	0.672325	0.70365	PF00122	E1-E2_ATPase	E1-E2 ATPase
SymbC1.scaffold924.12	Environment	0.67725	0.0166571	0.67325	0.683275	PF02181	FH2	Formin Homology 2 Domain
SymbC1.scaffold5516.1	Environment	0.67465	0.0134721	0.6718	0.67995	PF07539	DRIM	Down-regulated in metastasis
SymbC1.scaffold8515.1	Environment	0.67	0.0240264	0.6642	0.67755	PF00644	PARP	Poly(ADP-ribose) polymerase catalytic domain
SymbC1.scaffold2744.1	Environment	0.6652	0.0364291	0.65985	0.6732	PF00648	Peptidase_C2	Calpain family cysteine protease
SymbC1.scaffold4683.2	Environment	0.6569	0.0153742	0.653675	0.6639	PF00830	Ribosomal_L28	Ribosomal L28 family
SymbC1.scaffold1228.8	Environment	0.6516	0.172213	0.645375	0.665	PF13519	VWA_2	von Willebrand factor type A domain
SymbC1.scaffold11419.2	Environment	0.6485	0.00961012	0.6428	0.654025	PF09922	DUF2154	Cell wall-active antibiotics response 4TMS YvqF
SymbC1.scaffold3068.3	Environment	0.6381	0.0128035	0.6325	0.64825	PF08623	TIP120	TATA-binding protein interacting (TIP20)
SymbC1.scaffold4194.2	Environment	0.63255	0.014982	0.626075	0.641725	PF03441	FAD_binding_7	FAD binding domain of DNA photolyase
SymbC1.scaffold4458.4	Environment	0.62025	0.0237211	0.615375	0.627175	PF16897	MMR_HSR1_Xtn	C-terminal region of MMR_HSR1 domain
SymbC1.scaffold5586.5	Environment	0.62015	0.0175232	0.615075	0.626525	PF00840	Glyco_hydro_7	Glycosyl hydrolase family 7
SymbC1.scaffold1095.10	Environment	0.61955	0.0648965	0.61485	0.62905	PF04130	GCP_C_terminal	Gamma tubulin complex component C-terminal
SymbC1.scaffold609.5	Environment	0.61735	0.042028	0.5999	0.640525	PF13424	TPR_12	Tetratricopeptide repeat
SymbC1.scaffold96.9	Environment	0.6168	0.0150527	0.610325	0.626925	PF00005	ABC_tran	ABC transporter
SymbC1.scaffold6664.2	Environment	0.6165	0.0360259	0.60595	0.628275	PF00484	Pro_CA	Carbonic anhydrase
SymbC1.scaffold1310.2	Environment	0.61625	0.0166319	0.61085	0.62365	PF00504	Chloroa_b-bind	Chlorophyll A-B binding protein
SymbC1.scaffold6469.4	Environment	0.6116	0.0131415	0.6091	0.619575	PF07992	Pyr_redox_2	Pyridine nucleotide-disulphide oxidoreductase
SymbC1.scaffold963.10	Environment	0.6086	0.0153656	0.6031	0.615625	PF12796	Ank_2	Ankyrin repeats (3 copies)
SymbC1.scaffold2383.4	Environment	0.60575	0.0415652	0.6006	0.6127	PF00027	cNMP_binding	Cyclic nucleotide-binding domain
SymbC1.scaffold1323.4	Environment	0.6046	0.155765	0.588525	0.6175	PF05193	Peptidase_M16_C	Peptidase M16 inactive domain
SymbC1.scaffold374.5	Environment	0.6035	0.0535501	0.596625	0.60635	PF01494	FAD_binding_3	FAD binding domain
SymbC1.scaffold976.8	Environment	0.60265	0.0163918	0.597625	0.610025	PF00929	RNase_T	Exonuclease
SymbC1.scaffold483.2	Environment	0.6009	0.0149045	0.594725	0.60925	PF00012	HSP70	Hsp70 protein
SymbC1.scaffold882.1	Environment	0.596	0.0143422	0.5928	0.605375	PF00145	DNA_methylase	C-5 cytosine-specific DNA methylase
SymbC1.scaffold506.1	Environment	0.59455	0.103456	0.589375	0.6008	PF13087	AAA_12	AAA domain
SymbC1.scaffold2297.5	Environment	0.59395	0.0280207	0.585225	0.603775	PF00085	Thioredoxin	Thioredoxin
SymbC1.scaffold4981.4	Environment	0.5919	0.0178179	0.585875	0.600675	PF01694	Rhomboid	Rhomboid family
SymbC1.scaffold7171.2	Environment	0.5915	0.143286	0.586975	0.59645	PF01764	Lipase_3	Lipase (class 3)
SymbC1.scaffold5619.4	Environment	0.59045	0.0213101	0.582675	0.5982	PF02146	SIR2	Sir2 family
SymbC1.scaffold1228.11	Environment	0.59035	0.0294298	0.584175	0.59755	PF13639	zf-RING_2	Ring finger domain
SymbC1.scaffold15470.1	Environment	0.58915	0.0154386	0.584375	0.599725	PF00012	HSP70	Hsp70 protein
SymbC1.scaffold726.6	Environment	0.58885	0.0217487	0.583975	0.599325	PF00044	Gp_dh_N	Glyceraldehyde 3-phosphate dehydrogenase, NAD binding domain
SymbC1.scaffold3548.3	Environment	0.5854	0.0181077	0.581475	0.592175	PF05903	Peptidase_C97	PPPDE putative peptidase domain
SymbC1.scaffold10115.1	Environment	0.57945	0.0312264	0.5753	0.5835	PF00036	EF-hand_1	EF hand
SymbC1.scaffold16187.1	Environment	0.57805	0.0226679	0.571725	0.589925	PF03741	TerC	Integral membrane protein TerC family
SymbC1.scaffold436.6	Environment	0.5778	0.0560692	0.5765	0.5797	PF00861	Ribosomal_L18p	Ribosomal L18 of archaea, bacteria, mitoch. and chloroplast
SymbC1.scaffold713.1	Environment	0.57735	0.0176016	0.571425	0.58525	PF00485	PRK	Phosphoribulokinase / Uridine kinase family
SymbC1.scaffold4664.1	Environment	0.57595	0.0291944	0.56465	0.605175	PF00443	UCH	Ubiquitin carboxyl-terminal hydrolase
SymbC1.scaffold7683.1	Environment	0.57085	0.019006	0.566375	0.580025	PF00504	Chloroa_b-bind	Chlorophyll A-B binding protein
SymbC1.scaffold1063.2	Environment	0.5678	0.0308601	0.5635	0.579725	PF00076	RRM_1	RNA recognition motif. (a.k.a. RRM, RBD, or RNP domain)
SymbC1.scaffold1577.2	Environment	0.56755	0.0357582	0.556125	0.577875	PF02535	Zip	ZIP Zinc transporter
SymbC1.scaffold6220.1	Environment	0.5657	0.0251614	0.554575	0.579725	PF10021	DUF2263	Uncharacterized protein conserved in bacteria (DUF2263)
SymbC1.scaffold1521.20	Environment	0.5655	0.221769	0.1732	0.5946	PF00090	TSP_1	Thrombospondin type 1 domain
SymbC1.scaffold7509.1	Environment	0.5649	0.0192709	0.5618	0.569825	PF00026	Asp	Eukaryotic aspartyl protease
SymbC1.scaffold6033.2	Environment	0.56455	0.0766092	0.558325	0.571325	PF00027	cNMP_binding	Cyclic nucleotide-binding domain
SymbC1.scaffold1109.1	Environment	0.5643	0.0220533	0.5572	0.57995	PF12697	Abhydrolase_6	Alpha/beta hydrolase family
SymbC1.scaffold5491.3	Environment	0.56265	0.0107071	0.558	0.568875	PF10230	LIDHydrolase	Lipid-droplet associated hydrolase
SymbC1.scaffold5354.3	Environment	0.56135	0.022367	0.5587	0.5659	PF05050	Methyltransf_21	Methyltransferase FkbM domain
SymbC1.scaffold3500.2	Environment	0.55755	0.0142068	0.55115	0.5673	PF13499	EF-hand_7	EF-hand domain pair
SymbC1.scaffold356.1	Environment	0.55735	0.0236514	0.54195	0.578025	PF00313	CSD	Cold-shock' DNA-binding domain
SymbC1.scaffold1728.2	Environment	0.55435	0.0439905	0.54545	0.5649	PF01565	FAD_binding_4	FAD binding domain
SymbC1.scaffold3078.3	Environment	0.55385	0.0134572	0.546075	0.55965	PF00856	SET	SET domain
SymbC1.scaffold1392.7	Environment	0.55285	0.0513961	0.54745	0.566025	PF13517	FG-GAP_3	FG-GAP-like repeat
SymbC1.scaffold2322.2	Environment	0.55225	0.0400463	0.54665	0.561525	PF00685	Sulfotransfer_1	Sulfotransferase domain
SymbC1.scaffold1818.3	Environment	0.55145	0.0754863	0.5434	0.561175	PF00145	DNA_methylase	C-5 cytosine-specific DNA methylase
SymbC1.scaffold733.8	Environment	0.54825	0.0257111	0.5371	0.5636	PF00989	PAS	PAS fold
SymbC1.scaffold1487.6	Environment	0.5479	0.0124184	0.54125	0.556625	PF00307	CH	Calponin homology (CH) domain
SymbC1.scaffold2788.3	Environment	0.54645	0.0194849	0.541275	0.55335	PF13202	EF-hand_5	EF hand
SymbC1.scaffold8173.1	Environment	0.54615	0.0235417	0.536075	0.554	PF05199	GMC_oxred_C	GMC oxidoreductase
SymbC1.scaffold5541.3	Environment	0.5458	0.0188223	0.540475	0.558575	PF12619	MCM2_N	Mini-chromosome maintenance protein 2
SymbC1.scaffold1928.7	Environment	0.5445	0.0240088	0.540575	0.55355	PF00450	Peptidase_S10	Serine carboxypeptidase
SymbC1.scaffold5920.1	Environment	0.54415	0.0425909	0.5406	0.551075	PF00226	DnaJ	DnaJ domain
SymbC1.scaffold8794.1	Environment	0.544	0.0184741	0.539875	0.55545	PF01716	MSP	Manganese-stabilising protein / photosystem II polypeptide
SymbC1.scaffold4409.2	Environment	0.54335	0.0225442	0.5344	0.5571	PF00176	SNF2-rel_dom	SNF2-related domain
SymbC1.scaffold819.3	Environment	0.54325	0.0187706	0.5374	0.5491	PF00164	Ribosom_S12_S23	Ribosomal protein S12/S23
SymbC1.scaffold8558.1	Environment	0.54	0.0763213	0.528775	0.557	PF00230	MIP	Major intrinsic protein
SymbC1.scaffold1192.3	Environment	0.5371	0.0526914	0.531975	0.5457	PF00069	Pkinase	Protein kinase domain
SymbC1.scaffold7596.1	Environment	0.53675	0.0237298	0.53205	0.543175	PF00270	DEAD	DEAD/DEAH box helicase
SymbC1.scaffold4031.4	Environment	0.53535	0.0293191	0.52835	0.544675	PF01885	PTS_2-RNA	RNA 2'-phosphotransferase, Tpt1 / KptA family
SymbC1.scaffold2571.3	Environment	0.5334	0.0359765	0.522975	0.540575	PF01825	GPS	GPCR proteolysis site, GPS, motif
SymbC1.scaffold91.18	Environment	0.5325	0.0247438	0.527575	0.538675	PF00889	EF_TS	Elongation factor TS
SymbC1.scaffold935.7	Environment	0.5279	0.0697767	0.518175	0.536725	PF01926	MMR_HSR1	50S ribosome-binding GTPase
SymbC1.scaffold362.3	Environment	0.5278	0.105906	0.5229	0.53415	PF00013	KH_1	KH domain
SymbC1.scaffold2039.1	Environment	0.5263	0.0422334	0.521175	0.5325	PF01026	TatD_DNase	TatD related DNase
SymbC1.scaffold210.9	Environment	0.52535	0.0353634	0.48555	0.544025	PF01636	APH	Phosphotransferase enzyme family
SymbC1.scaffold5920.3	Environment	0.525	0.0690254	0.522575	0.5285	PF00144	Beta-lactamase	Beta-lactamase
SymbC1.scaffold3115.3	Environment	0.52465	0.0141018	0.5184	0.530575	PF05721	PhyH	Phytanoyl-CoA dioxygenase (PhyH)
SymbC1.scaffold625.2	Environment	0.5242	0.0223668	0.52035	0.53255	PF04446	Thg1	tRNAHis guanylyltransferase
SymbC1.scaffold1764.11	Environment	0.52405	0.0177799	0.51845	0.5344	PF00520	Ion_trans	Ion transport protein
SymbC1.scaffold224.4	Environment	0.52245	0.0414964	0.513575	0.54375	PF00025	Arf	ADP-ribosylation factor family
SymbC1.scaffold2708.4	Environment	0.52205	0.0165147	0.517225	0.53325	PF13424	TPR_12	Tetratricopeptide repeat
SymbC1.scaffold1375.1	Environment	0.52155	0.0257381	0.51285	0.531275	PF00632	HECT	HECT-domain (ubiquitin-transferase)
SymbC1.scaffold950.5	Environment	0.52055	0.0158056	0.513775	0.532125	PF03992	ABM	Antibiotic biosynthesis monooxygenase
SymbC1.scaffold4852.1	Environment	0.51975	0.0279834	0.508775	0.524325	PF01169	UPF0016	Uncharacterized protein family UPF0016
SymbC1.scaffold2902.12	Environment	0.51955	0.0342965	0.510525	0.52525	PF12999	PRKCSH-like	Glucosidase II beta subunit-like
SymbC1.scaffold10224.2	Environment	0.5186	0.014291	0.5099	0.52745	PF00465	Fe-ADH	Iron-containing alcohol dehydrogenase
SymbC1.scaffold3136.1	Environment	0.51715	0.182284	0.50655	0.52385	PF07728	AAA_5	AAA domain (dynein-related subfamily)
SymbC1.scaffold127.5	Environment	0.5167	0.0648844	0.508175	0.525075	PF05128	DUF697	Domain of unknown function (DUF697)
SymbC1.scaffold1186.8	Environment	0.51655	0.0275374	0.509975	0.524825	PF00753	Lactamase_B	Metallo-beta-lactamase superfamily
SymbC1.scaffold1130.3	Environment	0.51605	0.0168317	0.5074	0.52775	PF00403	HMA	Heavy-metal-associated domain
SymbC1.scaffold11857.1	Environment	0.51555	0.0159578	0.510875	0.52175	PF00225	Kinesin	Kinesin motor domain
SymbC1.scaffold6463.2	Environment	0.51515	0.0337602	0.505375	0.5301	PF02492	cobW	CobW/HypB/UreG, nucleotide-binding domain
SymbC1.scaffold610.2	Environment	0.51315	0.0110636	0.5086	0.517725	PF03577	Peptidase_C69	Peptidase family C69
SymbC1.scaffold202.11	Environment	0.5109	0.0806354	0.500175	0.5189	PF00504	Chloroa_b-bind	Chlorophyll A-B binding protein
SymbC1.scaffold3370.1	Environment	0.5092	0.0175134	0.504975	0.517775	PF12796	Ank_2	Ankyrin repeats (3 copies)
SymbC1.scaffold2216.1	Environment	0.50755	0.0542393	0.48935	0.5248	PF00318	Ribosomal_S2	Ribosomal protein S2
SymbC1.scaffold397.2	Environment	0.5064	0.0403102	0.499475	0.5164	PF00520	Ion_trans	Ion transport protein
SymbC1.scaffold7475.3	Environment	0.50635	0.0223852	0.50255	0.51255	PF07690	MFS_1	Major Facilitator Superfamily
SymbC1.scaffold5150.2	Environment	0.5053	0.0297822	0.49765	0.52095	PF01425	Amidase	Amidase
SymbC1.scaffold5342.2	Environment	0.5051	0.0462987	0.50005	0.517825	PF01529	DHHC	DHHC palmitoyltransferase
SymbC1.scaffold4102.4	Environment	0.50505	0.0171441	0.5017	0.514775	PF01425	Amidase	Amidase
SymbC1.scaffold4937.1	Environment	0.50405	0.108076	0.49225	0.513375	PF08241	Methyltransf_11	Methyltransferase domain
SymbC1.scaffold111.5	Environment	0.5036	0.040087	0.49825	0.5094	PF13450	NAD_binding_8	NAD(P)-binding Rossmann-like domain
SymbC1.scaffold5420.7	Environment	0.5035	0.0110041	0.502375	0.505125	PF01565	FAD_binding_4	FAD binding domain
SymbC1.scaffold2391.17	Environment	0.50335	0.0232416	0.494275	0.5109	PF00027	cNMP_binding	Cyclic nucleotide-binding domain
SymbC1.scaffold6510.2	Environment	0.5028	0.0268366	0.49715	0.50915	PF13424	TPR_12	Tetratricopeptide repeat
SymbC1.scaffold4399.3	Environment	0.50175	0.0294702	0.496075	0.512225	PF04851	ResIII	Type III restriction enzyme, res subunit
SymbC1.scaffold112.7	Environment	0.5014	0.0153129	0.495275	0.510725	PF00248	Aldo_ket_red	Aldo/keto reductase family
SymbC1.scaffold2845.11	Environment	0.5014	0.0203392	0.495525	0.51175	PF00122	E1-E2_ATPase	E1-E2 ATPase
SymbC1.scaffold707.5	Host Lineage	0.8025	0.0119852	0.795775	0.806	PF09113	N-glycanase_C	Peptide-N-glycosidase F, C terminal
SymbC1.scaffold414.11	Host Lineage	0.7963	0.00919111	0.794	0.79875	PF00262	Calreticulin	Calreticulin family
SymbC1.scaffold2657.5	Host Lineage	0.79485	0.00633337	0.793375	0.79735	PF00566	RabGAP-TBC	Rab-GTPase-TBC domain
SymbC1.scaffold10309.1	Host Lineage	0.77995	0.31392	0.171	0.792225	PF01490	Aa_trans	Transmembrane amino acid transporter protein
SymbC1.scaffold3529.2	Host Lineage	0.76535	0.0935331	0.7623	0.7675	PF00141	peroxidase	Peroxidase
SymbC1.scaffold1327.5	Host Lineage	0.761	0.00942185	0.7594	0.76415	PF02364	Glucan_synthase	1,3-beta-glucan synthase component
SymbC1.scaffold8543.1	Host Lineage	0.7592	0.00928677	0.757475	0.7632	PF00313	CSD	Cold-shock' DNA-binding domain
SymbC1.scaffold1742.11	Host Lineage	0.75495	0.162612	0.7524	0.7612	PF13415	Kelch_3	Galactose oxidase, central domain
SymbC1.scaffold8102.2	Host Lineage	0.7526	0.053023	0.7435	0.765175	PF00069	Pkinase	Protein kinase domain
SymbC1.scaffold356.17	Host Lineage	0.74375	0.144206	0.73965	0.749025	PF00462	Glutaredoxin	Glutaredoxin
SymbC1.scaffold2657.3	Host Lineage	0.72755	0.0117658	0.72535	0.732	PF02690	Na_Pi_cotrans	Na+/Pi-cotransporter
SymbC1.scaffold3944.5	Host Lineage	0.7272	0.00929333	0.7251	0.731275	PF01302	CAP_GLY	CAP-Gly domain
SymbC1.scaffold1262.1	Host Lineage	0.69715	0.0119327	0.6941	0.702425	PF00400	WD40	WD domain, G-beta repeat
SymbC1.scaffold2213.12	Host Lineage	0.69585	0.187019	0.358125	0.703725	PF01753	zf-MYND	MYND finger
SymbC1.scaffold3627.1	Host Lineage	0.68355	0.0100382	0.679975	0.689725	PF05179	CDC73_C	RNA pol II accessory factor, Cdc73 family, C-terminal
SymbC1.scaffold1079.2	Host Lineage	0.67935	0.0111777	0.6746	0.68375	PF00149	Metallophos	Calcineurin-like phosphoesterase
SymbC1.scaffold2155.3	Host Lineage	0.6636	0.0144925	0.657575	0.6727	PF11790	Glyco_hydro_cc	Glycosyl hydrolase catalytic core
SymbC1.scaffold1742.8	Host Lineage	0.6626	0.0448622	0.656175	0.667	PF13418	Kelch_4	Galactose oxidase, central domain
SymbC1.scaffold491.2	Host Lineage	0.6589	0.0125482	0.6533	0.6653	PF03629	SASA	Carbohydrate esterase, sialic acid-specific acetylesterase
SymbC1.scaffold787.4	Host Lineage	0.6533	0.0224372	0.6508	0.658475	PF00027	cNMP_binding	Cyclic nucleotide-binding domain
SymbC1.scaffold2589.6	Host Lineage	0.6516	0.0162996	0.647975	0.656025	PF00258	Flavodoxin_1	Flavodoxin
SymbC1.scaffold455.7	Host Lineage	0.65045	0.0102062	0.646025	0.654825	PF00027	cNMP_binding	Cyclic nucleotide-binding domain
SymbC1.scaffold1101.5	Host Lineage	0.64745	0.0110318	0.64325	0.651125	PF13517	FG-GAP_3	FG-GAP-like repeat
SymbC1.scaffold1327.3	Host Lineage	0.64445	0.0119716	0.63915	0.65155	PF14288	FKS1_dom1	1,3-beta-glucan synthase subunit FKS1, domain-1
SymbC1.scaffold1029.2	Host Lineage	0.6371	0.0128365	0.631825	0.64345	PF01055	Glyco_hydro_31	Glycosyl hydrolases family 31
SymbC1.scaffold1113.1	Host Lineage	0.63075	0.0928695	0.6269	0.6343	PF00069	Pkinase	Protein kinase domain
SymbC1.scaffold790.7	Host Lineage	0.6159	0.00895504	0.6108	0.623075	PF06916	DUF1279	Protein of unknown function (DUF1279)
SymbC1.scaffold1096.5	Host Lineage	0.61325	0.0266865	0.610475	0.6197	PF16413	Mlh1_C	DNA mismatch repair protein Mlh1 C-terminus
SymbC1.scaffold1528.1	Host Lineage	0.61215	0.100425	0.6031	0.6182	PF06732	Pescadillo_N	Pescadillo N-terminus
SymbC1.scaffold564.6	Host Lineage	0.61085	0.113733	0.6049	0.61795	PF13240	zinc_ribbon_2	zinc-ribbon domain
SymbC1.scaffold1244.8	Host Lineage	0.61055	0.0134552	0.60405	0.6171	PF13499	EF-hand_7	EF-hand domain pair
SymbC1.scaffold1240.1	Host Lineage	0.60885	0.243202	0.1176	0.61645	PF00520	Ion_trans	Ion transport protein
SymbC1.scaffold154.3	Host Lineage	0.60835	0.0169845	0.6042	0.618225	PF16499	Melibiase_2	Alpha galactosidase A
SymbC1.scaffold616.6	Host Lineage	0.60575	0.0132765	0.60125	0.61255	PF00350	Dynamin_N	Dynamin family
SymbC1.scaffold1845.2	Host Lineage	0.6049	0.0127389	0.6003	0.614625	PF07699	Ephrin_rec_like	Tyrosine-protein kinase ephrin type A/B receptor-like
SymbC1.scaffold623.11	Host Lineage	0.60315	0.0154467	0.5942	0.610075	PF00168	C2	C2 domain
SymbC1.scaffold6427.1	Host Lineage	0.5969	0.0754756	0.5643	0.619725	PF00643	zf-B_box	B-box zinc finger
SymbC1.scaffold16838.1	Host Lineage	0.59365	0.0151499	0.58785	0.603425	PF00175	NAD_binding_1	Oxidoreductase NAD-binding domain
SymbC1.scaffold1583.5	Host Lineage	0.5927	0.164279	0.589175	0.599625	PF00109	ketoacyl-synt	Beta-ketoacyl synthase, N-terminal domain
SymbC1.scaffold90.12	Host Lineage	0.5918	0.0107072	0.586	0.599925	PF00173	Cyt-b5	Cytochrome b5-like Heme/Steroid binding domain
SymbC1.scaffold1834.5	Host Lineage	0.59175	0.280968	0.0458	0.60195	PF01369	Sec7	Sec7 domain
SymbC1.scaffold17953.1	Host Lineage	0.5891	0.0145754	0.584875	0.597325	PF13292	DXP_synthase_N	1-deoxy-D-xylulose-5-phosphate synthase
SymbC1.scaffold2420.7	Host Lineage	0.5858	0.16281	0.344675	0.614025	PF00004	AAA	ATPase family associated with various cellular activities (AAA)
SymbC1.scaffold305.7	Host Lineage	0.5855	0.0116383	0.584	0.5919	PF00225	Kinesin	Kinesin motor domain
SymbC1.scaffold1640.3	Host Lineage	0.58535	0.077272	0.58125	0.5905	PF01966	HD	HD domain
SymbC1.scaffold6884.2	Host Lineage	0.5788	0.0161296	0.57265	0.5844	PF07718	Coatamer_beta_C	Coatomer beta C-terminal region
SymbC1.scaffold826.1	Host Lineage	0.57755	0.0185417	0.568625	0.58695	PF00520	Ion_trans	Ion transport protein
SymbC1.scaffold4278.3	Host Lineage	0.57635	0.0174995	0.570075	0.58155	PF08450	SGL	SMP-30/Gluconolactonase/LRE-like region
SymbC1.scaffold1742.10	Host Lineage	0.57515	0.222177	0.121775	0.58485	PF13418	Kelch_4	Galactose oxidase, central domain
SymbC1.scaffold4124.4	Host Lineage	0.57235	0.018373	0.56445	0.578575	PF00665	rve	Integrase core domain
SymbC1.scaffold9944.1	Host Lineage	0.57215	0.170644	0.56735	0.578175	PF00504	Chloroa_b-bind	Chlorophyll A-B binding protein
SymbC1.scaffold1828.4	Host Lineage	0.5697	0.0105237	0.565325	0.575125	PF00248	Aldo_ket_red	Aldo/keto reductase family
SymbC1.scaffold2349.4	Host Lineage	0.56955	0.089322	0.55175	0.58065	PF02225	PA	PA domain
SymbC1.scaffold1092.2	Host Lineage	0.5682	0.021314	0.56395	0.57875	PF00069	Pkinase	Protein kinase domain
SymbC1.scaffold6364.3	Host Lineage	0.56445	0.0234008	0.559425	0.56915	PF00648	Peptidase_C2	Calpain family cysteine protease
SymbC1.scaffold5835.1	Host Lineage	0.55975	0.0221255	0.55575	0.566425	PF00924	MS_channel	Mechanosensitive ion channel
SymbC1.scaffold10878.1	Host Lineage	0.5596	0.0155258	0.5546	0.56605	PF00069	Pkinase	Protein kinase domain
SymbC1.scaffold4218.1	Host Lineage	0.55905	0.0107567	0.55335	0.56745	PF11940	DUF3458	Domain of unknown function (DUF3458) Ig-like fold
SymbC1.scaffold81.3	Host Lineage	0.55765	0.0577986	0.551	0.568775	PF13469	Sulfotransfer_3	Sulfotransferase family
SymbC1.scaffold143.20	Host Lineage	0.5565	0.125692	0.5478	0.56355	PF03950	tRNA-synt_1c_C	tRNA synthetases class I (E and Q), anti-codon binding domain
SymbC1.scaffold269.7	Host Lineage	0.5563	0.0226006	0.54605	0.567	PF13458	Peripla_BP_6	Periplasmic binding protein
SymbC1.scaffold745.6	Host Lineage	0.556	0.17861	0.5515	0.563025	PF00069	Pkinase	Protein kinase domain
SymbC1.scaffold3004.1	Host Lineage	0.5541	0.0162696	0.550875	0.56035	PF00024	PAN_1	PAN domain
SymbC1.scaffold4471.2	Host Lineage	0.55355	0.0150995	0.5471	0.560775	PF03009	GDPD	Glycerophosphoryl diester phosphodiesterase family
SymbC1.scaffold2676.2	Host Lineage	0.553	0.136439	0.549175	0.56025	PF00520	Ion_trans	Ion transport protein
SymbC1.scaffold3589.1	Host Lineage	0.55195	0.0169994	0.548425	0.558175	PF00113	Enolase_C	Enolase, C-terminal TIM barrel domain
SymbC1.scaffold2201.7	Host Lineage	0.55155	0.0577536	0.54375	0.557125	PF01421	Reprolysin	Reprolysin (M12B) family zinc metalloprotease
SymbC1.scaffold1504.1	Host Lineage	0.5508	0.0852716	0.547975	0.555225	PF01062	Bestrophin	Bestrophin, RFP-TM, chloride channel
SymbC1.scaffold3087.1	Host Lineage	0.5499	0.0241959	0.54055	0.5594	PF09818	ABC_ATPase	Predicted ATPase of the ABC class
SymbC1.scaffold10370.3	Host Lineage	0.5496	0.0850617	0.546975	0.5608	PF00520	Ion_trans	Ion transport protein
SymbC1.scaffold303.13	Host Lineage	0.5483	0.0525308	0.544025	0.5528	PF02854	MIF4G	MIF4G domain
SymbC1.scaffold11294.1	Host Lineage	0.54815	0.0273539	0.54265	0.555175	PF01841	Transglut_core	Transglutaminase-like superfamily
SymbC1.scaffold54.5	Host Lineage	0.54645	0.0127783	0.5391	0.555725	PF13086	AAA_11	AAA domain
SymbC1.scaffold1028.13	Host Lineage	0.54585	0.0388824	0.52755	0.55985	PF05118	Asp_Arg_Hydrox	Aspartyl/Asparaginyl beta-hydroxylase
SymbC1.scaffold59.5	Host Lineage	0.54545	0.173349	0.5378	0.55225	PF00270	DEAD	DEAD/DEAH box helicase
SymbC1.scaffold221.10	Host Lineage	0.54205	0.0192671	0.535475	0.550675	PF02996	Prefoldin	Prefoldin subunit
SymbC1.scaffold3256.3	Host Lineage	0.54195	0.0216483	0.530375	0.555625	PF00274	Glycolytic	Fructose-bisphosphate aldolase class-I
SymbC1.scaffold8526.2	Host Lineage	0.5415	0.0246216	0.535575	0.5491	PF13499	EF-hand_7	EF-hand domain pair
SymbC1.scaffold2180.7	Host Lineage	0.54035	0.0273268	0.534975	0.546625	PF00328	His_Phos_2	Histidine phosphatase superfamily (branch 2)
SymbC1.scaffold2003.2	Host Lineage	0.539	0.146604	0.52805	0.543775	PF17177	PPR_long	Pentacotripeptide-repeat region of PRORP
SymbC1.scaffold441.9	Host Lineage	0.5383	0.0100204	0.53485	0.542725	PF00899	ThiF	ThiF family
SymbC1.scaffold7073.3	Host Lineage	0.5379	0.0127705	0.532475	0.544325	PF13679	Methyltransf_32	Methyltransferase domain
SymbC1.scaffold968.4	Host Lineage	0.53665	0.0217829	0.519325	0.549975	PF07699	Ephrin_rec_like	Tyrosine-protein kinase ephrin type A/B receptor-like
SymbC1.scaffold3251.2	Host Lineage	0.536	0.247872	0.023825	0.541775	PF13374	TPR_10	Tetratricopeptide repeat
SymbC1.scaffold1859.3	Host Lineage	0.5359	0.0771818	0.5336	0.543075	PF04666	Glyco_transf_54	N-Acetylglucosaminyltransferase-IV (GnT-IV) conserved region
SymbC1.scaffold3827.1	Host Lineage	0.5355	0.0179756	0.5313	0.543025	PF06472	ABC_membrane_2	ABC transporter transmembrane region 2
SymbC1.scaffold815.4	Host Lineage	0.53545	0.0560067	0.529375	0.547325	PF00106	adh_short	short chain dehydrogenase
SymbC1.scaffold697.13	Host Lineage	0.53495	0.0581711	0.522775	0.558275	PF04729	ASF1_hist_chap	ASF1 like histone chaperone
SymbC1.scaffold1522.1	Host Lineage	0.53475	0.028975	0.524875	0.560275	PF04547	Anoctamin	Calcium-activated chloride channel
SymbC1.scaffold1556.8	Host Lineage	0.53435	0.0601982	0.52585	0.54935	PF00013	KH_1	KH domain
SymbC1.scaffold6123.2	Host Lineage	0.5333	0.0175329	0.5278	0.5446	PF14716	HHH_8	Helix-hairpin-helix domain
SymbC1.scaffold6468.4	Host Lineage	0.5318	0.0139754	0.528575	0.540075	PF00069	Pkinase	Protein kinase domain
SymbC1.scaffold5055.1	Host Lineage	0.53035	0.0465267	0.51645	0.53985	PF13517	FG-GAP_3	FG-GAP-like repeat
SymbC1.scaffold2216.3	Host Lineage	0.52865	0.0154342	0.5226	0.535775	PF00188	CAP	Cysteine-rich secretory protein family
SymbC1.scaffold346.4	Host Lineage	0.5285	0.0143269	0.52465	0.534775	PF03055	RPE65	Retinal pigment epithelial membrane protein
SymbC1.scaffold7957.1	Host Lineage	0.5284	0.0472204	0.519925	0.537975	PF02668	TauD	Taurine catabolism dioxygenase TauD, TfdA family
SymbC1.scaffold2549.1	Host Lineage	0.52705	0.0176464	0.5231	0.541325	PF00493	MCM	MCM P-loop domain
SymbC1.scaffold4675.1	Host Lineage	0.52635	0.0160163	0.518475	0.533625	PF00176	SNF2-rel_dom	SNF2-related domain
SymbC1.scaffold2214.1	Host Lineage	0.5262	0.0426267	0.51895	0.53525	PF00266	Aminotran_5	Aminotransferase class-V
SymbC1.scaffold2895.2	Host Lineage	0.52595	0.0219989	0.519675	0.536825	PF00155	Aminotran_1_2	Aminotransferase class I and II
SymbC1.scaffold11596.1	Host Lineage	0.5259	0.0134244	0.523375	0.5356	PF12796	Ank_2	Ankyrin repeats (3 copies)
SymbC1.scaffold700.6	Host Lineage	0.5242	0.0647192	0.519975	0.528725	PF04427	Brix	Brix domain
SymbC1.scaffold463.7	Host Lineage	0.5187	0.0118119	0.5146	0.525625	PF00211	Guanylate_cyc	Adenylate and Guanylate cyclase catalytic domain
SymbC1.scaffold313.10	Host Lineage	0.5172	0.0221838	0.508675	0.528275	PF01591	6PF2K	6-phosphofructo-2-kinase
SymbC1.scaffold5120.3	Host Lineage	0.51675	0.0270963	0.505925	0.522475	PF13519	VWA_2	von Willebrand factor type A domain
SymbC1.scaffold3578.5	Host Lineage	0.51465	0.012784	0.510875	0.524825	PF12777	MT	Microtubule-binding stalk of dynein motor
SymbC1.scaffold4141.4	Host Lineage	0.5146	0.039156	0.4995	0.5287	PF13812	PPR_3	Pentatricopeptide repeat domain
SymbC1.scaffold3928.2	Host Lineage	0.51365	0.0176405	0.5104	0.521425	PF00005	ABC_tran	ABC transporter
SymbC1.scaffold3353.5	Host Lineage	0.51355	0.0186472	0.5063	0.52595	PF13532	2OG-FeII_Oxy_2	2OG-Fe(II) oxygenase superfamily
SymbC1.scaffold3552.5	Host Lineage	0.51275	0.050826	0.50355	0.519925	PF00202	Aminotran_3	Aminotransferase class-III
SymbC1.scaffold1938.4	Host Lineage	0.5126	0.010753	0.508775	0.5207	PF07859	Abhydrolase_3	alpha/beta hydrolase fold
SymbC1.scaffold1908.1	Host Lineage	0.5123	0.0179621	0.507	0.52235	PF00075	RNase_H	RNase H
SymbC1.scaffold8190.3	Host Lineage	0.51225	0.0125665	0.5091	0.520925	PF13499	EF-hand_7	EF-hand domain pair
SymbC1.scaffold13243.1	Host Lineage	0.5119	0.235116	0.048875	0.524525	PF00884	Sulfatase	Sulfatase
SymbC1.scaffold533.8	Host Lineage	0.5105	0.151611	0.23545	0.517875	PF02493	MORN	MORN repeat
SymbC1.scaffold306.1	Host Lineage	0.5104	0.02318	0.5041	0.52115	PF03382	DUF285	Mycoplasma protein of unknown function, DUF285
SymbC1.scaffold1979.3	Host Lineage	0.5081	0.0256323	0.495	0.52145	PF00237	Ribosomal_L22	Ribosomal protein L22p/L17e
SymbC1.scaffold213.9	Host Lineage	0.50805	0.00723236	0.5047	0.515125	PF00069	Pkinase	Protein kinase domain
SymbC1.scaffold393.1	Host Lineage	0.50585	0.0171527	0.498875	0.5164	PF02181	FH2	Formin Homology 2 Domain
SymbC1.scaffold218.12	Host Lineage	0.5054	0.0637026	0.499875	0.51245	PF03712	Cu2_monoox_C	Copper type II ascorbate-dependent monooxygenase, C-terminal domain
SymbC1.scaffold5205.1	Host Lineage	0.50445	0.00665147	0.5018	0.507875	PF13857	Ank_5	Ankyrin repeats (many copies)
SymbC1.scaffold6963.1	Host Lineage	0.50355	0.119391	0.47385	0.513775	PF00520	Ion_trans	Ion transport protein
SymbC1.scaffold507.6	Host Lineage	0.50345	0.0203216	0.497325	0.512525	PF06863	DUF1254	Protein of unknown function (DUF1254)
SymbC1.scaffold175.5	Host Lineage	0.503	0.00940128	0.501575	0.5061	PF00149	Metallophos	Calcineurin-like phosphoesterase
SymbC1.scaffold401.1	Host Lineage	0.50225	0.106682	0.492575	0.5114	PF07727	RVT_2	Reverse transcriptase (RNA-dependent DNA polymerase)
SymbC1.scaffold1379.4	Host Lineage	0.50195	0.162523	0.492525	0.509325	PF10431	ClpB_D2-small	C-terminal, D2-small domain, of ClpB protein
SymbC1.scaffold1249.8	Host Lineage	0.5016	0.0107413	0.498575	0.50595	PF05721	PhyH	Phytanoyl-CoA dioxygenase (PhyH)
SymbC1.scaffold3008.4	Host Lineage	0.50085	0.0150977	0.4961	0.514175	PF05721	PhyH	Phytanoyl-CoA dioxygenase (PhyH)
SymbC1.scaffold308.5	Photosymbiont Lineage	0.982	0.00264485	0.982	0.982	PF00005	ABC_tran	ABC transporter
SymbC1.scaffold1172.7	Photosymbiont Lineage	0.9507	0.00340936	0.9504	0.9509	PF11443	DUF2828	Domain of unknown function (DUF2828)
SymbC1.scaffold4576.1	Photosymbiont Lineage	0.9324	0.00646424	0.9315	0.9339	PF02567	PhzC-PhzF	Phenazine biosynthesis-like protein
SymbC1.scaffold1091.2	Photosymbiont Lineage	0.92755	0.00488087	0.925575	0.928925	PF06039	Mqo	Malate:quinone oxidoreductase (Mqo)
SymbC1.scaffold409.5	Photosymbiont Lineage	0.92095	0.00539767	0.9192	0.922125	PF02770	Acyl-CoA_dh_M	Acyl-CoA dehydrogenase, middle domain
SymbC1.scaffold165.1	Photosymbiont Lineage	0.9164	0.00435457	0.9155	0.91965	PF00013	KH_1	KH domain
SymbC1.scaffold409.4	Photosymbiont Lineage	0.9162	0.00570646	0.9154	0.917025	PF00579	tRNA-synt_1b	tRNA synthetases class I (W and Y)
SymbC1.scaffold1641.4	Photosymbiont Lineage	0.915	0.00529684	0.912675	0.917525	PF08242	Methyltransf_12	Methyltransferase domain
SymbC1.scaffold3870.8	Photosymbiont Lineage	0.91475	0.00582395	0.9102	0.917625	PF05705	DUF829	Eukaryotic protein of unknown function (DUF829)
SymbC1.scaffold1686.2	Photosymbiont Lineage	0.9141	0.00459308	0.9134	0.91525	PF12294	DUF3626	Protein of unknown function (DUF3626)
SymbC1.scaffold550.2	Photosymbiont Lineage	0.90945	0.00849058	0.908	0.91195	PF02516	STT3	Oligosaccharyl transferase STT3 subunit
SymbC1.scaffold2787.2	Photosymbiont Lineage	0.90475	0.00396307	0.904275	0.9057	PF13439	Glyco_transf_4	Glycosyltransferase Family 4
SymbC1.scaffold4576.2	Photosymbiont Lineage	0.9015	0.00801382	0.898175	0.9054	PF05057	DUF676	Putative serine esterase (DUF676)
SymbC1.scaffold6037.1	Photosymbiont Lineage	0.9007	0.00311566	0.89935	0.9024	PF07699	Ephrin_rec_like	Tyrosine-protein kinase ephrin type A/B receptor-like
SymbC1.scaffold453.10	Photosymbiont Lineage	0.89365	0.00302297	0.8928	0.895625	PF00149	Metallophos	Calcineurin-like phosphoesterase
SymbC1.scaffold1032.3	Photosymbiont Lineage	0.89285	0.00708122	0.89155	0.895775	PF13833	EF-hand_8	EF-hand domain pair
SymbC1.scaffold7589.2	Photosymbiont Lineage	0.89215	0.00787941	0.890575	0.896225	PF13418	Kelch_4	Galactose oxidase, central domain
SymbC1.scaffold822.7	Photosymbiont Lineage	0.892	0.00574486	0.8906	0.89445	PF02516	STT3	Oligosaccharyl transferase STT3 subunit
SymbC1.scaffold5652.2	Photosymbiont Lineage	0.8914	0.00723739	0.8903	0.893725	PF03473	MOSC	MOSC domain
SymbC1.scaffold1999.2	Photosymbiont Lineage	0.88745	0.0080025	0.885575	0.89415	PF17168	DUF5127	Domain of unknown function (DUF5127)
SymbC1.scaffold3532.1	Photosymbiont Lineage	0.8864	0.00455802	0.8836	0.8882	PF07714	PK_Tyr_Ser-Thr	Protein tyrosine and serine/threonine kinase
SymbC1.scaffold6085.2	Photosymbiont Lineage	0.8852	0.0114314	0.877325	0.8907	PF00520	Ion_trans	Ion transport protein
SymbC1.scaffold853.3	Photosymbiont Lineage	0.8852	0.00797979	0.8843	0.8869	PF07690	MFS_1	Major Facilitator Superfamily
SymbC1.scaffold258.6	Photosymbiont Lineage	0.87865	0.00612276	0.87685	0.880525	PF00504	Chloroa_b-bind	Chlorophyll A-B binding protein
SymbC1.scaffold3816.8	Photosymbiont Lineage	0.8672	0.00642634	0.8668	0.8687	PF00854	PTR2	POT family
SymbC1.scaffold1066.10	Photosymbiont Lineage	0.8657	0.00472421	0.86435	0.867975	PF13410	GST_C_2	Glutathione S-transferase, C-terminal domain
SymbC1.scaffold4576.3	Photosymbiont Lineage	0.8655	0.00410672	0.863775	0.8681	PF00226	DnaJ	DnaJ domain
SymbC1.scaffold1923.1	Photosymbiont Lineage	0.8644	0.00841973	0.863	0.8683	PF05096	Glu_cyclase_2	Glutamine cyclotransferase
SymbC1.scaffold3273.6	Photosymbiont Lineage	0.8633	0.0083597	0.8563	0.867425	PF00122	E1-E2_ATPase	E1-E2 ATPase
SymbC1.scaffold18619.1	Photosymbiont Lineage	0.863	0.00266294	0.861675	0.865225	PF10436	BCDHK_Adom3	Mitochondrial branched-chain alpha-ketoacid dehydrogenase kinase
SymbC1.scaffold4816.6	Photosymbiont Lineage	0.86245	0.0124612	0.85675	0.867775	PF13641	Glyco_tranf_2_3	Glycosyltransferase like family 2
SymbC1.scaffold3263.1	Photosymbiont Lineage	0.8615	0.0143596	0.85815	0.865025	PF00176	SNF2-rel_dom	SNF2-related domain
SymbC1.scaffold1066.8	Photosymbiont Lineage	0.85745	0.00705275	0.854875	0.861825	PF00498	FHA	FHA domain
SymbC1.scaffold8113.1	Photosymbiont Lineage	0.8573	0.00917425	0.854975	0.8606	PF04209	HgmA	homogentisate 1,2-dioxygenase
SymbC1.scaffold12154.2	Photosymbiont Lineage	0.85645	0.00870594	0.85095	0.8608	PF13639	zf-RING_2	Ring finger domain
SymbC1.scaffold3891.1	Photosymbiont Lineage	0.856	0.00648999	0.854675	0.858325	PF04724	Glyco_transf_17	Glycosyltransferase family 17
SymbC1.scaffold7979.2	Photosymbiont Lineage	0.8547	0.00868137	0.851175	0.85745	PF13959	DUF4217	Domain of unknown function (DUF4217)
SymbC1.scaffold2552.4	Photosymbiont Lineage	0.8531	0.0156867	0.852	0.856125	PF00520	Ion_trans	Ion transport protein
SymbC1.scaffold8061.1	Photosymbiont Lineage	0.8529	0.00446438	0.851375	0.855425	PF10250	O-FucT	GDP-fucose protein O-fucosyltransferase
SymbC1.scaffold301.1	Photosymbiont Lineage	0.85245	0.00529858	0.849475	0.854525	PF00582	Usp	Universal stress protein family
SymbC1.scaffold3053.1	Photosymbiont Lineage	0.85195	0.00640526	0.850375	0.8556	PF00013	KH_1	KH domain
SymbC1.scaffold7270.1	Photosymbiont Lineage	0.84915	0.00584246	0.8459	0.851575	PF07727	RVT_2	Reverse transcriptase (RNA-dependent DNA polymerase)
SymbC1.scaffold508.4	Photosymbiont Lineage	0.8464	0.00809012	0.8451	0.849825	PF01145	Band_7	SPFH domain / Band 7 family
SymbC1.scaffold6028.1	Photosymbiont Lineage	0.8461	0.00675383	0.842925	0.8511	PF00027	cNMP_binding	Cyclic nucleotide-binding domain
SymbC1.scaffold5947.2	Photosymbiont Lineage	0.84375	0.00536787	0.8419	0.846425	PF05517	p25-alpha	p25-alpha
SymbC1.scaffold8139.2	Photosymbiont Lineage	0.84235	0.0124311	0.835575	0.847575	PF01490	Aa_trans	Transmembrane amino acid transporter protein
SymbC1.scaffold3669.2	Photosymbiont Lineage	0.84225	0.00853737	0.836875	0.848775	PF04115	Ureidogly_lyase	Ureidoglycolate lyase
SymbC1.scaffold3959.4	Photosymbiont Lineage	0.83835	0.00816889	0.8364	0.84095	PF13499	EF-hand_7	EF-hand domain pair
SymbC1.scaffold7589.3	Photosymbiont Lineage	0.8381	0.0104691	0.835375	0.841425	PF08393	DHC_N2	Dynein heavy chain, N-terminal region 2
SymbC1.scaffold1367.3	Photosymbiont Lineage	0.8348	0.05053	0.831575	0.837	PF01925	TauE	Sulfite exporter TauE/SafE
SymbC1.scaffold1749.1	Photosymbiont Lineage	0.8341	0.00943308	0.8334	0.8354	PF00149	Metallophos	Calcineurin-like phosphoesterase
SymbC1.scaffold7057.4	Photosymbiont Lineage	0.83385	0.0108077	0.83015	0.838325	PF08246	Inhibitor_I29	Cathepsin propeptide inhibitor domain (I29)
SymbC1.scaffold5446.2	Photosymbiont Lineage	0.83135	0.00753629	0.825725	0.8346	PF00112	Peptidase_C1	Papain family cysteine protease
SymbC1.scaffold7764.2	Photosymbiont Lineage	0.83045	0.0067273	0.8286	0.831925	PF07859	Abhydrolase_3	alpha/beta hydrolase fold
SymbC1.scaffold455.8	Photosymbiont Lineage	0.8269	0.0101221	0.824125	0.83485	PF00027	cNMP_binding	Cyclic nucleotide-binding domain
SymbC1.scaffold236.10	Photosymbiont Lineage	0.82535	0.0260218	0.8214	0.826725	PF15665	FAM184	Family with sequence similarity 184, A and B
SymbC1.scaffold310.5	Photosymbiont Lineage	0.82455	0.0178452	0.811025	0.831125	PF13202	EF-hand_5	EF hand
SymbC1.scaffold143.26	Photosymbiont Lineage	0.82405	0.00840035	0.819	0.825825	PF07690	MFS_1	Major Facilitator Superfamily
SymbC1.scaffold100.15	Photosymbiont Lineage	0.8236	0.00719985	0.8205	0.83025	PF00169	PH	PH domain
SymbC1.scaffold836.2	Photosymbiont Lineage	0.8215	0.00732312	0.8201	0.82655	PF00474	SSF	Sodium:solute symporter family
SymbC1.scaffold938.1	Photosymbiont Lineage	0.81855	0.00785595	0.8175	0.82305	PF02838	Glyco_hydro_20b	Glycosyl hydrolase family 20, domain 2
SymbC1.scaffold12760.1	Photosymbiont Lineage	0.81765	0.00742765	0.816075	0.820225	PF04515	Choline_transpo	Plasma-membrane choline transporter
SymbC1.scaffold2172.2	Photosymbiont Lineage	0.8153	0.00611432	0.8134	0.8177	PF02254	TrkA_N	TrkA-N domain
SymbC1.scaffold3666.5	Photosymbiont Lineage	0.81455	0.0101758	0.812175	0.8165	PF00656	Peptidase_C14	Caspase domain
SymbC1.scaffold10373.1	Photosymbiont Lineage	0.81055	0.0165215	0.800475	0.817075	PF01825	GPS	GPCR proteolysis site, GPS, motif
SymbC1.scaffold2911.1	Photosymbiont Lineage	0.8084	0.00530822	0.806375	0.810525	PF01602	Adaptin_N	Adaptin N terminal region
SymbC1.scaffold10906.2	Photosymbiont Lineage	0.8076	0.00569715	0.805675	0.809925	PF00149	Metallophos	Calcineurin-like phosphoesterase
SymbC1.scaffold9029.1	Photosymbiont Lineage	0.8058	0.00877204	0.804575	0.81305	PF00627	UBA	UBA/TS-N domain
SymbC1.scaffold3092.6	Photosymbiont Lineage	0.80515	0.0125202	0.797675	0.809425	PF16166	TIC20	Chloroplast import apparatus Tic20-like
SymbC1.scaffold2053.1	Photosymbiont Lineage	0.805	0.0141889	0.8005	0.8097	PF13673	Acetyltransf_10	Acetyltransferase (GNAT) domain
SymbC1.scaffold311.2	Photosymbiont Lineage	0.80395	0.0177675	0.794	0.81085	PF00305	Lipoxygenase	Lipoxygenase
SymbC1.scaffold580.1	Photosymbiont Lineage	0.8031	0.00589106	0.801175	0.806975	PF08063	PADR1	PADR1 (NUC008) domain
SymbC1.scaffold6373.2	Photosymbiont Lineage	0.80265	0.00601455	0.800875	0.8063	PF00629	MAM	MAM domain, meprin/A5/mu
SymbC1.scaffold1926.2	Photosymbiont Lineage	0.80215	0.0149475	0.794875	0.808775	PF07727	RVT_2	Reverse transcriptase (RNA-dependent DNA polymerase)
SymbC1.scaffold3607.2	Photosymbiont Lineage	0.8016	0.0122362	0.799575	0.804125	PF00135	COesterase	Carboxylesterase family
SymbC1.scaffold776.1	Photosymbiont Lineage	0.8013	0.00958266	0.7988	0.80595	PF14541	TAXi_C	Xylanase inhibitor C-terminal
SymbC1.scaffold4846.2	Photosymbiont Lineage	0.8012	0.00679019	0.798675	0.804725	PF00282	Pyridoxal_deC	Pyridoxal-dependent decarboxylase conserved domain
SymbC1.scaffold7946.2	Photosymbiont Lineage	0.80045	0.0167692	0.794	0.8113	PF03982	DAGAT	Diacylglycerol acyltransferase
SymbC1.scaffold9584.1	Photosymbiont Lineage	0.79995	0.0145355	0.7939	0.804525	PF00520	Ion_trans	Ion transport protein
SymbC1.scaffold3722.1	Photosymbiont Lineage	0.79835	0.0322656	0.796275	0.801825	PF00024	PAN_1	PAN domain
SymbC1.scaffold1046.3	Photosymbiont Lineage	0.79795	0.00994043	0.791025	0.803525	PF00450	Peptidase_S10	Serine carboxypeptidase
SymbC1.scaffold745.8	Photosymbiont Lineage	0.7971	0.00529416	0.795675	0.802825	PF00501	AMP-binding	AMP-binding enzyme
SymbC1.scaffold18023.1	Photosymbiont Lineage	0.7955	0.00550807	0.79285	0.79945	PF01116	F_bP_aldolase	Fructose-bisphosphate aldolase class-II
SymbC1.scaffold7165.2	Photosymbiont Lineage	0.79495	0.00655976	0.791475	0.800675	PF08449	UAA	UAA transporter family
SymbC1.scaffold227.7	Photosymbiont Lineage	0.79445	0.00730357	0.79205	0.797	PF08627	CRT-like	CRT-like, chloroquine-resistance transporter-like
SymbC1.scaffold7685.6	Photosymbiont Lineage	0.79335	0.02041	0.7851	0.803475	PF13833	EF-hand_8	EF-hand domain pair
SymbC1.scaffold2174.6	Photosymbiont Lineage	0.79175	0.00812194	0.7897	0.794825	PF01226	Form_Nir_trans	Formate/nitrite transporter
SymbC1.scaffold1705.1	Photosymbiont Lineage	0.79165	0.00881026	0.7853	0.79485	PF03092	BT1	BT1 family
SymbC1.scaffold3839.3	Photosymbiont Lineage	0.79125	0.00888657	0.787375	0.79625	PF00153	Mito_carr	Mitochondrial carrier protein
SymbC1.scaffold4035.2	Photosymbiont Lineage	0.7899	0.0121908	0.78295	0.797625	PF00664	ABC_membrane	ABC transporter transmembrane region
SymbC1.scaffold8178.1	Photosymbiont Lineage	0.7895	0.016632	0.788	0.792325	PF00268	Ribonuc_red_sm	Ribonucleotide reductase, small chain
SymbC1.scaffold3112.2	Photosymbiont Lineage	0.7883	0.00862572	0.786275	0.79045	PF02317	Octopine_DH	NAD/NADP octopine/nopaline dehydrogenase, alpha-helical domain
SymbC1.scaffold79.4	Photosymbiont Lineage	0.78815	0.0134134	0.781475	0.7928	PF01227	GTP_cyclohydroI	GTP cyclohydrolase I
SymbC1.scaffold860.6	Photosymbiont Lineage	0.78655	0.0100669	0.783475	0.7901	PF00520	Ion_trans	Ion transport protein
SymbC1.scaffold2400.4	Photosymbiont Lineage	0.7855	0.0118677	0.7834	0.792025	PF00520	Ion_trans	Ion transport protein
SymbC1.scaffold6586.1	Photosymbiont Lineage	0.78205	0.011822	0.7791	0.785875	PF00575	S1	S1 RNA binding domain
SymbC1.scaffold2816.3	Photosymbiont Lineage	0.78065	0.00828915	0.7792	0.784275	PF00698	Acyl_transf_1	Acyl transferase domain
SymbC1.scaffold6095.4	Photosymbiont Lineage	0.78025	0.00831971	0.7781	0.785175	PF04059	RRM_2	RNA recognition motif 2
SymbC1.scaffold1372.1	Photosymbiont Lineage	0.78005	0.00850169	0.778075	0.7837	PF00294	PfkB	pfkB family carbohydrate kinase
SymbC1.scaffold3970.2	Photosymbiont Lineage	0.7788	0.0139804	0.771375	0.78795	PF00160	Pro_isomerase	Cyclophilin type peptidyl-prolyl cis-trans isomerase/CLD
SymbC1.scaffold5415.1	Photosymbiont Lineage	0.77855	0.00868538	0.775975	0.781775	PF00892	EamA	EamA-like transporter family
SymbC1.scaffold2069.6	Photosymbiont Lineage	0.7781	0.00866559	0.7721	0.781925	PF00664	ABC_membrane	ABC transporter transmembrane region
SymbC1.scaffold1753.4	Photosymbiont Lineage	0.77765	0.0176295	0.767175	0.78715	PF00005	ABC_tran	ABC transporter
SymbC1.scaffold324.1	Photosymbiont Lineage	0.7773	0.0170264	0.7741	0.781825	PF04515	Choline_transpo	Plasma-membrane choline transporter
SymbC1.scaffold10816.1	Photosymbiont Lineage	0.7772	0.00790807	0.7738	0.781325	PF00892	EamA	EamA-like transporter family
SymbC1.scaffold3211.2	Photosymbiont Lineage	0.77645	0.0095874	0.77365	0.78095	PF01467	CTP_transf_like	Cytidylyltransferase-like
SymbC1.scaffold1180.3	Photosymbiont Lineage	0.7762	0.0084143	0.7725	0.781125	PF01594	AI-2E_transport	AI-2E family transporter
SymbC1.scaffold3285.4	Photosymbiont Lineage	0.77505	0.0082271	0.773	0.780825	PF00909	Ammonium_transp	Ammonium Transporter Family
SymbC1.scaffold6592.4	Photosymbiont Lineage	0.775	0.011385	0.7715	0.780825	PF07699	Ephrin_rec_like	Tyrosine-protein kinase ephrin type A/B receptor-like
SymbC1.scaffold2181.4	Photosymbiont Lineage	0.77495	0.0179713	0.7726	0.776325	PF00004	AAA	ATPase family associated with various cellular activities (AAA)
SymbC1.scaffold2929.3	Photosymbiont Lineage	0.7749	0.0143082	0.771175	0.78195	PF01457	Peptidase_M8	Leishmanolysin
SymbC1.scaffold714.1	Photosymbiont Lineage	0.7744	0.00706866	0.7726	0.780775	PF07724	AAA_2	AAA domain (Cdc48 subfamily)
SymbC1.scaffold6378.3	Photosymbiont Lineage	0.7728	0.0374081	0.768275	0.779	PF00970	FAD_binding_6	Oxidoreductase FAD-binding domain
SymbC1.scaffold625.7	Photosymbiont Lineage	0.7727	0.0137751	0.765175	0.779825	PF02427	PSI_PsaE	Photosystem I reaction centre subunit IV / PsaE
SymbC1.scaffold490.12	Photosymbiont Lineage	0.7704	0.00960308	0.767175	0.7759	PF00233	PDEase_I	3'5'-cyclic nucleotide phosphodiesterase
SymbC1.scaffold10786.2	Photosymbiont Lineage	0.7703	0.0129491	0.7679	0.774325	PF04030	ALO	D-arabinono-1,4-lactone oxidase
SymbC1.scaffold5577.2	Photosymbiont Lineage	0.7684	0.0775244	0.7634	0.771275	PF08246	Inhibitor_I29	Cathepsin propeptide inhibitor domain (I29)
SymbC1.scaffold1295.5	Photosymbiont Lineage	0.76815	0.0117459	0.76575	0.772425	PF12701	LSM14	Scd6-like Sm domain
SymbC1.scaffold911.12	Photosymbiont Lineage	0.7681	0.0102124	0.76625	0.770775	PF04095	NAPRTase	Nicotinate phosphoribosyltransferase (NAPRTase) family
SymbC1.scaffold5842.1	Photosymbiont Lineage	0.7658	0.010732	0.759175	0.77295	PF04295	GD_AH_C	D-galactarate dehydratase / Altronate hydrolase, C terminus
SymbC1.scaffold2388.2	Photosymbiont Lineage	0.7654	0.0117833	0.7622	0.770125	PF13424	TPR_12	Tetratricopeptide repeat
SymbC1.scaffold2635.3	Photosymbiont Lineage	0.7651	0.00726099	0.7633	0.7683	PF13519	VWA_2	von Willebrand factor type A domain
SymbC1.scaffold2015.1	Photosymbiont Lineage	0.7646	0.0152676	0.759375	0.770425	PF00012	HSP70	Hsp70 protein
SymbC1.scaffold5994.2	Photosymbiont Lineage	0.7645	0.00867101	0.762175	0.76855	PF00076	RRM_1	RNA recognition motif. (a.k.a. RRM, RBD, or RNP domain)
SymbC1.scaffold542.5	Photosymbiont Lineage	0.76415	0.0107221	0.760375	0.76915	PF00027	cNMP_binding	Cyclic nucleotide-binding domain
SymbC1.scaffold6145.1	Photosymbiont Lineage	0.76195	0.00865015	0.7593	0.76495	PF00557	Peptidase_M24	Metallopeptidase family M24
SymbC1.scaffold406.3	Photosymbiont Lineage	0.76115	0.005809	0.758825	0.764325	PF00270	DEAD	DEAD/DEAH box helicase
SymbC1.scaffold4057.4	Photosymbiont Lineage	0.76105	0.0105831	0.754775	0.767725	PF00520	Ion_trans	Ion transport protein
SymbC1.scaffold3607.1	Photosymbiont Lineage	0.76095	0.0131553	0.7579	0.7638	PF00135	COesterase	Carboxylesterase family
SymbC1.scaffold1454.3	Photosymbiont Lineage	0.7609	0.00670543	0.7584	0.764625	PF02854	MIF4G	MIF4G domain
SymbC1.scaffold143.4	Photosymbiont Lineage	0.7608	0.0243939	0.755875	0.7667	PF01758	SBF	Sodium Bile acid symporter family
SymbC1.scaffold1585.10	Photosymbiont Lineage	0.75905	0.0113495	0.75665	0.764075	PF00650	CRAL_TRIO	CRAL/TRIO domain
SymbC1.scaffold13905.1	Photosymbiont Lineage	0.75725	0.0115533	0.7518	0.76305	PF00504	Chloroa_b-bind	Chlorophyll A-B binding protein
SymbC1.scaffold364.6	Photosymbiont Lineage	0.7571	0.00784906	0.7552	0.7629	PF07690	MFS_1	Major Facilitator Superfamily
SymbC1.scaffold98.4	Photosymbiont Lineage	0.7557	0.00877903	0.752275	0.7601	PF00456	Transketolase_N	Transketolase, thiamine diphosphate binding domain
SymbC1.scaffold8142.2	Photosymbiont Lineage	0.75565	0.0129293	0.746	0.75975	PF04295	GD_AH_C	D-galactarate dehydratase / Altronate hydrolase, C terminus
SymbC1.scaffold5832.2	Photosymbiont Lineage	0.75485	0.0136061	0.752675	0.7616	PF00145	DNA_methylase	C-5 cytosine-specific DNA methylase
SymbC1.scaffold3441.2	Photosymbiont Lineage	0.75455	0.0101189	0.75015	0.761875	PF08241	Methyltransf_11	Methyltransferase domain
SymbC1.scaffold5841.3	Photosymbiont Lineage	0.75445	0.00900435	0.749175	0.7593	PF13667	ThiC-associated	ThiC-associated domain
SymbC1.scaffold5362.1	Photosymbiont Lineage	0.7537	0.0128008	0.75	0.7589	PF00069	Pkinase	Protein kinase domain
SymbC1.scaffold1095.5	Photosymbiont Lineage	0.75365	0.00942693	0.750575	0.7612	PF13086	AAA_11	AAA domain
SymbC1.scaffold12587.1	Photosymbiont Lineage	0.7535	0.0308872	0.739275	0.7668	PF00504	Chloroa_b-bind	Chlorophyll A-B binding protein
SymbC1.scaffold1530.6	Photosymbiont Lineage	0.75315	0.00883242	0.7506	0.760875	PF00909	Ammonium_transp	Ammonium Transporter Family
SymbC1.scaffold5525.2	Photosymbiont Lineage	0.75275	0.0142355	0.7476	0.7615	PF00149	Metallophos	Calcineurin-like phosphoesterase
SymbC1.scaffold8619.1	Photosymbiont Lineage	0.752	0.00649255	0.750275	0.7573	PF10998	DUF2838	Protein of unknown function (DUF2838)
SymbC1.scaffold416.10	Photosymbiont Lineage	0.75095	0.0109632	0.7447	0.755125	PF00071	Ras	Ras family
SymbC1.scaffold1622.11	Photosymbiont Lineage	0.7509	0.0156907	0.7462	0.756025	PF00579	tRNA-synt_1b	tRNA synthetases class I (W and Y)
SymbC1.scaffold664.3	Photosymbiont Lineage	0.74995	0.0187358	0.7451	0.757475	PF00248	Aldo_ket_red	Aldo/keto reductase family
SymbC1.scaffold11158.1	Photosymbiont Lineage	0.7489	0.0185607	0.7409	0.760825	PF03109	ABC1	ABC1 atypical kinase-like domain
SymbC1.scaffold1503.2	Photosymbiont Lineage	0.7488	0.00655433	0.746475	0.753925	PF07699	Ephrin_rec_like	Tyrosine-protein kinase ephrin type A/B receptor-like
SymbC1.scaffold8612.1	Photosymbiont Lineage	0.7469	0.0191566	0.7464	0.74975	PF00892	EamA	EamA-like transporter family
SymbC1.scaffold3106.2	Photosymbiont Lineage	0.7468	0.0134214	0.7437	0.75355	PF09815	XK-related	XK-related protein
SymbC1.scaffold27.19	Photosymbiont Lineage	0.7466	0.0145779	0.74315	0.7502	PF03133	TTL	Tubulin-tyrosine ligase family
SymbC1.scaffold2230.4	Photosymbiont Lineage	0.74595	0.00799066	0.7447	0.75025	PF00230	MIP	Major intrinsic protein
SymbC1.scaffold738.3	Photosymbiont Lineage	0.7457	0.0179122	0.7339	0.756025	PF13439	Glyco_transf_4	Glycosyltransferase Family 4
SymbC1.scaffold2106.8	Photosymbiont Lineage	0.745	0.0133115	0.7412	0.750675	PF01717	Meth_synt_2	Cobalamin-independent synthase, Catalytic domain
SymbC1.scaffold2468.3	Photosymbiont Lineage	0.7446	0.011614	0.7406	0.748475	PF04515	Choline_transpo	Plasma-membrane choline transporter
SymbC1.scaffold626.5	Photosymbiont Lineage	0.74445	0.0123149	0.741475	0.75225	PF03372	Exo_endo_phos	Endonuclease/Exonuclease/phosphatase family
SymbC1.scaffold640.2	Photosymbiont Lineage	0.74285	0.0079865	0.74035	0.74635	PF01077	NIR_SIR	Nitrite and sulphite reductase 4Fe-4S domain
SymbC1.scaffold836.3	Photosymbiont Lineage	0.7428	0.0108757	0.7409	0.7471	PF00474	SSF	Sodium:solute symporter family
SymbC1.scaffold1959.1	Photosymbiont Lineage	0.7421	0.0229843	0.736675	0.748	PF01053	Cys_Met_Meta_PP	Cys/Met metabolism PLP-dependent enzyme
SymbC1.scaffold158.4	Photosymbiont Lineage	0.7419	0.0158261	0.7401	0.746375	PF13857	Ank_5	Ankyrin repeats (many copies)
SymbC1.scaffold5549.3	Photosymbiont Lineage	0.74125	0.0110289	0.734575	0.74565	PF00504	Chloroa_b-bind	Chlorophyll A-B binding protein
SymbC1.scaffold64.5	Photosymbiont Lineage	0.73955	0.0174798	0.73445	0.74355	PF00520	Ion_trans	Ion transport protein
SymbC1.scaffold10689.1	Photosymbiont Lineage	0.7394	0.0116678	0.734275	0.74535	PF01222	ERG4_ERG24	Ergosterol biosynthesis ERG4/ERG24 family
SymbC1.scaffold4102.1	Photosymbiont Lineage	0.73935	0.0201046	0.735	0.745725	PF00205	TPP_enzyme_M	Thiamine pyrophosphate enzyme, central domain
SymbC1.scaffold3384.2	Photosymbiont Lineage	0.7382	0.0103834	0.736275	0.742525	PF07714	PK_Tyr_Ser-Thr	Protein tyrosine and serine/threonine kinase
SymbC1.scaffold2897.1	Photosymbiont Lineage	0.73775	0.0243427	0.7361	0.7398	PF00581	Rhodanese	Rhodanese-like domain
SymbC1.scaffold2491.4	Photosymbiont Lineage	0.7371	0.00986664	0.734575	0.74265	PF01764	Lipase_3	Lipase (class 3)
SymbC1.scaffold809.1	Photosymbiont Lineage	0.7369	0.00818723	0.733675	0.7413	PF00168	C2	C2 domain
SymbC1.scaffold19891.1	Photosymbiont Lineage	0.7362	0.0094103	0.7343	0.7431	PF00150	Cellulase	Cellulase (glycosyl hydrolase family 5)
SymbC1.scaffold3587.1	Photosymbiont Lineage	0.73605	0.0338855	0.73235	0.74235	PF03133	TTL	Tubulin-tyrosine ligase family
SymbC1.scaffold3471.6	Photosymbiont Lineage	0.7358	0.0129705	0.7325	0.741275	PF05704	Caps_synth	Capsular polysaccharide synthesis protein
SymbC1.scaffold1133.1	Photosymbiont Lineage	0.73475	0.00769626	0.7329	0.73845	PF01434	Peptidase_M41	Peptidase family M41
SymbC1.scaffold924.2	Photosymbiont Lineage	0.7345	0.0101402	0.7314	0.743225	PF13405	EF-hand_6	EF-hand domain
SymbC1.scaffold1921.7	Photosymbiont Lineage	0.73385	0.00917211	0.73095	0.73995	PF00069	Pkinase	Protein kinase domain
SymbC1.scaffold52.11	Photosymbiont Lineage	0.73265	0.0231377	0.72485	0.747375	PF13499	EF-hand_7	EF-hand domain pair
SymbC1.scaffold3881.2	Photosymbiont Lineage	0.73205	0.0070371	0.729875	0.735725	PF01764	Lipase_3	Lipase (class 3)
SymbC1.scaffold9152.1	Photosymbiont Lineage	0.73125	0.00802065	0.728075	0.73815	PF13639	zf-RING_2	Ring finger domain
SymbC1.scaffold6515.3	Photosymbiont Lineage	0.73095	0.278805	0.71855	0.738875	PF13202	EF-hand_5	EF hand
SymbC1.scaffold2511.5	Photosymbiont Lineage	0.7302	0.0129069	0.72755	0.7343	PF00027	cNMP_binding	Cyclic nucleotide-binding domain
SymbC1.scaffold3708.1	Photosymbiont Lineage	0.7299	0.0126964	0.72285	0.7348	PF14580	LRR_9	Leucine-rich repeat
SymbC1.scaffold1979.1	Photosymbiont Lineage	0.72965	0.011027	0.723975	0.73785	PF07690	MFS_1	Major Facilitator Superfamily
SymbC1.scaffold2189.4	Photosymbiont Lineage	0.7294	0.0219412	0.725325	0.736425	PF07699	Ephrin_rec_like	Tyrosine-protein kinase ephrin type A/B receptor-like
SymbC1.scaffold697.1	Photosymbiont Lineage	0.7292	0.0102942	0.7274	0.735075	PF00083	Sugar_tr	Sugar (and other) transporter
SymbC1.scaffold4617.6	Photosymbiont Lineage	0.72855	0.0177154	0.72545	0.73375	PF00294	PfkB	pfkB family carbohydrate kinase
SymbC1.scaffold251.9	Photosymbiont Lineage	0.72825	0.0133437	0.726475	0.731175	PF01979	Amidohydro_1	Amidohydrolase family
SymbC1.scaffold218.8	Photosymbiont Lineage	0.728	0.00867046	0.7254	0.733025	PF14497	GST_C_3	Glutathione S-transferase, C-terminal domain
SymbC1.scaffold5019.1	Photosymbiont Lineage	0.72795	0.0172381	0.71975	0.733125	PF03747	ADP_ribosyl_GH	ADP-ribosylglycohydrolase
SymbC1.scaffold175.6	Photosymbiont Lineage	0.72795	0.0127897	0.722525	0.733825	PF00175	NAD_binding_1	Oxidoreductase NAD-binding domain
SymbC1.scaffold1750.7	Photosymbiont Lineage	0.72795	0.011289	0.7234	0.736175	PF02887	PK_C	Pyruvate kinase, alpha/beta domain
SymbC1.scaffold9863.1	Photosymbiont Lineage	0.7278	0.0114282	0.725475	0.731125	PF00052	Laminin_B	Laminin B (Domain IV)
SymbC1.scaffold1031.4	Photosymbiont Lineage	0.72725	0.0078753	0.7237	0.7303	PF03151	TPT	Triose-phosphate Transporter family
SymbC1.scaffold143.3	Photosymbiont Lineage	0.7264	0.0184338	0.7184	0.734525	PF12076	Wax2_C	WAX2 C-terminal domain
SymbC1.scaffold2072.5	Photosymbiont Lineage	0.72635	0.00763673	0.7235	0.728925	PF00211	Guanylate_cyc	Adenylate and Guanylate cyclase catalytic domain
SymbC1.scaffold687.9	Photosymbiont Lineage	0.7262	0.0092443	0.7239	0.732325	PF16908	VPS13	Vacuolar sorting-associated protein 13, N-terminal
SymbC1.scaffold4406.1	Photosymbiont Lineage	0.7261	0.0135355	0.719025	0.73375	PF05118	Asp_Arg_Hydrox	Aspartyl/Asparaginyl beta-hydroxylase
SymbC1.scaffold12023.2	Photosymbiont Lineage	0.72595	0.011378	0.72205	0.732	PF02990	EMP70	Endomembrane protein 70
SymbC1.scaffold2468.4	Photosymbiont Lineage	0.72585	0.0126473	0.7169	0.7315	PF00313	CSD	Cold-shock' DNA-binding domain
SymbC1.scaffold1540.1	Photosymbiont Lineage	0.7249	0.0180736	0.7232	0.7287	PF13242	Hydrolase_like	HAD-hyrolase-like
SymbC1.scaffold206.13	Photosymbiont Lineage	0.72475	0.0179752	0.722375	0.7313	PF00378	ECH_1	Enoyl-CoA hydratase/isomerase
SymbC1.scaffold1821.3	Photosymbiont Lineage	0.7247	0.00993701	0.718875	0.729325	PF00520	Ion_trans	Ion transport protein
SymbC1.scaffold12996.1	Photosymbiont Lineage	0.7246	0.0187235	0.7146	0.73385	PF00504	Chloroa_b-bind	Chlorophyll A-B binding protein
SymbC1.scaffold7599.1	Photosymbiont Lineage	0.7246	0.0100349	0.721775	0.7313	PF03959	FSH1	Serine hydrolase (FSH1)
SymbC1.scaffold2057.4	Photosymbiont Lineage	0.7246	0.00983333	0.7231	0.729375	PF13472	Lipase_GDSL_2	GDSL-like Lipase/Acylhydrolase family
SymbC1.scaffold3009.1	Photosymbiont Lineage	0.72425	0.0212389	0.717875	0.7311	PF00520	Ion_trans	Ion transport protein
SymbC1.scaffold2153.5	Photosymbiont Lineage	0.724	0.03812	0.71255	0.737325	PF00156	Pribosyltran	Phosphoribosyl transferase domain
SymbC1.scaffold1454.9	Photosymbiont Lineage	0.7239	0.0111553	0.7206	0.7292	PF00350	Dynamin_N	Dynamin family
SymbC1.scaffold623.4	Photosymbiont Lineage	0.7222	0.0111993	0.7196	0.725725	PF00656	Peptidase_C14	Caspase domain
SymbC1.scaffold225.3	Photosymbiont Lineage	0.7219	0.012929	0.717325	0.7282	PF00454	PI3_PI4_kinase	Phosphatidylinositol 3- and 4-kinase
SymbC1.scaffold8984.1	Photosymbiont Lineage	0.72175	0.209865	0.7116	0.730975	PF03372	Exo_endo_phos	Endonuclease/Exonuclease/phosphatase family
SymbC1.scaffold7220.2	Photosymbiont Lineage	0.7217	0.00954988	0.719075	0.7277	PF16363	GDP_Man_Dehyd	GDP-mannose 4,6 dehydratase
SymbC1.scaffold6586.4	Photosymbiont Lineage	0.72135	0.0127967	0.7187	0.7263	PF00575	S1	S1 RNA binding domain
SymbC1.scaffold699.1	Photosymbiont Lineage	0.72125	0.00803046	0.718775	0.724625	PF00806	PUF	Pumilio-family RNA binding repeat
SymbC1.scaffold3839.2	Photosymbiont Lineage	0.7212	0.00895419	0.71695	0.72605	PF12400	STIMATE	STIMATE family
SymbC1.scaffold5628.3	Photosymbiont Lineage	0.7206	0.00936045	0.717475	0.72595	PF00091	Tubulin	Tubulin/FtsZ family, GTPase domain
SymbC1.scaffold7924.2	Photosymbiont Lineage	0.7192	0.0204287	0.705225	0.735525	PF12569	NARP1	NMDA receptor-regulated protein 1
SymbC1.scaffold2101.2	Photosymbiont Lineage	0.719	0.00768469	0.716975	0.723125	PF00764	Arginosuc_synth	Arginosuccinate synthase
SymbC1.scaffold704.1	Photosymbiont Lineage	0.719	0.0142432	0.716675	0.723925	PF01529	DHHC	DHHC palmitoyltransferase
SymbC1.scaffold8125.1	Photosymbiont Lineage	0.719	0.0128216	0.71285	0.725725	PF02493	MORN	MORN repeat
SymbC1.scaffold2057.1	Photosymbiont Lineage	0.71855	0.00985954	0.714075	0.724525	PF00173	Cyt-b5	Cytochrome b5-like Heme/Steroid binding domain
SymbC1.scaffold1067.3	Photosymbiont Lineage	0.71775	0.0157804	0.7106	0.7265	PF01071	GARS_A	Phosphoribosylglycinamide synthetase, ATP-grasp (A) domain
SymbC1.scaffold4800.2	Photosymbiont Lineage	0.71695	0.0219303	0.711525	0.724525	PF00498	FHA	FHA domain
SymbC1.scaffold237.9	Photosymbiont Lineage	0.71665	0.0138902	0.707975	0.72405	PF07699	Ephrin_rec_like	Tyrosine-protein kinase ephrin type A/B receptor-like
SymbC1.scaffold2253.4	Photosymbiont Lineage	0.7164	0.00630591	0.71275	0.720625	PF01400	Astacin	Astacin (Peptidase family M12A)
SymbC1.scaffold429.5	Photosymbiont Lineage	0.7164	0.0234914	0.706675	0.728	PF02358	Trehalose_PPase	Trehalose-phosphatase
SymbC1.scaffold3147.2	Photosymbiont Lineage	0.71625	0.0158927	0.707775	0.7211	PF00575	S1	S1 RNA binding domain
SymbC1.scaffold100.9	Photosymbiont Lineage	0.7148	0.123696	0.48935	0.7278	PF00254	FKBP_C	FKBP-type peptidyl-prolyl cis-trans isomerase
SymbC1.scaffold941.5	Photosymbiont Lineage	0.7147	0.0166889	0.71185	0.721775	PF00230	MIP	Major intrinsic protein
SymbC1.scaffold6190.5	Photosymbiont Lineage	0.7144	0.0131529	0.71065	0.7203	PF00400	WD40	WD domain, G-beta repeat
SymbC1.scaffold9884.1	Photosymbiont Lineage	0.71385	0.00914123	0.7095	0.719525	PF00520	Ion_trans	Ion transport protein
SymbC1.scaffold283.5	Photosymbiont Lineage	0.7136	0.00832967	0.709275	0.719075	PF05577	Peptidase_S28	Serine carboxypeptidase S28
SymbC1.scaffold1138.2	Photosymbiont Lineage	0.71265	0.00854485	0.70805	0.717175	PF00201	UDPGT	UDP-glucoronosyl and UDP-glucosyl transferase
SymbC1.scaffold16094.1	Photosymbiont Lineage	0.71165	0.012179	0.7083	0.717425	PF00262	Calreticulin	Calreticulin family
SymbC1.scaffold3621.3	Photosymbiont Lineage	0.71135	0.00879807	0.70685	0.717125	PF00702	Hydrolase	haloacid dehalogenase-like hydrolase
SymbC1.scaffold3353.3	Photosymbiont Lineage	0.71075	0.0339417	0.708675	0.7182	PF00244	14/3/2003	14-3-3 protein
SymbC1.scaffold879.14	Photosymbiont Lineage	0.7089	0.0110447	0.7061	0.715	PF00569	ZZ	Zinc finger, ZZ type
SymbC1.scaffold3069.4	Photosymbiont Lineage	0.70845	0.0184757	0.7054	0.717325	PF04515	Choline_transpo	Plasma-membrane choline transporter
SymbC1.scaffold7192.3	Photosymbiont Lineage	0.70835	0.0178193	0.7012	0.71785	PF00520	Ion_trans	Ion transport protein
SymbC1.scaffold822.5	Photosymbiont Lineage	0.70825	0.0193875	0.705775	0.7128	PF00644	PARP	Poly(ADP-ribose) polymerase catalytic domain
SymbC1.scaffold5256.2	Photosymbiont Lineage	0.70815	0.0131157	0.705075	0.71205	PF13475	DUF4116	Domain of unknown function (DUF4116)
SymbC1.scaffold917.4	Photosymbiont Lineage	0.7072	0.00717371	0.704775	0.7115	PF08016	PKD_channel	Polycystin cation channel
SymbC1.scaffold5273.3	Photosymbiont Lineage	0.70665	0.00768076	0.70375	0.712025	PF03167	UDG	Uracil DNA glycosylase superfamily
SymbC1.scaffold2511.3	Photosymbiont Lineage	0.7065	0.011133	0.698075	0.711625	PF17177	PPR_long	Pentacotripeptide-repeat region of PRORP
SymbC1.scaffold855.4	Photosymbiont Lineage	0.70555	0.0119654	0.6998	0.7131	PF04116	FA_hydroxylase	Fatty acid hydroxylase superfamily
SymbC1.scaffold6041.5	Photosymbiont Lineage	0.7052	0.0172251	0.69885	0.709275	PF03747	ADP_ribosyl_GH	ADP-ribosylglycohydrolase
SymbC1.scaffold207.3	Photosymbiont Lineage	0.7052	0.0147876	0.695875	0.714025	PF10371	EKR	Domain of unknown function
SymbC1.scaffold2594.3	Photosymbiont Lineage	0.7051	0.0182141	0.701575	0.712875	PF07478	Dala_Dala_lig_C	D-ala D-ala ligase C-terminus
SymbC1.scaffold11332.1	Photosymbiont Lineage	0.70495	0.0100317	0.70125	0.7105	PF04143	Sulf_transp	Sulphur transport
SymbC1.scaffold4797.2	Photosymbiont Lineage	0.70415	0.0114756	0.6985	0.708725	PF00689	Cation_ATPase_C	Cation transporting ATPase, C-terminus
SymbC1.scaffold1744.9	Photosymbiont Lineage	0.70295	0.00842896	0.696125	0.706325	PF00569	ZZ	Zinc finger, ZZ type
SymbC1.scaffold4928.3	Photosymbiont Lineage	0.70235	0.0136083	0.69745	0.7081	PF04970	LRAT	Lecithin retinol acyltransferase
SymbC1.scaffold1156.4	Photosymbiont Lineage	0.7023	0.0136656	0.6989	0.705725	PF14186	Aida_C2	Cytoskeletal adhesion
SymbC1.scaffold4363.4	Photosymbiont Lineage	0.70205	0.0179332	0.6923	0.711625	PF04616	Glyco_hydro_43	Glycosyl hydrolases family 43
SymbC1.scaffold3710.1	Photosymbiont Lineage	0.70005	0.0105818	0.6969	0.7093	PF07787	TMEM43	Transmembrane protein 43
SymbC1.scaffold4302.2	Photosymbiont Lineage	0.69985	0.0152035	0.69105	0.710475	PF04059	RRM_2	RNA recognition motif 2
SymbC1.scaffold5342.3	Photosymbiont Lineage	0.69965	0.0247962	0.69515	0.704	PF01728	FtsJ	FtsJ-like methyltransferase
SymbC1.scaffold613.2	Photosymbiont Lineage	0.69845	0.0106915	0.69525	0.702425	PF05903	Peptidase_C97	PPPDE putative peptidase domain
SymbC1.scaffold2977.1	Photosymbiont Lineage	0.6982	0.0126158	0.6963	0.70145	PF00892	EamA	EamA-like transporter family
SymbC1.scaffold1088.1	Photosymbiont Lineage	0.69805	0.0706913	0.694675	0.70175	PF00025	Arf	ADP-ribosylation factor family
SymbC1.scaffold2758.16	Photosymbiont Lineage	0.69805	0.0106236	0.69395	0.702225	PF03712	Cu2_monoox_C	Copper type II ascorbate-dependent monooxygenase, C-terminal domain
SymbC1.scaffold2372.6	Photosymbiont Lineage	0.698	0.0104412	0.694675	0.704025	PF02854	MIF4G	MIF4G domain
SymbC1.scaffold541.18	Photosymbiont Lineage	0.69785	0.0112862	0.695075	0.702075	PF03770	IPK	Inositol polyphosphate kinase
SymbC1.scaffold455.6	Photosymbiont Lineage	0.69785	0.0128852	0.689625	0.70855	PF13738	Pyr_redox_3	Pyridine nucleotide-disulphide oxidoreductase
SymbC1.scaffold1455.2	Photosymbiont Lineage	0.69775	0.0172807	0.693275	0.705	PF03029	ATP_bind_1	Conserved hypothetical ATP binding protein
SymbC1.scaffold2076.2	Photosymbiont Lineage	0.69775	0.0705367	0.693175	0.7017	PF00282	Pyridoxal_deC	Pyridoxal-dependent decarboxylase conserved domain
SymbC1.scaffold15525.1	Photosymbiont Lineage	0.6976	0.0167773	0.6822	0.709	PF00504	Chloroa_b-bind	Chlorophyll A-B binding protein
SymbC1.scaffold4253.2	Photosymbiont Lineage	0.6972	0.00756419	0.693975	0.705125	PF13517	FG-GAP_3	FG-GAP-like repeat
SymbC1.scaffold4958.5	Photosymbiont Lineage	0.6968	0.0197243	0.694775	0.702325	PF13812	PPR_3	Pentatricopeptide repeat domain
SymbC1.scaffold3397.3	Photosymbiont Lineage	0.6966	0.0170799	0.686375	0.708325	PF01926	MMR_HSR1	50S ribosome-binding GTPase
SymbC1.scaffold10484.1	Photosymbiont Lineage	0.6966	0.00973042	0.691275	0.7025	PF13676	TIR_2	TIR domain
SymbC1.scaffold3881.5	Photosymbiont Lineage	0.6963	0.0096735	0.693275	0.702625	PF10021	DUF2263	Uncharacterized protein conserved in bacteria (DUF2263)
SymbC1.scaffold963.5	Photosymbiont Lineage	0.6955	0.0126369	0.69205	0.7013	PF00520	Ion_trans	Ion transport protein
SymbC1.scaffold7057.1	Photosymbiont Lineage	0.6949	0.0219126	0.691875	0.7059	PF00112	Peptidase_C1	Papain family cysteine protease
SymbC1.scaffold1163.3	Photosymbiont Lineage	0.69305	0.00996006	0.68965	0.70165	PF12694	cpYpsA	Circularly permutated YpsA SLOG family
SymbC1.scaffold3080.6	Photosymbiont Lineage	0.69285	0.0172049	0.6854	0.6984	PF00698	Acyl_transf_1	Acyl transferase domain
SymbC1.scaffold330.8	Photosymbiont Lineage	0.6928	0.0240539	0.688525	0.697925	PF02015	Glyco_hydro_45	Glycosyl hydrolase family 45
SymbC1.scaffold5956.1	Photosymbiont Lineage	0.69265	0.0107638	0.683575	0.69845	PF00999	Na_H_Exchanger	Sodium/hydrogen exchanger family
SymbC1.scaffold12411.1	Photosymbiont Lineage	0.6922	0.012985	0.686375	0.69655	PF09173	eIF2_C	Initiation factor eIF2 gamma, C terminal
SymbC1.scaffold2864.6	Photosymbiont Lineage	0.6921	0.0127728	0.689875	0.697925	PF00149	Metallophos	Calcineurin-like phosphoesterase
SymbC1.scaffold9938.1	Photosymbiont Lineage	0.69205	0.00958493	0.686675	0.697	PF00153	Mito_carr	Mitochondrial carrier protein
SymbC1.scaffold6129.1	Photosymbiont Lineage	0.6918	0.0181455	0.688775	0.699675	PF00097	zf-C3HC4	Zinc finger, C3HC4 type (RING finger)
SymbC1.scaffold5625.6	Photosymbiont Lineage	0.69085	0.0185983	0.683375	0.700425	PF00230	MIP	Major intrinsic protein
SymbC1.scaffold2639.4	Photosymbiont Lineage	0.69075	0.0219887	0.6876	0.7001	PF00145	DNA_methylase	C-5 cytosine-specific DNA methylase
SymbC1.scaffold961.2	Photosymbiont Lineage	0.6906	0.0166749	0.688175	0.693975	PF09785	Prp31_C	Prp31 C terminal domain
SymbC1.scaffold8632.1	Photosymbiont Lineage	0.6902	0.0141899	0.685025	0.698225	PF05683	Fumerase_C	Fumarase C-terminus
SymbC1.scaffold8376.4	Photosymbiont Lineage	0.6898	0.0191333	0.685725	0.695425	PF04724	Glyco_transf_17	Glycosyltransferase family 17
SymbC1.scaffold1591.11	Photosymbiont Lineage	0.6892	0.0125942	0.685	0.700525	PF00230	MIP	Major intrinsic protein
SymbC1.scaffold9709.2	Photosymbiont Lineage	0.68905	0.015157	0.683975	0.70175	PF10142	PhoPQ_related	PhoPQ-activated pathogenicity-related protein
SymbC1.scaffold552.9	Photosymbiont Lineage	0.68815	0.0118716	0.685575	0.6917	PF03820	SFXNs	Sideroflexins
SymbC1.scaffold2823.1	Photosymbiont Lineage	0.68755	0.0105352	0.6841	0.692425	PF02213	GYF	GYF domain
SymbC1.scaffold18012.1	Photosymbiont Lineage	0.68755	0.0205736	0.683075	0.6945	PF10250	O-FucT	GDP-fucose protein O-fucosyltransferase
SymbC1.scaffold221.4	Photosymbiont Lineage	0.686	0.00963333	0.68235	0.689625	PF00658	PABP	Poly-adenylate binding protein, unique domain
SymbC1.scaffold11886.1	Photosymbiont Lineage	0.68595	0.0137508	0.683975	0.6912	PF00520	Ion_trans	Ion transport protein
SymbC1.scaffold1130.4	Photosymbiont Lineage	0.68575	0.0160253	0.68085	0.699075	PF00013	KH_1	KH domain
SymbC1.scaffold7673.2	Photosymbiont Lineage	0.6847	0.0116535	0.676675	0.6903	PF03953	Tubulin_C	Tubulin C-terminal domain
SymbC1.scaffold12483.1	Photosymbiont Lineage	0.68435	0.0152491	0.6804	0.688225	PF00108	Thiolase_N	Thiolase, N-terminal domain
SymbC1.scaffold1264.5	Photosymbiont Lineage	0.6841	0.0117604	0.681025	0.68785	PF13086	AAA_11	AAA domain
SymbC1.scaffold1235.5	Photosymbiont Lineage	0.68365	0.0108176	0.676	0.689075	PF00112	Peptidase_C1	Papain family cysteine protease
SymbC1.scaffold2168.4	Photosymbiont Lineage	0.6835	0.00880354	0.681375	0.691225	PF00069	Pkinase	Protein kinase domain
SymbC1.scaffold2565.3	Photosymbiont Lineage	0.6825	0.0184468	0.678875	0.68775	PF00246	Peptidase_M14	Zinc carboxypeptidase
SymbC1.scaffold4800.3	Photosymbiont Lineage	0.68245	0.0692819	0.6782	0.6882	PF00107	ADH_zinc_N	Zinc-binding dehydrogenase
SymbC1.scaffold75.13	Photosymbiont Lineage	0.6817	0.024313	0.674175	0.68875	PF04757	Pex2_Pex12	Pex2 / Pex12 amino terminal region
SymbC1.scaffold5588.2	Photosymbiont Lineage	0.68135	0.0184613	0.6722	0.689875	PF08559	Cut8	Cut8, nuclear proteasome tether protein
SymbC1.scaffold3502.3	Photosymbiont Lineage	0.6811	0.0184915	0.670175	0.6904	PF00856	SET	SET domain
SymbC1.scaffold7899.3	Photosymbiont Lineage	0.68095	0.0117954	0.672575	0.68725	PF00909	Ammonium_transp	Ammonium Transporter Family
SymbC1.scaffold295.9	Photosymbiont Lineage	0.6809	0.0177892	0.6777	0.68495	PF13475	DUF4116	Domain of unknown function (DUF4116)
SymbC1.scaffold4617.7	Photosymbiont Lineage	0.6809	0.0167641	0.67775	0.6902	PF00294	PfkB	pfkB family carbohydrate kinase
SymbC1.scaffold649.2	Photosymbiont Lineage	0.6809	0.0101056	0.67485	0.686	PF00162	PGK	Phosphoglycerate kinase
SymbC1.scaffold5577.5	Photosymbiont Lineage	0.68035	0.0103527	0.6764	0.689625	PF13499	EF-hand_7	EF-hand domain pair
SymbC1.scaffold10649.2	Photosymbiont Lineage	0.68025	0.0199155	0.676725	0.688625	PF01027	Bax1-I	Inhibitor of apoptosis-promoting Bax1
SymbC1.scaffold3233.5	Photosymbiont Lineage	0.6801	0.0184983	0.6773	0.6881	PF00787	PX	PX domain
SymbC1.scaffold274.3	Photosymbiont Lineage	0.6798	0.0202326	0.6717	0.690575	PF10294	Methyltransf_16	Lysine methyltransferase
SymbC1.scaffold6341.3	Photosymbiont Lineage	0.67965	0.0141606	0.67365	0.687425	PF13516	LRR_6	Leucine Rich repeat
SymbC1.scaffold688.8	Photosymbiont Lineage	0.6796	0.0238652	0.67645	0.685575	PF00069	Pkinase	Protein kinase domain
SymbC1.scaffold129.7	Photosymbiont Lineage	0.67945	0.0156807	0.668475	0.68795	PF13637	Ank_4	Ankyrin repeats (many copies)
SymbC1.scaffold3550.1	Photosymbiont Lineage	0.67925	0.0292694	0.6757	0.683425	PF01231	IDO	Indoleamine 2,3-dioxygenase
SymbC1.scaffold840.2	Photosymbiont Lineage	0.6784	0.0118272	0.674275	0.687325	PF00069	Pkinase	Protein kinase domain
SymbC1.scaffold1944.2	Photosymbiont Lineage	0.67815	0.0136792	0.673075	0.683225	PF01636	APH	Phosphotransferase enzyme family
SymbC1.scaffold5083.1	Photosymbiont Lineage	0.678	0.0101961	0.675275	0.683325	PF00069	Pkinase	Protein kinase domain
SymbC1.scaffold1432.3	Photosymbiont Lineage	0.6778	0.0187487	0.67455	0.683675	PF13499	EF-hand_7	EF-hand domain pair
SymbC1.scaffold1677.6	Photosymbiont Lineage	0.67775	0.00994489	0.672025	0.68535	PF03798	TRAM_LAG1_CLN8	TLC domain
SymbC1.scaffold6108.2	Photosymbiont Lineage	0.67735	0.00685123	0.67445	0.683025	PF00069	Pkinase	Protein kinase domain
SymbC1.scaffold2178.2	Photosymbiont Lineage	0.67635	0.0209604	0.667325	0.68355	PF00108	Thiolase_N	Thiolase, N-terminal domain
SymbC1.scaffold3753.2	Photosymbiont Lineage	0.676	0.00961937	0.67325	0.68075	PF00587	tRNA-synt_2b	tRNA synthetase class II core domain (G, H, P, S and T)
SymbC1.scaffold3484.1	Photosymbiont Lineage	0.67565	0.00831026	0.67235	0.681625	PF10354	DUF2431	Domain of unknown function (DUF2431)
SymbC1.scaffold609.11	Photosymbiont Lineage	0.67545	0.0220424	0.6596	0.6891	PF00168	C2	C2 domain
SymbC1.scaffold22883.1	Photosymbiont Lineage	0.6754	0.0179633	0.670975	0.678	PF00520	Ion_trans	Ion transport protein
SymbC1.scaffold6463.3	Photosymbiont Lineage	0.67535	0.160976	0.66585	0.687075	PF03198	Glyco_hydro_72	Glucanosyltransferase
SymbC1.scaffold2845.6	Photosymbiont Lineage	0.67505	0.00783431	0.6711	0.6813	PF12722	Hid1	High-temperature-induced dauer-formation protein
SymbC1.scaffold6796.2	Photosymbiont Lineage	0.67465	0.0136092	0.6661	0.68125	PF00201	UDPGT	UDP-glucoronosyl and UDP-glucosyl transferase
SymbC1.scaffold3621.1	Photosymbiont Lineage	0.6736	0.0177412	0.6693	0.678225	PF00085	Thioredoxin	Thioredoxin
SymbC1.scaffold1108.1	Photosymbiont Lineage	0.6729	0.0828921	0.667175	0.6815	PF00262	Calreticulin	Calreticulin family
SymbC1.scaffold3264.4	Photosymbiont Lineage	0.67285	0.0231976	0.668725	0.678	PF01593	Amino_oxidase	Flavin containing amine oxidoreductase
SymbC1.scaffold6106.4	Photosymbiont Lineage	0.67225	0.0101528	0.6665	0.676725	PF01490	Aa_trans	Transmembrane amino acid transporter protein
SymbC1.scaffold7892.1	Photosymbiont Lineage	0.67195	0.0148625	0.664575	0.6795	PF00027	cNMP_binding	Cyclic nucleotide-binding domain
SymbC1.scaffold4466.1	Photosymbiont Lineage	0.6716	0.0143847	0.66735	0.682425	PF00169	PH	PH domain
SymbC1.scaffold255.5	Photosymbiont Lineage	0.67105	0.00942837	0.667625	0.6772	PF00168	C2	C2 domain
SymbC1.scaffold18339.1	Photosymbiont Lineage	0.67095	0.0271755	0.665	0.67785	PF00248	Aldo_ket_red	Aldo/keto reductase family
SymbC1.scaffold468.10	Photosymbiont Lineage	0.6705	0.0113027	0.666275	0.6783	PF08507	COPI_assoc	COPI associated protein
SymbC1.scaffold1284.3	Photosymbiont Lineage	0.67035	0.0173697	0.668375	0.6766	PF10442	FIST_C	FIST C domain
SymbC1.scaffold954.10	Photosymbiont Lineage	0.66995	0.00959573	0.6672	0.6746	PF16313	DUF4953	Met-zincin
[truncated: 738 more rows]

## Sheet: Supplementary Data 3
Analysis	Variable	Gene Ontology Category	Over Represented p-value	Under Represented p-value	Number of differentially expressed genes in Category	Number of genes in Category	GO Term	Gene Ontology	Over Represented FDR	Full GO Term	Gene IDs
[truncated: 353 more rows]

[truncated: 16 more sheets: Supplementary Data 4, Supplementary Data 5, Supplementary Data 6, Supplementary Data 7, Supplementary Data 8, Supplementary Data 9, Supplementary Data 10, Supplementary Data 11, Supplementary Data 12, Supplementary Data 13, Supplementary Data 14, Supplementary Data 15, Supplementary Data 16, Supplementary Data 17, Supplementary Data 18, Supplementary Data 19]
