# Supplementary material for: Host transcriptomic plasticity and photosymbiotic fidelity underpin Pocillopora acclimatization across thermal regimes in the Pacific Ocean
Source: Nat Commun. 2023 Jun 1;14:3056. doi: 10.1038/s41467-023-38610-6 (PMC10235041; doi:10.1038/s41467-023-38610-6)
Supplement: Supplementary file 5 — Source Data [file 41467_2023_38610_MOESM5_ESM.xlsx]

## Sheet: Figure1b
Figure 1b	Islands	Island name	Tara Sample Name	Coral colony	Pocillopora lineages	Symbiont genera	Cladocopium lineages	Ratio of Durusdinium symbiont
	I01	Las Perlas	TARA_CO-0000062	I01S02C001	SVD4	C	L5	NA
	I01	Las Perlas	TARA_CO-0000070	I01S02C006	SVD4	C	L5	0
	I01	Las Perlas	TARA_CO-0000500	I01S03C006	SVD4	C	L5	0
	I01	Las Perlas	TARA_CO-0000504	I01S03C010	SVD4	C	L5	0
	I02	Coiba	TARA_CO-0000220	I02S02C001	SVD4	C	L5	0
	I02	Coiba	TARA_CO-0000229	I02S02C010	SVD4	C	L5	0
	I03	Malpelo	TARA_CO-0000557	I03S01C013	SVD4	C	L5	0
	I03	Malpelo	TARA_CO-0000561	I03S01C017	SVD4	C	L5	0
	I03	Malpelo	TARA_CO-0000562	I03S01C018	SVD4	C	L5	0
	I03	Malpelo	TARA_CO-0000563	I03S01C019	SVD4	C	L5	0
	I04	Rapa Nui	TARA_CO-0000580	I04S01C001	SVD5	C	L1	0
	I04	Rapa Nui	TARA_CO-0000585	I04S01C006	SVD5	C	L1	0
	I04	Rapa Nui	TARA_CO-0000589	I04S01C010	SVD5	C	L1	0
	I04	Rapa Nui	TARA_CO-0000655	I04S02C001	SVD5	C	L1	0
	I04	Rapa Nui	TARA_CO-0000660	I04S02C006	SVD5	C	L1	0
	I04	Rapa Nui	TARA_CO-0000664	I04S02C010	SVD5	C	L1	0
	I04	Rapa Nui	TARA_CO-0000697	I04S03C001	SVD5	C	L1	0
	I04	Rapa Nui	TARA_CO-0000702	I04S03C006	SVD5	C	L1	0
	I04	Rapa Nui	TARA_CO-0000706	I04S03C010	SVD5	C	L1	0
	I04	Rapa Nui	TARA_CO-0000777	I04S04C001	SVD5	C	L1	0
	I04	Rapa Nui	TARA_CO-0000782	I04S04C006	SVD5	C	L1	0
	I04	Rapa Nui	TARA_CO-0000786	I04S04C010	SVD5	C	L1	0
	I05	Ducie	TARA_CO-0000817	I05S01C001	SVD4	C	L4	0
	I05	Ducie	TARA_CO-0000822	I05S01C006	SVD4	C	L4	0
	I05	Ducie	TARA_CO-0000826	I05S01C010	SVD1	C	L2	0
	I05	Ducie	TARA_CO-0000919	I05S02C002	SVD1	C	NA	0
	I05	Ducie	TARA_CO-0000923	I05S02C006	SVD1	C	L2	0
	I05	Ducie	TARA_CO-0000927	I05S02C010	SVD1	C	L2	0
	I05	Ducie	TARA_CO-0000948	I05S03C001	SVD5	C	L3	0
	I05	Ducie	TARA_CO-0000953	I05S03C006	SVD5	C	L3	0
	I05	Ducie	TARA_CO-0000957	I05S03C010	SVD4	C	L4	0
	I06	Gambier	TARA_CO-0002056	I06S01C001	SVD1	C	L2	0
	I06	Gambier	TARA_CO-0002061	I06S01C006	SVD1	C	L2	0
	I06	Gambier	TARA_CO-0002065	I06S01C010	SVD4	C	L4	0
	I06	Gambier	TARA_CO-0002126	I06S02C001	SVD1	C	L2	0
	I06	Gambier	TARA_CO-0002131	I06S02C006	SVD1	C	L2	0
	I06	Gambier	TARA_CO-0002135	I06S02C010	SVD4	C	L4	0
	I06	Gambier	TARA_CO-0002286	I06S03C001	SVD1	C	L2	0
	I06	Gambier	TARA_CO-0002291	I06S03C006	SVD1	C	L2	0
	I06	Gambier	TARA_CO-0002295	I06S03C010	SVD1	C	L2	0
	I07	Moorea	TARA_CO-0002356	I07S01C001	SVD5	C	L3	0
	I07	Moorea	TARA_CO-0002361	I07S01C006	SVD5	C	L3	0
	I07	Moorea	TARA_CO-0002365	I07S01C010	SVD5	C	L3	0
	I07	Moorea	TARA_CO-0002456	I07S02C001	SVD5	C	L3	0
	I07	Moorea	TARA_CO-0002461	I07S02C006	SVD5	C	L3	0
	I07	Moorea	TARA_CO-0002465	I07S02C010	SVD2	C	L5	0
	I07	Moorea	TARA_CO-0002435	I07S03C001	SVD5	C	L3	0
	I07	Moorea	TARA_CO-0002572	I07S03C006	SVD5	C	L3	0
	I07	Moorea	TARA_CO-0002576	I07S03C010	SVD1	C	L2	0
	I08	Aitutaki	TARA_CO-0002596	I08S01C001	SVD3	C	L3	0
	I08	Aitutaki	TARA_CO-0002601	I08S01C006	SVD2	C	L5	0
	I08	Aitutaki	TARA_CO-0002605	I08S01C010	SVD3	C	L3	0
	I08	Aitutaki	TARA_CO-0002686	I08S02C001	SVD3	C	L3	0
	I08	Aitutaki	TARA_CO-0002691	I08S02C006	SVD2	C	L5	0
	I08	Aitutaki	TARA_CO-0002695	I08S02C010	SVD2	C	L5	0
	I08	Aitutaki	TARA_OA-0002257	I08S03C001	SVD3	C	L3	0
	I08	Aitutaki	TARA_OA-0002262	I08S03C006	SVD2	C	L5	0
	I08	Aitutaki	TARA_OA-0002266	I08S03C010	SVD3	C	L3	0
	I09	Niue	TARA_OA-0002323	I09S01C001	SVD3	C	L3	0
	I09	Niue	TARA_OA-0002328	I09S01C006	SVD2	C	L5	0
	I09	Niue	TARA_OA-0002332	I09S01C010	SVD2	C	L5	0
	I09	Niue	TARA_OA-0002352	I09S02C001	SVD3	C	L3	0
	I09	Niue	TARA_FH-0000956	I09S02C006	SVD3	C	L3	0
	I09	Niue	TARA_FH-0000960	I09S02C010	SVD3	C	L3	0
	I09	Niue	TARA_OA-0002451	I09S03C001	SVD2	C	L5	0
	I09	Niue	TARA_OA-0002456	I09S03C006	SVD3	C	L3	0
	I09	Niue	TARA_OA-0002460	I09S03C010	NA	C	L5	0
	I10	Upolu	TARA_CO-0004051	I10S01C001	SVD2	C	L5	0
	I10	Upolu	TARA_CO-0004036	I10S01C006	SVD3	C	NA	0
	I10	Upolu	TARA_CO-0004040	I10S01C010	SVD2	C	L5	0
	I10	Upolu	TARA_CO-0004201	I10S02C001	SVD2	C	L5	0
	I10	Upolu	TARA_CO-0004206	I10S02C006	SVD2	C	L5	0
	I10	Upolu	TARA_CO-0004210	I10S02C010	SVD3	C	L3	0
	I10	Upolu	TARA_CO-0004321	I10S03C001	SVD2	C	L5	0
	I10	Upolu	TARA_CO-0004326	I10S03C006	SVD2	C	L5	0
	I10	Upolu	TARA_CO-0004330	I10S03C010	SVD2	C	L5	0
	I15	Guam	TARA_CO-0001811	I15S01C001	SVD2	C	L5	0
	I15	Guam	TARA_CO-0001816	I15S01C006	SVD3	C	L3	0
	I15	Guam	TARA_CO-0001820	I15S01C010	SVD3	C	L3	0
	I15	Guam	TARA_CO-0001659	I15S02C001	SVD3	C	L3	0
	I15	Guam	TARA_CO-0001664	I15S02C006	SVD2	C	L5	0
	I15	Guam	TARA_CO-0001599	I15S03C001	SVD3	C	L3	0
	I15	Guam	TARA_CO-0001604	I15S03C006	SVD2	C	L5	0
	I15	Guam	TARA_CO-0001608	I15S03C010	SVD3	C	L3	0
	I01	Las Perlas	TARA_CO-0000002	I01S01C001	SVD4	CD	NA	0,87
	I01	Las Perlas	TARA_CO-0000074	I01S02C010	SVD4	CD	NA	0,97
	I02	Coiba	TARA_CO-0000394	I02S03C010	SVD4	CD	NA	0,69
	I03	Malpelo	TARA_CO-0000555	I03S01C011	SVD4	CD	NA	0,47
	I03	Malpelo	TARA_CO-0000556	I03S01C012	SVD4	CD	NA	0,7
	I03	Malpelo	TARA_CO-0000558	I03S01C014	SVD4	CD	NA	0,87
	I03	Malpelo	TARA_CO-0000559	I03S01C015	SVD4	CD	NA	0,18
	I03	Malpelo	TARA_CO-0000560	I03S01C016	SVD4	CD	NA	0,12
	I03	Malpelo	TARA_CO-0000564	I03S01C020	SVD4	CD	NA	0,11
	I01	Las Perlas	TARA_CO-0000019	I01S01C006	SVD4	D	NA	1
	I01	Las Perlas	TARA_CO-0000032	I01S01C010	SVD4	D	NA	1
	I02	Coiba	TARA_CO-0000140	I02S01C001	SVD4	D	NA	1
	I02	Coiba	TARA_CO-0000145	I02S01C006	SVD4	D	NA	1
	I02	Coiba	TARA_CO-0000149	I02S01C010	SVD4	D	NA	1
	I02	Coiba	TARA_CO-0000225	I02S02C006	SVD4	D	NA	1
	I02	Coiba	TARA_CO-0000385	I02S03C001	SVD4	D	NA	1
	I02	Coiba	TARA_CO-0000390	I02S03C006	SVD4	D	NA	1
	I15	Guam	TARA_CO-0001668	I15S02C010	SVD3	D	NA	1

## Sheet: Figure2b
Figure 2b	SVD5-I04S01C006POC	SVD5-I04S03C010POC	SVD5-I04S04C006POC	SVD5-I04S02C006POC	SVD5-I04S03C001POC	SVD5-I04S02C010POC	SVD5-I04S03C006POC	SVD5-I04S04C010POC	SVD5-I04S01C001POC	SVD5-I04S01C010POC	SVD5-I04S02C001POC	SVD5-I04S04C001POC	SVD4-I05S01C006POC	SVD4-I06S01C010POC	SVD4-I06S02C010POC	SVD4-I05S01C001POC	SVD4-I05S03C010POC	SVD2-I15S02C006POC	SVD2-I15S01C001POC	SVD2-I15S03C006POC	SVD4-I03S01C018POC	SVD4-I03S01C017POC	SVD4-I03S01C019POC	SVD4-I02S02C001POC	SVD4-I02S02C010POC	SVD4-I03S01C013POC	SVD4-I01S02C001POC	SVD4-I01S02C006POC	SVD4-I01S03C006POC	SVD4-I01S03C010POC	SVD2-I08S02C006POC	SVD2-I08S01C006POC	SVD2-I08S03C006POC	SVD2-I10S03C006POC	SVD2-I10S03C001POC	SVD2-I10S01C010POC	SVD2-I10S01C001POC	SVD2-I10S02C001POC	SVD2-I07S02C010POC	SVD2-I09S03C001POC	SVD2-I08S02C010POC	SVD2-I10S02C006POC	SVD2-I10S03C010POC	SVD2-I09S03C010POC	SVD2-I09S01C006POC	SVD2-I09S01C010POC	SVD1-I06S02C006POC	SVD1-I06S03C010POC	SVD1-I05S02C006POC
	NA	-0.00016	-0.00016	-0.00015	-0.00015	-0.00015	-0.00015	-0.00015	-0.00015	-0.00015	-0.00015	-0.00015	0.000245	0.000248	0.000248	0.000248	0.000248	0.000196	0.000201	0.000201	0.000245	0.000249	0.000249	0.00025	0.00025	0.000245	0.000242	0.000242	0.000246	0.000246	0.000195	0.000201	0.000201	0.000195	0.000194	0.000194	0.000199	0.000199	0.000195	0.000194	0.000194	0.000199	0.000199	0.000196	0.000201	0.000201	0.000964	0.000964	0.000964
	-0.00017	NA	-0.00017	-0.00016	-0.00015	-0.00014	-0.00014	-0.00015	-0.00014	-0.00014	-0.00014	-0.00014	0.000251	0.000242	0.000242	0.000242	0.000242	0.0002	0.000193	0.000193	0.000251	0.000246	0.000246	0.000247	0.000247	0.000251	0.000248	0.000247	0.000242	0.000242	0.0002	0.000194	0.000194	0.0002	0.0002	0.000199	0.000194	0.000194	0.0002	0.0002	0.000198	0.000193	0.000193	0.0002	0.000193	0.000193	0.00096	0.00096	0.000959
	-0.00017	-0.00017	NA	-0.00016	-0.00015	-0.00014	-0.00014	-0.00015	-0.00014	-0.00014	-0.00014	-0.00014	0.000251	0.000242	0.000242	0.000242	0.000242	0.0002	0.000193	0.000193	0.000251	0.000246	0.000246	0.000247	0.000247	0.000251	0.000248	0.000247	0.000242	0.000242	0.0002	0.000194	0.000194	0.0002	0.0002	0.000199	0.000194	0.000194	0.0002	0.0002	0.000198	0.000193	0.000193	0.0002	0.000193	0.000193	0.00096	0.00096	0.000959
	-0.00015	-0.00016	-0.00016	NA	-0.00015	-0.00015	-0.00015	-0.00015	-0.00015	-0.00015	-0.00015	-0.00015	0.000246	0.000247	0.000247	0.000247	0.000247	0.000196	0.0002	0.0002	0.000246	0.000249	0.000249	0.000249	0.000249	0.000246	0.000243	0.000243	0.000246	0.000246	0.000196	0.0002	0.0002	0.000196	0.000195	0.000195	0.000198	0.000198	0.000196	0.000195	0.000195	0.000198	0.000198	0.000196	0.000199	0.000199	0.000963	0.000963	0.000963
	-0.00014	-0.00014	-0.00014	-0.00014	NA	-0.00019	-0.00019	-0.00018	-0.00019	-0.00019	-0.00019	-0.00019	0.000244	0.000246	0.000246	0.000246	0.000246	0.000195	0.000201	0.000201	0.000244	0.000248	0.000248	0.000249	0.000249	0.000244	0.000241	0.000241	0.000245	0.000245	0.000195	0.000201	0.000201	0.000194	0.000194	0.000194	0.000199	0.000199	0.000194	0.000194	0.000194	0.000199	0.000199	0.000195	0.0002	0.0002	0.000952	0.000952	0.000952
	-0.00015	-0.00013	-0.00013	-0.00015	-0.00019	NA	-0.00019	-0.00019	-0.00019	-0.00019	-0.00019	-0.00019	0.000249	0.000241	0.000241	0.000241	0.000241	0.000199	0.000193	0.000193	0.000249	0.000245	0.000245	0.000246	0.000246	0.000249	0.000246	0.000245	0.00024	0.00024	0.000199	0.000195	0.000195	0.000199	0.000199	0.000198	0.000194	0.000194	0.000199	0.000199	0.000197	0.000193	0.000193	0.000199	0.000194	0.000194	0.000947	0.000947	0.000945
	-0.00015	-0.00013	-0.00013	-0.00015	-0.00019	-0.00019	NA	-0.00019	-0.00019	-0.00019	-0.00019	-0.00019	0.000249	0.000241	0.000241	0.000241	0.000241	0.000199	0.000193	0.000193	0.000249	0.000245	0.000245	0.000246	0.000246	0.000249	0.000246	0.000245	0.00024	0.00024	0.000199	0.000195	0.000195	0.000199	0.000199	0.000198	0.000194	0.000194	0.000199	0.000199	0.000197	0.000193	0.000193	0.000199	0.000194	0.000194	0.000947	0.000947	0.000945
	-0.00014	-0.00014	-0.00014	-0.00014	-0.00018	-0.00019	-0.00019	NA	-0.00019	-0.00019	-0.00019	-0.00019	0.000244	0.000246	0.000246	0.000246	0.000246	0.000196	0.0002	0.0002	0.000244	0.000248	0.000248	0.000248	0.000248	0.000244	0.000241	0.000241	0.000244	0.000244	0.000195	0.0002	0.0002	0.000195	0.000194	0.000194	0.000199	0.000199	0.000195	0.000194	0.000194	0.000198	0.000198	0.000196	0.0002	0.0002	0.000951	0.000951	0.00095
	-0.00015	-0.00013	-0.00013	-0.00014	-0.00019	-0.00019	-0.00019	-0.00019	NA	-0.00022	-0.00019	-0.00019	0.000249	0.000241	0.000241	0.000241	0.000241	0.000199	0.000194	0.000194	0.000249	0.000245	0.000245	0.000246	0.000246	0.000249	0.000246	0.000245	0.00024	0.00024	0.000199	0.000195	0.000195	0.000199	0.000199	0.000198	0.000194	0.000194	0.000199	0.000198	0.000197	0.000193	0.000193	0.000199	0.000194	0.000194	0.000946	0.000946	0.000945
	-0.00015	-0.00013	-0.00013	-0.00014	-0.00019	-0.00019	-0.00019	-0.00019	-0.00022	NA	-0.00019	-0.00019	0.000249	0.000241	0.000241	0.000241	0.000241	0.000199	0.000194	0.000194	0.000249	0.000245	0.000245	0.000246	0.000246	0.000249	0.000246	0.000245	0.00024	0.00024	0.000199	0.000195	0.000195	0.000199	0.000199	0.000198	0.000194	0.000194	0.000199	0.000198	0.000197	0.000193	0.000193	0.000199	0.000194	0.000194	0.000946	0.000946	0.000945
	-0.00015	-0.00013	-0.00013	-0.00015	-0.00019	-0.00019	-0.00019	-0.00019	-0.00019	-0.00019	NA	-0.00019	0.000249	0.000241	0.000241	0.000241	0.000241	0.000199	0.000193	0.000193	0.000249	0.000245	0.000245	0.000246	0.000246	0.000249	0.000246	0.000245	0.00024	0.00024	0.000199	0.000195	0.000195	0.0002	0.000199	0.000198	0.000194	0.000194	0.0002	0.000199	0.000198	0.000193	0.000193	0.000199	0.000194	0.000194	0.000946	0.000946	0.000945
	-0.00015	-0.00013	-0.00013	-0.00015	-0.00019	-0.00019	-0.00019	-0.00019	-0.00019	-0.00019	-0.00019	NA	0.000249	0.000241	0.000241	0.000241	0.000241	0.000199	0.000193	0.000193	0.000249	0.000245	0.000245	0.000246	0.000246	0.000249	0.000246	0.000245	0.00024	0.00024	0.000199	0.000195	0.000195	0.0002	0.000199	0.000198	0.000194	0.000194	0.0002	0.000199	0.000198	0.000193	0.000193	0.000199	0.000194	0.000194	0.000946	0.000946	0.000945
	0.00033	0.000333	0.000333	0.00033	0.000324	0.000325	0.000325	0.000323	0.000325	0.000325	0.000325	0.000325	NA	-7.08e-05	-7.08e-05	-7.08e-05	-7.08e-05	-3.96e-05	-4.42e-05	-4.42e-05	-6.69e-05	-7.37e-05	-7.37e-05	-7.45e-05	-7.45e-05	-6.75e-05	-6.3e-05	-6.24e-05	-6.82e-05	-6.82e-05	-3.91e-05	-4.36e-05	-4.36e-05	-3.9e-05	-3.91e-05	-3.94e-05	-4.32e-05	-4.32e-05	-3.9e-05	-3.92e-05	-3.96e-05	-4.33e-05	-4.33e-05	-3.95e-05	-4.38e-05	-4.38e-05	0.000466	0.000466	0.000466
	0.00034	0.000331	0.000331	0.000338	0.000333	0.000324	0.000324	0.000332	0.000324	0.000324	0.000324	0.000324	-6.93e-05	NA	-8.06e-05	-8.03e-05	-8.03e-05	-4.2e-05	-3.6e-05	-3.6e-05	-7.11e-05	-3.45e-05	-3.45e-05	-3.87e-05	-3.87e-05	-6.9e-05	-5.73e-05	-5.22e-05	-1.28e-05	-1.28e-05	-4.26e-05	-3.72e-05	-3.72e-05	-4.27e-05	-4.24e-05	-4.18e-05	-3.72e-05	-3.72e-05	-4.27e-05	-4.22e-05	-4.15e-05	-3.68e-05	-3.68e-05	-4.21e-05	-3.66e-05	-3.66e-05	0.000467	0.000467	0.000467
	0.00034	0.000331	0.000331	0.000338	0.000333	0.000324	0.000324	0.000332	0.000324	0.000324	0.000324	0.000324	-6.93e-05	-8.06e-05	NA	-8.03e-05	-8.03e-05	-4.2e-05	-3.6e-05	-3.6e-05	-7.11e-05	-3.45e-05	-3.45e-05	-3.87e-05	-3.87e-05	-6.9e-05	-5.73e-05	-5.22e-05	-1.28e-05	-1.28e-05	-4.26e-05	-3.72e-05	-3.72e-05	-4.27e-05	-4.24e-05	-4.18e-05	-3.72e-05	-3.72e-05	-4.27e-05	-4.22e-05	-4.15e-05	-3.68e-05	-3.68e-05	-4.21e-05	-3.66e-05	-3.66e-05	0.000467	0.000467	0.000467
	0.00034	0.000331	0.000331	0.000338	0.000333	0.000324	0.000324	0.000332	0.000324	0.000324	0.000324	0.000324	-6.94e-05	-8.04e-05	-8.04e-05	NA	-8.01e-05	-4.21e-05	-3.6e-05	-3.6e-05	-7.12e-05	-3.43e-05	-3.43e-05	-3.85e-05	-3.85e-05	-6.9e-05	-5.73e-05	-5.22e-05	-1.25e-05	-1.25e-05	-4.27e-05	-3.71e-05	-3.71e-05	-4.28e-05	-4.24e-05	-4.19e-05	-3.72e-05	-3.72e-05	-4.27e-05	-4.22e-05	-4.15e-05	-3.67e-05	-3.67e-05	-4.22e-05	-3.66e-05	-3.66e-05	0.000467	0.000467	0.000467
	0.00034	0.000331	0.000331	0.000338	0.000333	0.000324	0.000324	0.000332	0.000324	0.000324	0.000324	0.000324	-6.94e-05	-8.04e-05	-8.04e-05	-8.01e-05	NA	-4.21e-05	-3.6e-05	-3.6e-05	-7.12e-05	-3.43e-05	-3.43e-05	-3.85e-05	-3.85e-05	-6.9e-05	-5.73e-05	-5.22e-05	-1.25e-05	-1.25e-05	-4.27e-05	-3.71e-05	-3.71e-05	-4.28e-05	-4.24e-05	-4.19e-05	-3.72e-05	-3.72e-05	-4.27e-05	-4.22e-05	-4.15e-05	-3.67e-05	-3.67e-05	-4.22e-05	-3.66e-05	-3.66e-05	0.000467	0.000467	0.000467
	0.000311	0.000313	0.000313	0.000312	0.000306	0.000306	0.000306	0.000306	0.000306	0.000306	0.000306	0.000306	-8.84e-06	-1.35e-05	-1.35e-05	-1.35e-05	-1.35e-05	NA	-4.89e-05	-4.89e-05	-8.63e-06	-1.23e-05	-1.23e-05	-1.21e-05	-1.21e-05	-8.87e-06	-9.09e-06	-9.38e-06	-1.31e-05	-1.31e-05	-4.46e-05	-4.97e-05	-4.97e-05	-4.44e-05	-4.4e-05	-4.37e-05	-4.74e-05	-4.74e-05	-4.45e-05	-4.38e-05	-4.34e-05	-4.68e-05	-4.68e-05	-4.53e-05	-4.88e-05	-4.88e-05	0.000441	0.000441	0.000441
	0.000321	0.000311	0.000311	0.00032	0.000316	0.000306	0.000306	0.000315	0.000306	0.000306	0.000306	0.000306	-1.29e-05	-6.45e-06	-6.45e-06	-6.41e-06	-6.41e-06	-5.04e-05	NA	-8.28e-05	-1.31e-05	-8.82e-06	-8.82e-06	-9.28e-06	-9.28e-06	-1.29e-05	-1.16e-05	-1.1e-05	-6.44e-06	-6.44e-06	-5.42e-05	-1.88e-05	-1.88e-05	-5.48e-05	-5.21e-05	-4.81e-05	-1.77e-05	-1.77e-05	-5.45e-05	-5.07e-05	-4.57e-05	-1.43e-05	-1.43e-05	-5.11e-05	-1.44e-05	-1.44e-05	0.000448	0.000448	0.000448
	0.000321	0.000311	0.000311	0.00032	0.000316	0.000306	0.000306	0.000315	0.000306	0.000306	0.000306	0.000306	-1.29e-05	-6.45e-06	-6.45e-06	-6.41e-06	-6.41e-06	-5.04e-05	-8.28e-05	NA	-1.31e-05	-8.82e-06	-8.82e-06	-9.28e-06	-9.28e-06	-1.29e-05	-1.16e-05	-1.1e-05	-6.44e-06	-6.44e-06	-5.42e-05	-1.88e-05	-1.88e-05	-5.48e-05	-5.21e-05	-4.81e-05	-1.77e-05	-1.77e-05	-5.45e-05	-5.07e-05	-4.57e-05	-1.43e-05	-1.43e-05	-5.11e-05	-1.44e-05	-1.44e-05	0.000448	0.000448	0.000448
	0.000329	0.000333	0.000333	0.00033	0.000323	0.000325	0.000325	0.000323	0.000325	0.000325	0.000325	0.000325	-6.67e-05	-7.22e-05	-7.22e-05	-7.23e-05	-7.23e-05	-3.94e-05	-4.44e-05	-4.44e-05	NA	-7.45e-05	-7.45e-05	-7.52e-05	-7.52e-05	-6.68e-05	-6.25e-05	-6.21e-05	-6.95e-05	-6.95e-05	-3.88e-05	-4.37e-05	-4.37e-05	-3.87e-05	-3.89e-05	-3.92e-05	-4.33e-05	-4.33e-05	-3.87e-05	-3.9e-05	-3.94e-05	-4.35e-05	-4.35e-05	-3.93e-05	-4.39e-05	-4.39e-05	0.000466	0.000466	0.000466
	0.000338	0.000332	0.000332	0.000337	0.000332	0.000325	0.000325	0.000331	0.000325	0.000325	0.000325	0.000325	-7.55e-05	-3.95e-05	-3.95e-05	-3.92e-05	-3.92e-05	-4.27e-05	-4e-05	-4e-05	-7.65e-05	NA	-9.28e-05	-5.72e-05	-5.72e-05	-7.53e-05	-6.66e-05	-6.31e-05	-3.87e-05	-3.87e-05	-4.3e-05	-4.07e-05	-4.07e-05	-4.3e-05	-4.28e-05	-4.25e-05	-4.05e-05	-4.05e-05	-4.3e-05	-4.27e-05	-4.23e-05	-4.02e-05	-4.02e-05	-4.28e-05	-4.03e-05	-4.03e-05	0.000469	0.000469	0.000469
	0.000338	0.000332	0.000332	0.000337	0.000332	0.000325	0.000325	0.000331	0.000325	0.000325	0.000325	0.000325	-7.55e-05	-3.95e-05	-3.95e-05	-3.92e-05	-3.92e-05	-4.27e-05	-4e-05	-4e-05	-7.65e-05	-9.28e-05	NA	-5.72e-05	-5.72e-05	-7.53e-05	-6.66e-05	-6.31e-05	-3.87e-05	-3.87e-05	-4.3e-05	-4.07e-05	-4.07e-05	-4.3e-05	-4.28e-05	-4.25e-05	-4.05e-05	-4.05e-05	-4.3e-05	-4.27e-05	-4.23e-05	-4.02e-05	-4.02e-05	-4.28e-05	-4.03e-05	-4.03e-05	0.000469	0.000469	0.000469
	0.000338	0.000332	0.000332	0.000337	0.000332	0.000325	0.000325	0.00033	0.000325	0.000325	0.000325	0.000325	-7.71e-05	-4.48e-05	-4.48e-05	-4.46e-05	-4.46e-05	-4.3e-05	-4.09e-05	-4.09e-05	-7.8e-05	-5.83e-05	-5.83e-05	NA	-6.1e-05	-7.69e-05	-6.87e-05	-6.56e-05	-4.4e-05	-4.4e-05	-4.31e-05	-4.14e-05	-4.14e-05	-4.32e-05	-4.3e-05	-4.27e-05	-4.12e-05	-4.12e-05	-4.32e-05	-4.29e-05	-4.25e-05	-4.09e-05	-4.09e-05	-4.3e-05	-4.11e-05	-4.11e-05	0.00047	0.00047	0.000469
	0.000338	0.000332	0.000332	0.000337	0.000332	0.000325	0.000325	0.00033	0.000325	0.000325	0.000325	0.000325	-7.71e-05	-4.48e-05	-4.48e-05	-4.46e-05	-4.46e-05	-4.3e-05	-4.09e-05	-4.09e-05	-7.8e-05	-5.83e-05	-5.83e-05	-6.1e-05	NA	-7.69e-05	-6.87e-05	-6.56e-05	-4.4e-05	-4.4e-05	-4.31e-05	-4.14e-05	-4.14e-05	-4.32e-05	-4.3e-05	-4.27e-05	-4.12e-05	-4.12e-05	-4.32e-05	-4.29e-05	-4.25e-05	-4.09e-05	-4.09e-05	-4.3e-05	-4.11e-05	-4.11e-05	0.00047	0.00047	0.000469
	0.00033	0.000333	0.000333	0.00033	0.000324	0.000325	0.000325	0.000323	0.000325	0.000325	0.000325	0.000325	-6.76e-05	-7.05e-05	-7.05e-05	-7.06e-05	-7.06e-05	-3.97e-05	-4.41e-05	-4.41e-05	-6.71e-05	-7.35e-05	-7.35e-05	-7.43e-05	-7.43e-05	NA	-6.31e-05	-6.25e-05	-6.8e-05	-6.8e-05	-3.91e-05	-4.36e-05	-4.36e-05	-3.9e-05	-3.92e-05	-3.95e-05	-4.31e-05	-4.31e-05	-3.91e-05	-3.93e-05	-3.96e-05	-4.33e-05	-4.33e-05	-3.96e-05	-4.38e-05	-4.38e-05	0.000466	0.000466	0.000466
	0.000329	0.000332	0.000332	0.00033	0.000323	0.000324	0.000324	0.000322	0.000324	0.000324	0.000324	0.000324	-5.91e-05	-5.36e-05	-5.36e-05	-5.36e-05	-5.36e-05	-3.8e-05	-4.12e-05	-4.12e-05	-5.88e-05	-5.97e-05	-5.97e-05	-6.12e-05	-6.12e-05	-5.91e-05	NA	-0.0001	-0.00011	-0.00011	-3.76e-05	-4.08e-05	-4.08e-05	-3.76e-05	-3.77e-05	-3.79e-05	-4.06e-05	-4.06e-05	-3.76e-05	-3.78e-05	-3.81e-05	-4.07e-05	-4.07e-05	-3.79e-05	-4.1e-05	-4.1e-05	0.000463	0.000463	0.000462
	0.00033	0.000332	0.000332	0.00033	0.000323	0.000324	0.000324	0.000323	0.000323	0.000323	0.000324	0.000324	-5.77e-05	-4.74e-05	-4.74e-05	-4.73e-05	-4.73e-05	-3.79e-05	-4.02e-05	-4.02e-05	-5.76e-05	-5.51e-05	-5.51e-05	-5.69e-05	-5.69e-05	-5.77e-05	-0.0001	NA	-0.00013	-0.00013	-3.76e-05	-3.99e-05	-3.99e-05	-3.75e-05	-3.76e-05	-3.78e-05	-3.98e-05	-3.98e-05	-3.75e-05	-3.77e-05	-3.79e-05	-3.99e-05	-3.99e-05	-3.78e-05	-4.01e-05	-4.01e-05	0.000463	0.000463	0.000462
	0.000338	0.000331	0.000331	0.000337	0.000332	0.000324	0.000324	0.00033	0.000323	0.000323	0.000323	0.000323	-6.47e-05	-9.93e-06	-9.93e-06	-9.57e-06	-9.57e-06	-4.09e-05	-3.53e-05	-3.53e-05	-6.64e-05	-3.12e-05	-3.12e-05	-3.54e-05	-3.54e-05	-6.44e-05	-0.00011	-0.00013	NA	-0.00014	-4.15e-05	-3.64e-05	-3.64e-05	-4.16e-05	-4.13e-05	-4.08e-05	-3.65e-05	-3.65e-05	-4.16e-05	-4.11e-05	-4.05e-05	-3.61e-05	-3.61e-05	-4.1e-05	-3.59e-05	-3.59e-05	0.000466	0.000466	0.000465
	0.000338	0.000331	0.000331	0.000337	0.000332	0.000324	0.000324	0.00033	0.000323	0.000323	0.000323	0.000323	-6.47e-05	-9.93e-06	-9.93e-06	-9.57e-06	-9.57e-06	-4.09e-05	-3.53e-05	-3.53e-05	-6.64e-05	-3.12e-05	-3.12e-05	-3.54e-05	-3.54e-05	-6.44e-05	-0.00011	-0.00013	-0.00014	NA	-4.15e-05	-3.64e-05	-3.64e-05	-4.16e-05	-4.13e-05	-4.08e-05	-3.65e-05	-3.65e-05	-4.16e-05	-4.11e-05	-4.05e-05	-3.61e-05	-3.61e-05	-4.1e-05	-3.59e-05	-3.59e-05	0.000466	0.000466	0.000465
	0.00031	0.000313	0.000313	0.000311	0.000305	0.000306	0.000306	0.000304	0.000306	0.000306	0.000306	0.000306	-8.21e-06	-1.41e-05	-1.41e-05	-1.41e-05	-1.41e-05	-4.42e-05	-5.2e-05	-5.2e-05	-7.95e-06	-1.25e-05	-1.25e-05	-1.22e-05	-1.22e-05	-8.25e-06	-8.64e-06	-9.04e-06	-1.37e-05	-1.37e-05	NA	-5.22e-05	-5.22e-05	-4.26e-05	-4.24e-05	-4.24e-05	-4.97e-05	-4.97e-05	-4.27e-05	-4.23e-05	-4.24e-05	-4.93e-05	-4.93e-05	-4.39e-05	-5.16e-05	-5.16e-05	0.000441	0.000441	0.00044
	0.00032	0.000312	0.000312	0.000319	0.000315	0.000306	0.000306	0.000314	0.000306	0.000306	0.000306	0.000306	-1.29e-05	-8.14e-06	-8.14e-06	-8.11e-06	-8.11e-06	-5.2e-05	-2.02e-05	-2.02e-05	-1.3e-05	-9.99e-06	-9.99e-06	-1.04e-05	-1.04e-05	-1.28e-05	-1.17e-05	-1.12e-05	-8.05e-06	-8.05e-06	-5.5e-05	NA	-4.73e-05	-5.55e-05	-5.32e-05	-4.99e-05	-2.59e-05	-2.59e-05	-5.52e-05	-5.21e-05	-4.79e-05	-2.31e-05	-2.31e-05	-5.26e-05	-2.35e-05	-2.35e-05	0.000448	0.000448	0.000448
	0.00032	0.000312	0.000312	0.000319	0.000315	0.000306	0.000306	0.000314	0.000306	0.000306	0.000306	0.000306	-1.29e-05	-8.14e-06	-8.14e-06	-8.11e-06	-8.11e-06	-5.2e-05	-2.02e-05	-2.02e-05	-1.3e-05	-9.99e-06	-9.99e-06	-1.04e-05	-1.04e-05	-1.28e-05	-1.17e-05	-1.12e-05	-8.05e-06	-8.05e-06	-5.5e-05	-4.73e-05	NA	-5.55e-05	-5.32e-05	-4.99e-05	-2.59e-05	-2.59e-05	-5.52e-05	-5.21e-05	-4.79e-05	-2.31e-05	-2.31e-05	-5.26e-05	-2.35e-05	-2.35e-05	0.000448	0.000448	0.000448
	0.00031	0.000313	0.000313	0.000311	0.000305	0.000306	0.000306	0.000304	0.000306	0.000306	0.000306	0.000306	-8.1e-06	-1.42e-05	-1.42e-05	-1.42e-05	-1.42e-05	-4.39e-05	-5.26e-05	-5.26e-05	-7.83e-06	-1.25e-05	-1.25e-05	-1.22e-05	-1.22e-05	-8.14e-06	-8.56e-06	-8.98e-06	-1.38e-05	-1.38e-05	-4.25e-05	-5.26e-05	-5.26e-05	NA	-4.21e-05	-4.22e-05	-5.01e-05	-5.01e-05	-4.24e-05	-4.21e-05	-4.22e-05	-4.97e-05	-4.97e-05	-4.37e-05	-5.21e-05	-5.21e-05	0.00044	0.00044	0.00044
	0.00031	0.000313	0.000313	0.000311	0.000305	0.000306	0.000306	0.000304	0.000306	0.000306	0.000306	0.000306	-8.01e-06	-1.36e-05	-1.36e-05	-1.36e-05	-1.36e-05	-4.31e-05	-4.93e-05	-4.93e-05	-7.77e-06	-1.21e-05	-1.21e-05	-1.18e-05	-1.18e-05	-8.05e-06	-8.45e-06	-8.83e-06	-1.32e-05	-1.32e-05	-4.19e-05	-4.97e-05	-4.97e-05	-4.17e-05	NA	-4.92e-05	-5.65e-05	-5.65e-05	-4.18e-05	-4.13e-05	-4.11e-05	-4.68e-05	-4.68e-05	-4.29e-05	-4.9e-05	-4.9e-05	0.00044	0.00044	0.00044
	0.000311	0.000313	0.000313	0.000311	0.000305	0.000306	0.000306	0.000305	0.000306	0.000306	0.000306	0.000306	-8.06e-06	-1.28e-05	-1.28e-05	-1.28e-05	-1.28e-05	-4.24e-05	-4.48e-05	-4.48e-05	-7.85e-06	-1.15e-05	-1.15e-05	-1.13e-05	-1.13e-05	-8.09e-06	-8.41e-06	-8.73e-06	-1.25e-05	-1.25e-05	-4.16e-05	-4.59e-05	-4.59e-05	-4.14e-05	-4.88e-05	NA	-6.78e-05	-6.78e-05	-4.15e-05	-4.07e-05	-4.02e-05	-4.28e-05	-4.28e-05	-4.22e-05	-4.49e-05	-4.49e-05	0.00044	0.00044	0.00044
	0.000319	0.000311	0.000311	0.000318	0.000314	0.000306	0.000306	0.000312	0.000305	0.000305	0.000306	0.000306	-1.17e-05	-7.58e-06	-7.58e-06	-7.55e-06	-7.55e-06	-4.79e-05	-1.65e-05	-1.65e-05	-1.18e-05	-9.14e-06	-9.14e-06	-9.46e-06	-9.46e-06	-1.16e-05	-1.07e-05	-1.03e-05	-7.53e-06	-7.53e-06	-5.07e-05	-2.35e-05	-2.35e-05	-5.12e-05	-5.84e-05	-7.04e-05	NA	-8.1e-05	-5.09e-05	-4.78e-05	-4.36e-05	-1.93e-05	-1.93e-05	-4.84e-05	-1.98e-05	-1.98e-05	0.000446	0.000446	0.000445
	0.000319	0.000311	0.000311	0.000318	0.000314	0.000306	0.000306	0.000312	0.000305	0.000305	0.000306	0.000306	-1.17e-05	-7.58e-06	-7.58e-06	-7.55e-06	-7.55e-06	-4.79e-05	-1.65e-05	-1.65e-05	-1.18e-05	-9.14e-06	-9.14e-06	-9.46e-06	-9.46e-06	-1.16e-05	-1.07e-05	-1.03e-05	-7.53e-06	-7.53e-06	-5.07e-05	-2.35e-05	-2.35e-05	-5.12e-05	-5.84e-05	-7.04e-05	-8.1e-05	NA	-5.09e-05	-4.78e-05	-4.36e-05	-1.93e-05	-1.93e-05	-4.84e-05	-1.98e-05	-1.98e-05	0.000446	0.000446	0.000445
	0.00031	0.000313	0.000313	0.000311	0.000305	0.000306	0.000306	0.000304	0.000306	0.000306	0.000306	0.000306	-8.16e-06	-1.41e-05	-1.41e-05	-1.42e-05	-1.42e-05	-4.41e-05	-5.23e-05	-5.23e-05	-7.9e-06	-1.25e-05	-1.25e-05	-1.22e-05	-1.22e-05	-8.2e-06	-8.61e-06	-9.01e-06	-1.37e-05	-1.37e-05	-4.27e-05	-5.24e-05	-5.24e-05	-4.24e-05	-4.22e-05	-4.23e-05	-4.99e-05	-4.99e-05	NA	-4.22e-05	-4.23e-05	-4.95e-05	-4.95e-05	-4.38e-05	-5.18e-05	-5.18e-05	0.00044	0.00044	0.00044
	0.00031	0.000313	0.000313	0.000311	0.000305	0.000306	0.000306	0.000304	0.000306	0.000306	0.000306	0.000306	-8.01e-06	-1.33e-05	-1.33e-05	-1.33e-05	-1.33e-05	-4.28e-05	-4.77e-05	-4.77e-05	-7.77e-06	-1.19e-05	-1.19e-05	-1.16e-05	-1.16e-05	-8.05e-06	-8.42e-06	-8.78e-06	-1.3e-05	-1.3e-05	-4.17e-05	-4.84e-05	-4.84e-05	-4.15e-05	-4.11e-05	-4.1e-05	-4.6e-05	-4.6e-05	-4.16e-05	NA	-5.19e-05	-5.86e-05	-5.86e-05	-4.26e-05	-4.76e-05	-4.76e-05	0.00044	0.00044	0.00044
	0.000311	0.000313	0.000313	0.000311	0.000305	0.000306	0.000306	0.000305	0.000305	0.000305	0.000306	0.000306	-8.02e-06	-1.23e-05	-1.23e-05	-1.23e-05	-1.23e-05	-4.18e-05	-4.2e-05	-4.2e-05	-7.84e-06	-1.11e-05	-1.11e-05	-1.09e-05	-1.09e-05	-8.06e-06	-8.34e-06	-8.63e-06	-1.2e-05	-1.2e-05	-4.12e-05	-4.35e-05	-4.35e-05	-4.11e-05	-4.04e-05	-3.98e-05	-4.11e-05	-4.11e-05	-4.11e-05	-5.14e-05	NA	-7.33e-05	-7.33e-05	-4.17e-05	-4.23e-05	-4.23e-05	0.00044	0.00044	0.00044
	0.000319	0.000311	0.000311	0.000318	0.000314	0.000305	0.000305	0.000313	0.000305	0.000305	0.000305	0.000305	-1.15e-05	-6.86e-06	-6.86e-06	-6.83e-06	-6.83e-06	-4.67e-05	-1.23e-05	-1.23e-05	-1.17e-05	-8.59e-06	-8.59e-06	-8.93e-06	-8.93e-06	-1.15e-05	-1.05e-05	-1.01e-05	-6.85e-06	-6.85e-06	-4.98e-05	-1.98e-05	-1.98e-05	-5.04e-05	-4.79e-05	-4.43e-05	-1.85e-05	-1.85e-05	-5.01e-05	-6.02e-05	-7.59e-05	NA	-9.15e-05	-4.73e-05	-1.59e-05	-1.59e-05	0.000446	0.000446	0.000445
	0.000319	0.000311	0.000311	0.000318	0.000314	0.000305	0.000305	0.000313	0.000305	0.000305	0.000305	0.000305	-1.15e-05	-6.86e-06	-6.86e-06	-6.83e-06	-6.83e-06	-4.67e-05	-1.23e-05	-1.23e-05	-1.17e-05	-8.59e-06	-8.59e-06	-8.93e-06	-8.93e-06	-1.15e-05	-1.05e-05	-1.01e-05	-6.85e-06	-6.85e-06	-4.98e-05	-1.98e-05	-1.98e-05	-5.04e-05	-4.79e-05	-4.43e-05	-1.85e-05	-1.85e-05	-5.01e-05	-6.02e-05	-7.59e-05	-9.15e-05	NA	-4.73e-05	-1.59e-05	-1.59e-05	0.000446	0.000446	0.000445
	0.000311	0.000313	0.000313	0.000312	0.000306	0.000306	0.000306	0.000305	0.000306	0.000306	0.000306	0.000306	-8.72e-06	-1.36e-05	-1.36e-05	-1.36e-05	-1.36e-05	-4.52e-05	-4.95e-05	-4.95e-05	-8.5e-06	-1.23e-05	-1.23e-05	-1.21e-05	-1.21e-05	-8.75e-06	-9e-06	-9.32e-06	-1.32e-05	-1.32e-05	-4.42e-05	-5.02e-05	-5.02e-05	-4.41e-05	-4.37e-05	-4.35e-05	-4.79e-05	-4.79e-05	-4.41e-05	-4.36e-05	-4.32e-05	-4.73e-05	-4.73e-05	NA	-4.94e-05	-4.94e-05	0.000441	0.000441	0.000441
	0.000321	0.000311	0.000311	0.000319	0.000315	0.000306	0.000306	0.000314	0.000306	0.000306	0.000306	0.000306	-1.26e-05	-7.2e-06	-7.2e-06	-7.16e-06	-7.16e-06	-5.04e-05	-1.46e-05	-1.46e-05	-1.28e-05	-9.24e-06	-9.24e-06	-9.65e-06	-9.65e-06	-1.26e-05	-1.14e-05	-1.09e-05	-7.15e-06	-7.15e-06	-5.37e-05	-2.23e-05	-2.23e-05	-5.43e-05	-5.18e-05	-4.81e-05	-2.11e-05	-2.11e-05	-5.4e-05	-5.05e-05	-4.6e-05	-1.81e-05	-1.81e-05	-5.1e-05	NA	-7.92e-05	0.000448	0.000448	0.000447
	0.000321	0.000311	0.000311	0.000319	0.000315	0.000306	0.000306	0.000314	0.000306	0.000306	0.000306	0.000306	-1.26e-05	-7.2e-06	-7.2e-06	-7.16e-06	-7.16e-06	-5.04e-05	-1.46e-05	-1.46e-05	-1.28e-05	-9.24e-06	-9.24e-06	-9.65e-06	-9.65e-06	-1.26e-05	-1.14e-05	-1.09e-05	-7.15e-06	-7.15e-06	-5.37e-05	-2.23e-05	-2.23e-05	-5.43e-05	-5.18e-05	-4.81e-05	-2.11e-05	-2.11e-05	-5.4e-05	-5.05e-05	-4.6e-05	-1.81e-05	-1.81e-05	-5.1e-05	-7.92e-05	NA	0.000448	0.000448	0.000447
	0.000626	0.000612	0.000612	0.000624	0.000611	0.000597	0.000597	0.000609	0.000596	0.000596	0.000596	0.000596	3.83e-05	2.93e-05	2.93e-05	2.93e-05	2.93e-05	-1.93e-05	-2.25e-05	-2.25e-05	3.85e-05	3.37e-05	3.37e-05	3.46e-05	3.46e-05	3.83e-05	3.52e-05	3.41e-05	2.87e-05	2.87e-05	-1.92e-05	-2.14e-05	-2.14e-05	-1.91e-05	-1.96e-05	-2.02e-05	-2.23e-05	-2.23e-05	-1.91e-05	-1.98e-05	-2.06e-05	-2.29e-05	-2.29e-05	-1.93e-05	-2.21e-05	-2.21e-05	NA	-0.00037	-0.00036
	0.000626	0.000612	0.000612	0.000624	0.000611	0.000597	0.000597	0.000609	0.000596	0.000596	0.000596	0.000596	3.83e-05	2.93e-05	2.93e-05	2.93e-05	2.93e-05	-1.93e-05	-2.25e-05	-2.25e-05	3.85e-05	3.37e-05	3.37e-05	3.46e-05	3.46e-05	3.83e-05	3.52e-05	3.41e-05	2.87e-05	2.87e-05	-1.92e-05	-2.14e-05	-2.14e-05	-1.91e-05	-1.96e-05	-2.02e-05	-2.23e-05	-2.23e-05	-1.91e-05	-1.98e-05	-2.06e-05	-2.29e-05	-2.29e-05	-1.93e-05	-2.21e-05	-2.21e-05	-0.00037	NA	-0.00036
	0.000627	0.000612	0.000612	0.000625	0.000613	0.000596	0.000596	0.00061	0.000596	0.000596	0.000596	0.000596	3.85e-05	2.92e-05	2.92e-05	2.92e-05	2.92e-05	-1.92e-05	-2.25e-05	-2.25e-05	3.88e-05	3.36e-05	3.36e-05	3.45e-05	3.45e-05	3.85e-05	3.54e-05	3.43e-05	2.86e-05	2.86e-05	-1.91e-05	-2.13e-05	-2.13e-05	-1.9e-05	-1.95e-05	-2.01e-05	-2.23e-05	-2.23e-05	-1.9e-05	-1.97e-05	-2.05e-05	-2.29e-05	-2.29e-05	-1.92e-05	-2.21e-05	-2.21e-05	-0.00036	-0.00036	NA
	0.000627	0.000612	0.000612	0.000625	0.000613	0.000596	0.000596	0.00061	0.000596	0.000596	0.000596	0.000596	3.85e-05	2.92e-05	2.92e-05	2.92e-05	2.92e-05	-1.92e-05	-2.25e-05	-2.25e-05	3.88e-05	3.36e-05	3.36e-05	3.45e-05	3.45e-05	3.85e-05	3.54e-05	3.43e-05	2.86e-05	2.86e-05	-1.91e-05	-2.13e-05	-2.13e-05	-1.9e-05	-1.95e-05	-2.01e-05	-2.23e-05	-2.23e-05	-1.9e-05	-1.97e-05	-2.05e-05	-2.29e-05	-2.29e-05	-1.92e-05	-2.21e-05	-2.21e-05	-0.00036	-0.00036	-0.00035
	0.000626	0.000612	0.000612	0.000623	0.000611	0.000597	0.000597	0.000608	0.000596	0.000596	0.000596	0.000596	3.83e-05	2.94e-05	2.94e-05	2.93e-05	2.93e-05	-1.94e-05	-2.25e-05	-2.25e-05	3.85e-05	3.37e-05	3.37e-05	3.46e-05	3.46e-05	3.83e-05	3.52e-05	3.41e-05	2.87e-05	2.87e-05	-1.92e-05	-2.14e-05	-2.14e-05	-1.91e-05	-1.96e-05	-2.02e-05	-2.23e-05	-2.23e-05	-1.92e-05	-1.98e-05	-2.06e-05	-2.29e-05	-2.29e-05	-1.93e-05	-2.21e-05	-2.21e-05	-0.00037	-0.00037	-0.00036
	0.000626	0.000612	0.000612	0.000623	0.000611	0.000597	0.000597	0.000608	0.000596	0.000596	0.000596	0.000596	3.83e-05	2.94e-05	2.94e-05	2.93e-05	2.93e-05	-1.94e-05	-2.25e-05	-2.25e-05	3.85e-05	3.37e-05	3.37e-05	3.46e-05	3.46e-05	3.83e-05	3.52e-05	3.41e-05	2.87e-05	2.87e-05	-1.92e-05	-2.14e-05	-2.14e-05	-1.91e-05	-1.96e-05	-2.02e-05	-2.23e-05	-2.23e-05	-1.92e-05	-1.98e-05	-2.06e-05	-2.29e-05	-2.29e-05	-1.93e-05	-2.21e-05	-2.21e-05	-0.00037	-0.00037	-0.00036
	0.000603	0.000612	0.000612	0.000605	0.000592	0.000597	0.000597	0.000591	0.000596	0.000596	0.000597	0.000597	3.54e-05	3.14e-05	3.14e-05	3.14e-05	3.14e-05	-2.02e-05	-2.17e-05	-2.17e-05	3.54e-05	3.46e-05	3.46e-05	3.53e-05	3.53e-05	3.54e-05	3.23e-05	3.15e-05	3.02e-05	3.02e-05	-2.02e-05	-2.07e-05	-2.07e-05	-2.02e-05	-2.06e-05	-2.11e-05	-2.19e-05	-2.19e-05	-2.02e-05	-2.08e-05	-2.14e-05	-2.24e-05	-2.24e-05	-2.02e-05	-2.14e-05	-2.14e-05	-0.00047	-0.00047	-0.00048
	0.000603	0.000612	0.000612	0.000605	0.000591	0.000596	0.000596	0.000591	0.000595	0.000595	0.000597	0.000597	3.58e-05	3.18e-05	3.18e-05	3.18e-05	3.18e-05	-1.92e-05	-1.98e-05	-1.98e-05	3.57e-05	3.53e-05	3.53e-05	3.61e-05	3.61e-05	3.58e-05	3.23e-05	3.14e-05	3.05e-05	3.05e-05	-1.94e-05	-1.89e-05	-1.89e-05	-1.94e-05	-1.98e-05	-2.03e-05	-2.03e-05	-2.03e-05	-1.94e-05	-2e-05	-2.06e-05	-2.08e-05	-2.08e-05	-1.92e-05	-1.96e-05	-1.96e-05	-0.00045	-0.00045	-0.00045
	0.000605	0.000612	0.000612	0.000606	0.000592	0.000596	0.000596	0.000591	0.000595	0.000595	0.000596	0.000596	3.62e-05	3.2e-05	3.2e-05	3.2e-05	3.2e-05	-1.86e-05	-1.88e-05	-1.88e-05	3.61e-05	3.57e-05	3.57e-05	3.65e-05	3.65e-05	3.62e-05	3.24e-05	3.15e-05	3.05e-05	3.05e-05	-1.88e-05	-1.79e-05	-1.79e-05	-1.89e-05	-1.93e-05	-1.98e-05	-1.94e-05	-1.94e-05	-1.89e-05	-1.95e-05	-2.02e-05	-1.99e-05	-1.99e-05	-1.87e-05	-1.86e-05	-1.86e-05	-0.00043	-0.00043	-0.00043
	0.000626	0.000612	0.000612	0.000624	0.00061	0.000595	0.000595	0.000607	0.000594	0.000594	0.000594	0.000594	3.93e-05	3.04e-05	3.04e-05	3.04e-05	3.04e-05	-1.69e-05	-1.79e-05	-1.79e-05	3.95e-05	3.54e-05	3.54e-05	3.65e-05	3.65e-05	3.93e-05	3.52e-05	3.4e-05	2.92e-05	2.92e-05	-1.7e-05	-1.68e-05	-1.68e-05	-1.7e-05	-1.76e-05	-1.81e-05	-1.84e-05	-1.84e-05	-1.7e-05	-1.78e-05	-1.86e-05	-1.9e-05	-1.9e-05	-1.69e-05	-1.77e-05	-1.77e-05	-0.0003	-0.0003	-0.00029
	0.000626	0.000612	0.000612	0.000624	0.00061	0.000595	0.000595	0.000607	0.000594	0.000594	0.000594	0.000594	3.93e-05	3.04e-05	3.04e-05	3.04e-05	3.04e-05	-1.69e-05	-1.79e-05	-1.79e-05	3.95e-05	3.54e-05	3.54e-05	3.65e-05	3.65e-05	3.93e-05	3.52e-05	3.4e-05	2.92e-05	2.92e-05	-1.7e-05	-1.68e-05	-1.68e-05	-1.7e-05	-1.76e-05	-1.81e-05	-1.84e-05	-1.84e-05	-1.7e-05	-1.78e-05	-1.86e-05	-1.9e-05	-1.9e-05	-1.69e-05	-1.77e-05	-1.77e-05	-0.0003	-0.0003	-0.00029
	-0.00017	-0.00015	-0.00015	-0.00017	-0.00016	-0.00014	-0.00014	-0.00015	-0.00013	-0.00013	-0.00014	-0.00014	0.000255	0.000238	0.000238	0.000238	0.000238	0.000202	0.000187	0.000187	0.000255	0.000244	0.000244	0.000245	0.000245	0.000255	0.000252	0.000251	0.000238	0.000238	0.000204	0.00019	0.00019	0.000204	0.000203	0.000202	0.00019	0.00019	0.000204	0.000203	0.000201	0.000189	0.000189	0.000203	0.000189	0.000189	0.000958	0.000958	0.000956
	-0.00017	-0.00015	-0.00015	-0.00017	-0.00016	-0.00014	-0.00014	-0.00015	-0.00013	-0.00013	-0.00014	-0.00014	0.000255	0.000238	0.000238	0.000238	0.000238	0.000202	0.000187	0.000187	0.000255	0.000244	0.000244	0.000245	0.000245	0.000255	0.000252	0.000251	0.000238	0.000238	0.000204	0.00019	0.00019	0.000204	0.000203	0.000202	0.00019	0.00019	0.000204	0.000203	0.000201	0.000189	0.000189	0.000203	0.000189	0.000189	0.000958	0.000958	0.000956
	-0.00017	-0.00016	-0.00016	-0.00017	-0.00016	-0.00014	-0.00014	-0.00015	-0.00014	-0.00014	-0.00014	-0.00014	0.000254	0.000239	0.000239	0.000239	0.000239	0.000202	0.000188	0.000188	0.000255	0.000244	0.000244	0.000245	0.000245	0.000254	0.000252	0.00025	0.000239	0.000239	0.000203	0.000191	0.000191	0.000204	0.000203	0.000201	0.000191	0.000191	0.000203	0.000202	0.000201	0.000189	0.000189	0.000202	0.000189	0.000189	0.000958	0.000958	0.000957
	-0.00017	-0.00016	-0.00016	-0.00017	-0.00016	-0.00014	-0.00014	-0.00015	-0.00014	-0.00014	-0.00014	-0.00014	0.000254	0.000239	0.000239	0.000239	0.000239	0.000202	0.000188	0.000188	0.000255	0.000244	0.000244	0.000245	0.000245	0.000254	0.000252	0.00025	0.000239	0.000239	0.000203	0.000191	0.000191	0.000204	0.000203	0.000201	0.000191	0.000191	0.000203	0.000202	0.000201	0.000189	0.000189	0.000202	0.000189	0.000189	0.000958	0.000958	0.000957
	-0.00015	-0.00016	-0.00016	-0.00015	-0.00015	-0.00015	-0.00015	-0.00015	-0.00015	-0.00015	-0.00015	-0.00015	0.000245	0.000248	0.000248	0.000248	0.000248	0.000196	0.000201	0.000201	0.000245	0.000249	0.000249	0.00025	0.00025	0.000245	0.000242	0.000242	0.000246	0.000246	0.000195	0.000201	0.000201	0.000195	0.000194	0.000194	0.000199	0.000199	0.000195	0.000194	0.000194	0.000199	0.000199	0.000196	0.000201	0.000201	0.000964	0.000964	0.000964
	-0.00017	-0.00015	-0.00015	-0.00017	-0.00015	-0.00013	-0.00013	-0.00015	-0.00013	-0.00013	-0.00013	-0.00013	0.000255	0.000238	0.000238	0.000238	0.000238	0.000203	0.000187	0.000187	0.000256	0.000244	0.000244	0.000245	0.000245	0.000255	0.000252	0.000251	0.000238	0.000238	0.000204	0.00019	0.00019	0.000204	0.000203	0.000202	0.00019	0.00019	0.000204	0.000203	0.000201	0.000189	0.000189	0.000203	0.000188	0.000188	0.000957	0.000957	0.000956
	-0.00017	-0.00015	-0.00015	-0.00017	-0.00015	-0.00013	-0.00013	-0.00015	-0.00013	-0.00013	-0.00013	-0.00013	0.000255	0.000238	0.000238	0.000238	0.000238	0.000203	0.000187	0.000187	0.000256	0.000244	0.000244	0.000245	0.000245	0.000255	0.000252	0.000251	0.000238	0.000238	0.000204	0.00019	0.00019	0.000204	0.000203	0.000202	0.00019	0.00019	0.000204	0.000203	0.000201	0.000189	0.000189	0.000203	0.000188	0.000188	0.000957	0.000957	0.000956
	-2.56e-05	-3.14e-05	-3.14e-05	-2.66e-05	-2.53e-05	-3.03e-05	-3.03e-05	-2.57e-05	-3.01e-05	-3.01e-05	-3.04e-05	-3.04e-05	0.00019	0.000189	0.000189	0.000189	0.000189	0.00015	0.000151	0.000151	0.00019	0.000191	0.000191	0.000191	0.000191	0.00019	0.000188	0.000187	0.000188	0.000188	0.000149	0.000152	0.000152	0.000149	0.000149	0.000149	0.000151	0.000151	0.000149	0.000149	0.000149	0.00015	0.00015	0.00015	0.000151	0.000151	0.000796	0.000796	0.000796
	-0.00015	-0.00016	-0.00016	-0.00015	-0.00014	-0.00015	-0.00015	-0.00014	-0.00015	-0.00015	-0.00015	-0.00015	0.000245	0.000246	0.000246	0.000246	0.000246	0.000196	0.0002	0.0002	0.000245	0.000248	0.000248	0.000249	0.000249	0.000245	0.000242	0.000242	0.000245	0.000245	0.000195	0.0002	0.0002	0.000195	0.000194	0.000194	0.000198	0.000198	0.000195	0.000194	0.000194	0.000198	0.000198	0.000195	0.000199	0.000199	0.00096	0.00096	0.00096
	-2.23e-05	-2.62e-05	-2.62e-05	-2.3e-05	-2.16e-05	-2.47e-05	-2.47e-05	-2.18e-05	-2.46e-05	-2.46e-05	-2.48e-05	-2.48e-05	0.000189	0.000187	0.000187	0.000187	0.000187	0.000149	0.00015	0.00015	0.000189	0.000189	0.000189	0.00019	0.00019	0.000189	0.000187	0.000186	0.000186	0.000186	0.000149	0.000151	0.000151	0.000149	0.000149	0.000148	0.00015	0.00015	0.000149	0.000149	0.000148	0.000149	0.000149	0.000149	0.00015	0.00015	0.00079	0.00079	0.00079
	-2.94e-05	-2.4e-05	-2.4e-05	-2.86e-05	-2.44e-05	-1.86e-05	-1.86e-05	-2.33e-05	-1.84e-05	-1.84e-05	-1.85e-05	-1.85e-05	0.000193	0.000181	0.000181	0.000181	0.000181	0.000152	0.00014	0.00014	0.000194	0.000185	0.000185	0.000186	0.000186	0.000193	0.000191	0.00019	0.000181	0.000181	0.000153	0.000142	0.000142	0.000154	0.000153	0.000152	0.000142	0.000142	0.000153	0.000153	0.000151	0.000142	0.000142	0.000152	0.000141	0.000141	0.000789	0.000789	0.000788
	-2.94e-05	-2.4e-05	-2.4e-05	-2.86e-05	-2.44e-05	-1.86e-05	-1.86e-05	-2.33e-05	-1.84e-05	-1.84e-05	-1.85e-05	-1.85e-05	0.000193	0.000181	0.000181	0.000181	0.000181	0.000152	0.00014	0.00014	0.000194	0.000185	0.000185	0.000186	0.000186	0.000193	0.000191	0.00019	0.000181	0.000181	0.000153	0.000142	0.000142	0.000154	0.000153	0.000152	0.000142	0.000142	0.000153	0.000153	0.000151	0.000142	0.000142	0.000152	0.000141	0.000141	0.000789	0.000789	0.000788
	-0.00017	-0.00014	-0.00014	-0.00016	-0.00015	-0.00012	-0.00012	-0.00014	-0.00012	-0.00012	-0.00012	-0.00012	0.000253	0.000236	0.000236	0.000236	0.000236	0.000201	0.000186	0.000186	0.000254	0.000242	0.000242	0.000243	0.000243	0.000253	0.000251	0.000249	0.000237	0.000237	0.000203	0.000189	0.000189	0.000203	0.000202	0.000201	0.000189	0.000189	0.000203	0.000202	0.0002	0.000188	0.000188	0.000202	0.000187	0.000187	0.000951	0.000951	0.000949
	-3.04e-05	-2.47e-05	-2.47e-05	-2.95e-05	-2.51e-05	-1.9e-05	-1.9e-05	-2.4e-05	-1.87e-05	-1.87e-05	-1.89e-05	-1.89e-05	0.000194	0.000181	0.000181	0.000181	0.000181	0.000152	0.000139	0.000139	0.000194	0.000185	0.000185	0.000186	0.000186	0.000194	0.000192	0.000191	0.000181	0.000181	0.000154	0.000142	0.000142	0.000154	0.000153	0.000152	0.000142	0.000142	0.000154	0.000153	0.000151	0.000141	0.000141	0.000153	0.000141	0.000141	0.00079	0.00079	0.000789
	-2.67e-05	-3.15e-05	-3.15e-05	-2.75e-05	-2.59e-05	-2.98e-05	-2.98e-05	-2.61e-05	-2.96e-05	-2.96e-05	-2.99e-05	-2.99e-05	0.00019	0.000188	0.000188	0.000188	0.000188	0.00015	0.00015	0.00015	0.00019	0.00019	0.00019	0.000191	0.000191	0.00019	0.000188	0.000188	0.000187	0.000187	0.00015	0.000151	0.000151	0.00015	0.00015	0.000149	0.00015	0.00015	0.00015	0.00015	0.000149	0.000149	0.000149	0.00015	0.00015	0.00015	0.000796	0.000796	0.000796
	-3.49e-05	-2.9e-05	-2.9e-05	-3.4e-05	-2.92e-05	-2.28e-05	-2.28e-05	-2.8e-05	-2.25e-05	-2.25e-05	-2.26e-05	-2.26e-05	0.000195	0.000181	0.000181	0.000181	0.000181	0.000154	0.000138	0.000138	0.000196	0.000185	0.000185	0.000186	0.000186	0.000195	0.000194	0.000192	0.000181	0.000181	0.000155	0.000141	0.000141	0.000155	0.000155	0.000153	0.000142	0.000142	0.000155	0.000154	0.000153	0.000141	0.000141	0.000154	0.00014	0.00014	0.000794	0.000794	0.000793
	-3.49e-05	-2.9e-05	-2.9e-05	-3.4e-05	-2.92e-05	-2.28e-05	-2.28e-05	-2.8e-05	-2.25e-05	-2.25e-05	-2.26e-05	-2.26e-05	0.000195	0.000181	0.000181	0.000181	0.000181	0.000154	0.000138	0.000138	0.000196	0.000185	0.000185	0.000186	0.000186	0.000195	0.000194	0.000192	0.000181	0.000181	0.000155	0.000141	0.000141	0.000155	0.000155	0.000153	0.000142	0.000142	0.000155	0.000154	0.000153	0.000141	0.000141	0.000154	0.00014	0.00014	0.000794	0.000794	0.000793
	-2.59e-05	-3.15e-05	-3.15e-05	-2.69e-05	-2.54e-05	-3.01e-05	-3.01e-05	-2.58e-05	-3e-05	-3e-05	-3.02e-05	-3.02e-05	0.00019	0.000189	0.000189	0.000189	0.000189	0.00015	0.000151	0.000151	0.00019	0.000191	0.000191	0.000191	0.000191	0.00019	0.000188	0.000187	0.000188	0.000188	0.00015	0.000152	0.000152	0.00015	0.000149	0.000149	0.00015	0.00015	0.00015	0.000149	0.000149	0.00015	0.00015	0.00015	0.000151	0.000151	0.000796	0.000796	0.000796
	-3.1e-05	-2.59e-05	-2.59e-05	-3.02e-05	-2.62e-05	-2.08e-05	-2.08e-05	-2.52e-05	-2.05e-05	-2.05e-05	-2.07e-05	-2.07e-05	0.000194	0.000181	0.000181	0.000181	0.000181	0.000152	0.00014	0.00014	0.000194	0.000186	0.000186	0.000186	0.000186	0.000194	0.000192	0.000191	0.000182	0.000182	0.000154	0.000143	0.000143	0.000154	0.000153	0.000152	0.000143	0.000143	0.000154	0.000153	0.000151	0.000142	0.000142	0.000153	0.000142	0.000142	0.00079	0.00079	0.000788
	-3.1e-05	-2.59e-05	-2.59e-05	-3.02e-05	-2.62e-05	-2.08e-05	-2.08e-05	-2.52e-05	-2.05e-05	-2.05e-05	-2.07e-05	-2.07e-05	0.000194	0.000181	0.000181	0.000181	0.000181	0.000152	0.00014	0.00014	0.000194	0.000186	0.000186	0.000186	0.000186	0.000194	0.000192	0.000191	0.000182	0.000182	0.000154	0.000143	0.000143	0.000154	0.000153	0.000152	0.000143	0.000143	0.000154	0.000153	0.000151	0.000142	0.000142	0.000153	0.000142	0.000142	0.00079	0.00079	0.000788
	-3.1e-05	-2.59e-05	-2.59e-05	-3.02e-05	-2.62e-05	-2.07e-05	-2.07e-05	-2.52e-05	-2.05e-05	-2.05e-05	-2.06e-05	-2.06e-05	0.000194	0.000181	0.000181	0.000181	0.000181	0.000153	0.00014	0.00014	0.000194	0.000185	0.000185	0.000186	0.000186	0.000194	0.000192	0.000191	0.000181	0.000181	0.000154	0.000143	0.000143	0.000154	0.000153	0.000152	0.000143	0.000143	0.000154	0.000153	0.000151	0.000142	0.000142	0.000153	0.000142	0.000142	0.00079	0.00079	0.000788
	-3.1e-05	-2.59e-05	-2.59e-05	-3.02e-05	-2.62e-05	-2.07e-05	-2.07e-05	-2.52e-05	-2.05e-05	-2.05e-05	-2.06e-05	-2.06e-05	0.000194	0.000181	0.000181	0.000181	0.000181	0.000153	0.00014	0.00014	0.000194	0.000185	0.000185	0.000186	0.000186	0.000194	0.000192	0.000191	0.000181	0.000181	0.000154	0.000143	0.000143	0.000154	0.000153	0.000152	0.000143	0.000143	0.000154	0.000153	0.000151	0.000142	0.000142	0.000153	0.000142	0.000142	0.00079	0.00079	0.000788
	-3.21e-05	-2.54e-05	-2.54e-05	-3.11e-05	-2.66e-05	-1.95e-05	-1.95e-05	-2.53e-05	-1.92e-05	-1.92e-05	-1.93e-05	-1.93e-05	0.000194	0.00018	0.00018	0.00018	0.00018	0.000153	0.000139	0.000139	0.000195	0.000185	0.000185	0.000186	0.000186	0.000194	0.000192	0.000191	0.000181	0.000181	0.000154	0.000141	0.000141	0.000155	0.000154	0.000153	0.000142	0.000142	0.000155	0.000153	0.000152	0.000141	0.000141	0.000153	0.00014	0.00014	0.000789	0.000789	0.000788
	-3.21e-05	-2.54e-05	-2.54e-05	-3.11e-05	-2.66e-05	-1.95e-05	-1.95e-05	-2.53e-05	-1.92e-05	-1.92e-05	-1.93e-05	-1.93e-05	0.000194	0.00018	0.00018	0.00018	0.00018	0.000153	0.000139	0.000139	0.000195	0.000185	0.000185	0.000186	0.000186	0.000194	0.000192	0.000191	0.000181	0.000181	0.000154	0.000141	0.000141	0.000155	0.000154	0.000153	0.000142	0.000142	0.000155	0.000153	0.000152	0.000141	0.000141	0.000153	0.00014	0.00014	0.000789	0.000789	0.000788
[truncated: 32 more columns]

## Sheet: Figure3a
Figure 3a	Gene	Variance median Islands	Variance median Pocillopora lineages	Variance median Symbiont lineages	Residuals	sd Islands	sd Pocillopora lineages	sd Symbiont lineages	Q1 Islands	Q1 Pocillopora lineages	Q1 Symbiont lineages	Q3 Islands	Q3 Pocillopora lineages	Q3 Symbiont lineages
	scaffold2363.5	0	0	0.9912	0.0088	0	0	0.094964	0	0	0.9912	0	0	0.9912
	scaffold308.5	0	0	0.982	0.018	0.000273	0	0.094161	0	0	0.982	0	0	0.982
	scaffold953.7	0.9584	0	0	0.0416	0.09212	0	0	0.9581	0	0	0.9591	0	0
	scaffold5481.2	0.9581	0	0	0.0419	0.092801	0	0	0.9581	0	0	0.9583	0	0
	scaffold1172.7	0.0164	0	0.9507	0.0329	0.002784	0	0.091206	0.0162	0	0.9504	0.0168	0	0.9509
	scaffold425.5	0	0	0.9387	0.0613	0	0	0.090095	0	0	0.9386	0	0	0.9391
	scaffold2755.1	0.9363	0	0	0.0637	0.089917	0.000419	0.00024	0.9357	0	0	0.9374	0	0
	scaffold4576.1	0.0156	0	0.9324	0.052	0.005119	0.001531	0.089518	0.0147	0	0.9316	0.0164	0	0.9332
	scaffold4954.1	0.0105	0.0046	0.9318	0.0531	0.012103	0.001961	0.089889	0.0086	0.0041	0.9308	0.0122	0.0057	0.9336
	scaffold1774.1	0	0.0004	0.9296	0.07	0	0.00082	0.089164	0	0	0.929	0	0.0011	0.9304
	scaffold1091.2	0.0114	0	0.9276	0.061	0.00413	0.000668	0.08898	0.0097	0	0.9256	0.0135	0	0.9292
	scaffold3193.2	0.9275	0.005	0	0.0675	0.089047	0.001586	0	0.9265	0.0043	0	0.9288	0.0061	0
	scaffold1711.2	0.9252	0	0	0.0748	0.242409	0	0	0.9251	0	0	0.9254	0	0
	scaffold1066.11	0.0175	0	0.9214	0.0611	0.002537	0	0.088418	0.0167	0	0.9208	0.0184	0	0.9225
	scaffold409.5	0.0206	0	0.9204	0.059	0.004258	0	0.088433	0.0188	0	0.9191	0.0215	0	0.9221
	scaffold165.1	0.0065	0	0.9163	0.0772	0.002436	0.000135	0.088033	0.0049	0	0.9155	0.0073	0	0.9194
	scaffold409.4	0.0158	0.0001	0.9162	0.0679	0.002781	0.001295	0.088015	0.0153	0	0.9154	0.0165	0.0008	0.917
	scaffold1641.4	0.0101	0	0.9151	0.0748	0.004252	0	0.087839	0.0087	0	0.9127	0.0124	0	0.9177
	scaffold3870.8	0.0082	0.027	0.9145	0.0503	0.001804	0.005415	0.087758	0.0075	0.0241	0.9104	0.0092	0.0299	0.9177
	scaffold1686.2	0.0154	0	0.9141	0.0705	0.002862	0	0.087819	0.0143	0	0.9135	0.0161	0	0.9154
	scaffold507.11	0.0564	0	0.9109	0.0327	0.012405	0.001513	0.088053	0.0531	0	0.9073	0.0601	0	0.9146
	scaffold550.2	0.0024	0.0118	0.9097	0.0761	0.001648	0.002691	0.087713	0.0017	0.0107	0.908	0.0029	0.0134	0.9119
	scaffold738.10	0.9086	0	0.0014	0.09	0.087435	0	0.001453	0.9066	0	0.0006	0.9122	0	0.0023
	scaffold3062.2	0.0027	0.002	0.9062	0.0891	0.004797	0.002432	0.087012	0	0.0016	0.9036	0.0053	0.0033	0.9096
	scaffold2787.2	0.0388	0	0.9048	0.0564	0.00503	0.001537	0.086805	0.0378	0	0.9042	0.0396	0	0.9056
	scaffold4576.2	0.0231	0	0.9012	0.0757	0.005993	0	0.086791	0.0203	0	0.8977	0.026	0	0.9044
	scaffold6037.1	0	0	0.9007	0.0993	0.001816	0.000162	0.086361	0	0	0.8994	0	0	0.9022
	scaffold853.10	0	0	0.8995	0.1005	0.001133	0.000231	0.086398	0	0	0.8992	0.0001	0	0.9005
	scaffold453.10	0.0129	0	0.8935	0.0936	0.003525	0.001793	0.085746	0.0116	0	0.8927	0.014	0	0.8954
	scaffold1032.3	0	0	0.8928	0.1072	0.000912	0.00026	0.086002	0	0	0.8914	0	0	0.8957
	scaffold7589.2	0.0112	0.0377	0.8921	0.059	0.003372	0.006419	0.085986	0.0087	0.0363	0.8907	0.0115	0.0384	0.8953
	scaffold822.7	0	0.0208	0.892	0.0872	0	0.00512	0.085654	0	0.0196	0.8906	0	0.0223	0.8943
	scaffold5652.2	0.0141	0.0108	0.8914	0.0837	0.004694	0.002274	0.085823	0.013	0.0097	0.8903	0.0153	0.0119	0.8937
	scaffold1999.2	0.0276	0.0241	0.8875	0.0608	0.006013	0.004968	0.085555	0.0233	0.0226	0.8855	0.029	0.0258	0.8931
	scaffold3532.1	0.0017	0.0479	0.8862	0.0642	0.001195	0.005994	0.085045	0.0011	0.0464	0.8836	0.0024	0.0503	0.8882
	scaffold4729.3	0.0113	0	0.8858	0.1029	0.003973	0	0.08531	0.009	0	0.8841	0.0124	0	0.8887
	scaffold853.3	0.0644	0	0.8852	0.0504	0.00883	0.00198	0.085263	0.0629	0	0.8843	0.0654	0	0.8867
	scaffold6085.2	0.0268	0	0.8851	0.0881	0.011046	0	0.085344	0.0179	0	0.8775	0.0336	0	0.8907
	scaffold3044.4	0.0282	0	0.8837	0.0881	0.006503	0	0.084978	0.0274	0	0.8831	0.0298	0	0.8857
	scaffold7451.1	0.0209	0	0.8816	0.0975	0.00367	0	0.08469	0.0203	0	0.8812	0.0216	0	0.8844
	scaffold809.13	0.0337	0.0118	0.881	0.0735	0.005149	0.004846	0.084698	0.032	0.0103	0.8794	0.0352	0.014	0.8832
	scaffold894.14	0.0148	0	0.8791	0.1061	0.002992	0	0.084543	0.0134	0	0.8781	0.0158	0	0.8817
	scaffold258.6	0.0348	0.0057	0.8787	0.0808	0.005382	0.002886	0.08442	0.0335	0.004	0.8771	0.0362	0.007	0.8805
	scaffold75.3	0.0271	0.0351	0.8688	0.069	0.005401	0.00721	0.083473	0.0236	0.0333	0.8651	0.0316	0.0378	0.8729
	scaffold3816.8	0.0052	0	0.8672	0.1276	0.003251	0	0.083513	0.0048	0	0.8668	0.0055	0	0.8687
	scaffold2548.4	0	0.0023	0.8656	0.1321	0.00084	0.002373	0.083623	0	0.0011	0.8644	0	0.0033	0.8675
	scaffold1066.10	0	0.0132	0.8655	0.1213	0.002596	0.003083	0.083119	0	0.0116	0.864	0.0015	0.0147	0.8675
	scaffold4576.3	0.0216	0	0.8654	0.113	0.003954	0.002451	0.083044	0.0199	0	0.8638	0.0236	0.0018	0.868
	scaffold12934.2	0.0236	0	0.8653	0.1111	0.003567	0	0.083299	0.022	0	0.8636	0.0252	0	0.8674
	scaffold1923.1	0.0292	0	0.8644	0.1064	0.00418	0	0.083441	0.0274	0	0.863	0.0301	0	0.8684
	scaffold2674.3	0.0252	0	0.8638	0.111	0.005558	0	0.083457	0.0245	0	0.8628	0.0266	0	0.8664
	scaffold12923.1	0.0055	0	0.8633	0.1312	0.002803	0	0.083155	0.004	0	0.8621	0.0073	0	0.8646
	scaffold18619.1	0.034	0	0.8631	0.1029	0.005479	0.007728	0.082758	0.0321	0	0.8617	0.0353	0	0.8653
	scaffold4816.6	0.0196	0.0528	0.8627	0.0649	0.005812	0.007763	0.083372	0.017	0.0496	0.8573	0.0228	0.0565	0.868
	scaffold3273.6	0	0.0455	0.8621	0.0924	0.00091	0.007806	0.082993	0	0.0423	0.8563	0	0.0504	0.8671
	scaffold9776.2	0.8621	0	0.0009	0.137	0.084056	0	0.00173	0.8615	0	0.0005	0.8625	0	0.002
	scaffold3263.1	0.0243	0.0054	0.8613	0.109	0.013955	0.004473	0.083578	0.0223	0.0027	0.8582	0.0273	0.0072	0.8646
	scaffold6974.3	0.0295	0.0038	0.8604	0.1063	0.008359	0.002992	0.082763	0.0278	0.0019	0.8573	0.0314	0.0053	0.8639
	scaffold1804.4	0	0.0055	0.8597	0.1348	0.001325	0.002354	0.083024	0	0.0038	0.857	0	0.0062	0.8632
	scaffold1066.8	0.0253	0.0063	0.8574	0.111	0.003912	0.002684	0.082489	0.0237	0.0052	0.855	0.0268	0.0079	0.8619
	scaffold8113.1	0.0231	0.0048	0.8572	0.1149	0.005384	0.003751	0.082783	0.0213	0.0027	0.855	0.026	0.0071	0.8604
	scaffold12154.2	0.0379	0	0.8564	0.1057	0.009568	0.000821	0.082362	0.0316	0	0.851	0.0427	0	0.8608
	scaffold3891.1	0.0081	0	0.856	0.1359	0.002734	0	0.082357	0.0059	0	0.8546	0.0092	0	0.8577
	scaffold6966.1	0.048	0.0022	0.8554	0.0944	0.023669	0.002771	0.085156	0.0424	0	0.8501	0.0541	0.005	0.8607
	scaffold1635.12	0.031	0	0.855	0.114	0.004697	0	0.082133	0.0294	0	0.8531	0.033	0	0.8573
	scaffold7979.2	0.0049	0.0048	0.8547	0.1356	0.00652	0.005024	0.082368	0.0015	0.0033	0.8512	0.0095	0.0066	0.8574
	scaffold2552.4	0.0335	0	0.8531	0.1134	0.013278	0	0.083286	0.0311	0	0.852	0.0345	0	0.8557
	scaffold8061.1	0	0	0.8529	0.1471	0.001489	0.000395	0.081915	0	0	0.8512	0	0	0.8556
	scaffold7913.3	0.0212	0.0201	0.8528	0.1059	0.005146	0.006977	0.082432	0.0205	0.0193	0.852	0.0221	0.0217	0.854
	scaffold301.1	0.0025	0	0.8524	0.1451	0.00318	0	0.081835	0.0013	0	0.8494	0.0049	0	0.8546
	scaffold656.8	0.0474	0.8522	0.0174	0.083	0.040107	0.117147	0.050166	0.0446	0.8406	0.0124	0.052	0.8559	0.0208
	scaffold3053.1	0.055	0.0183	0.8519	0.0748	0.005764	0.004761	0.082058	0.0541	0.0161	0.8505	0.056	0.0208	0.8552
	scaffold16061.1	0.0175	0	0.8509	0.1316	0.005285	0	0.082119	0.0155	0	0.8495	0.0196	0	0.8535
	scaffold379.4	0	0	0.8493	0.1507	7.66e-05	0.000772	0.082304	0	0	0.8472	0	0	0.8507
	scaffold7270.1	0.0185	0	0.8491	0.1324	0.006126	0.004309	0.08151	0.014	0	0.8459	0.0224	0.0014	0.8518
	scaffold6600.1	0	0	0.8487	0.1513	0	0	0.081831	0	0	0.8474	0	0	0.8537
	scaffold508.4	0.057	0	0.8463	0.0967	0.008168	0	0.081684	0.0551	0	0.8451	0.0585	0	0.8498
	scaffold6028.1	0.0018	0.0082	0.846	0.144	0.005804	0.007056	0.081383	0	0.0029	0.843	0.0082	0.0141	0.8508
	scaffold5947.2	0.0329	0	0.8437	0.1234	0.00484	4.79e-05	0.081078	0.0305	0	0.842	0.0353	0	0.8464
	scaffold822.9	0.0148	0	0.8433	0.1419	0.005263	0	0.082898	0.0144	0	0.8428	0.0152	0	0.8447
	scaffold3669.2	0.057	0	0.8421	0.1009	0.010752	0	0.081158	0.0497	0	0.837	0.0622	0	0.849
	scaffold8139.2	0.0157	0	0.8418	0.1425	0.009566	0	0.081469	0.0088	0	0.8355	0.0212	0	0.8481
	scaffold7761.1	0.0233	0	0.8409	0.1358	0.009086	0	0.081053	0.0223	0	0.8368	0.0266	0	0.842
	scaffold3330.1	0.0077	0	0.8395	0.1528	0.002499	0	0.080697	0.0062	0	0.8387	0.0083	0	0.8424
	scaffold3959.4	0.0194	0	0.8384	0.1422	0.007552	0	0.080656	0.0175	0	0.8364	0.0226	0	0.8416
	scaffold690.6	0.0024	0	0.8381	0.1595	0.000964	0	0.081846	0.0021	0	0.8379	0.0028	0	0.8382
	scaffold7589.3	0	0.0524	0.8381	0.1095	0	0.008951	0.081031	0	0.0513	0.8355	0	0.0545	0.8412
	scaffold8465.1	0.0227	0	0.838	0.1393	0.003857	0	0.080822	0.0213	0	0.8363	0.0235	0	0.8415
	scaffold10081.1	0.069	0	0.8375	0.0935	0.01366	0	0.081127	0.0547	0	0.8317	0.0726	0	0.8469
	scaffold1367.3	0.0737	0.0346	0.8349	0.0568	0.050615	0.005133	0.092976	0.0711	0.0319	0.8317	0.0772	0.0363	0.8369
	scaffold1749.1	0.0224	0	0.8341	0.1435	0.004678	0	0.080484	0.0215	0	0.8334	0.0237	0	0.8352
	scaffold7057.4	0.029	0.0004	0.8336	0.137	0.005533	0.002547	0.080763	0.0277	0	0.8302	0.0311	0.0024	0.8373
	scaffold7704.1	0.0231	0	0.8317	0.1452	0.006385	0.000373	0.079897	0.0203	0	0.8303	0.0257	0	0.834
	scaffold5446.2	0.0211	0	0.8313	0.1476	0.006207	0.001698	0.079876	0.0172	0	0.826	0.0241	0.0005	0.8346
	scaffold357.2	0	0	0.8307	0.1693	0.000209	0.000216	0.081348	0	0	0.8306	0	0	0.8307
	scaffold7764.2	0.0108	0	0.8302	0.159	0.003001	0	0.079816	0.009	0	0.8286	0.0129	0	0.8318
	scaffold448.6	0.0444	0	0.8288	0.1268	0.009554	0.002097	0.079818	0.0378	0	0.8238	0.049	0	0.8327
	scaffold455.8	0.0188	0.0057	0.8268	0.1487	0.007076	0.004296	0.080033	0.017	0.0032	0.8239	0.0207	0.0081	0.8334
	scaffold310.5	0.044	0	0.8257	0.1303	0.016786	0	0.080864	0.0363	0	0.8122	0.0529	0	0.8331
	scaffold236.10	0.024	0.0287	0.8255	0.1218	0.034317	0.009523	0.082653	0.0218	0.0256	0.8215	0.0293	0.031	0.8267
	scaffold8370.1	0.0007	0	0.8242	0.1751	0.003805	0	0.079536	0	0	0.8233	0.0042	0	0.826
	scaffold143.26	0	0	0.8241	0.1759	0.000452	0.00069	0.079304	0	0	0.819	0	0	0.8258
	scaffold10691.1	0.0198	0	0.8236	0.1566	0.011433	0	0.080082	0.0094	0	0.8151	0.0261	0	0.8296
	scaffold100.15	0.0088	0.0314	0.8234	0.1364	0.004361	0.007505	0.079324	0.0062	0.0263	0.8205	0.0118	0.0349	0.83
	scaffold836.2	0.001	0	0.8211	0.1779	0.00375	0	0.079263	0	0	0.8201	0.0029	0	0.8259
	scaffold941.2	0.0224	0	0.8202	0.1574	0.004894	0	0.079281	0.0192	0	0.8178	0.0243	0	0.8225
	scaffold938.1	0.0151	0	0.8184	0.1665	0.004893	0	0.079054	0.0127	0	0.8175	0.0159	0	0.822
	scaffold23053.1	0.0266	0	0.8176	0.1558	0.006657	0	0.078922	0.0236	0	0.8147	0.0295	0	0.8223
	scaffold12760.1	0.0686	0	0.8175	0.1139	0.010643	0.00076	0.078845	0.0655	0	0.8159	0.071	0	0.8201
	scaffold4144.2	0.0374	0	0.8158	0.1468	0.005801	0.000646	0.078406	0.0353	0	0.8137	0.0402	0	0.8185
	scaffold1454.12	0	0.032	0.8157	0.1523	0	0.0051	0.078601	0	0.031	0.8129	0	0.0339	0.8208
	scaffold2172.2	0.0359	0	0.8153	0.1488	0.005489	0	0.078472	0.0338	0	0.8134	0.0377	0	0.8177
	scaffold3666.5	0.0083	0.0333	0.8146	0.1438	0.008009	0.00914	0.078629	0.0062	0.0273	0.8122	0.0125	0.0365	0.8164
	scaffold5250.2	0.814	0	0.0355	0.1505	0.078559	0	0.006105	0.8098	0	0.0339	0.8181	0	0.0384
	scaffold3464.3	0.0366	0.0083	0.8106	0.1445	0.007248	0.007418	0.078283	0.0332	0.0055	0.8079	0.0384	0.0114	0.8147
	scaffold10373.1	0.0744	0.0295	0.8103	0.0858	0.016194	0.007982	0.079077	0.0656	0.0244	0.8001	0.0849	0.0308	0.8165
	scaffold162.1	0.0061	0	0.8098	0.1841	0.005691	6.04e-05	0.078292	0.0043	0	0.8075	0.0085	0	0.8116
	scaffold5649.2	0.008	0	0.8087	0.1833	0.003503	0.000774	0.078365	0.0063	0	0.8065	0.0092	0	0.8115
	scaffold2911.1	0.0431	0	0.8084	0.1485	0.006347	0.000365	0.077715	0.0412	0	0.8064	0.046	0	0.8103
	scaffold10906.2	0.0501	0	0.8076	0.1423	0.00603	0.000651	0.077685	0.0479	0	0.8057	0.0525	0	0.8103
	scaffold4671.3	0.0352	0.0473	0.8074	0.1101	0.005309	0.008318	0.077621	0.0327	0.0434	0.8039	0.0376	0.0514	0.8116
	scaffold4666.1	0	0	0.806	0.194	0.000985	0	0.077743	0	0	0.8039	0	0	0.8098
	scaffold9029.1	0.0246	0	0.8058	0.1696	0.004678	0	0.077816	0.0227	0	0.8045	0.0265	0	0.8124
	scaffold3092.6	0.0802	0.0075	0.8052	0.1071	0.01345	0.007531	0.077955	0.0714	0.0046	0.798	0.0849	0.0098	0.8095
	scaffold2053.1	0.0016	0.0663	0.805	0.1271	0.006105	0.011639	0.078224	0	0.0635	0.8015	0.0043	0.0692	0.8096
	scaffold292.1	0.0308	0.804	0	0.1652	0.004956	0.077576	0	0.029	0.8024	0	0.0323	0.8089	0
	scaffold311.2	0.0535	0	0.8038	0.1427	0.022552	0.004215	0.078573	0.0453	0	0.7941	0.0612	0	0.811
	scaffold3597.3	0.0345	0	0.8034	0.1621	0.005472	0.002942	0.077647	0.0318	0	0.8016	0.0367	0	0.808
	scaffold580.1	0.0369	0.0184	0.803	0.1417	0.006315	0.005033	0.077299	0.0339	0.0158	0.8011	0.0392	0.0217	0.8069
	scaffold6373.2	0	0	0.8026	0.1974	0.000259	2.33e-05	0.077208	0	0	0.8007	0	0	0.8063
	scaffold3665.4	0	0	0.8025	0.1975	0.00075	0	0.077477	0	0	0.8014	0	0	0.806
	scaffold1926.2	0	0.0411	0.8018	0.1571	0.005871	0.009906	0.078055	0	0.0367	0.7953	0.0002	0.047	0.8078
	scaffold3607.2	0.0279	0	0.8016	0.1705	0.008101	0	0.077636	0.0256	0	0.8001	0.0298	0	0.8045
	scaffold570.3	0.8013	0	0	0.1987	0.079011	0	0	0.8003	0	0	0.8049	0	0
	scaffold776.1	0.0014	0	0.8012	0.1974	0.005037	0	0.07763	0	0	0.7988	0.0034	0	0.8049
	scaffold2639.7	0.0082	0	0.8011	0.1907	0.004545	9.58e-06	0.077477	0.0056	0	0.7985	0.0105	0	0.8057
	scaffold707.5	0.0321	0.8011	0	0.1668	0.009597	0.077666	0.005058	0.0275	0.794	0	0.0378	0.8052	0
	scaffold4846.2	0	0	0.801	0.199	0.002245	0.001028	0.077144	0	0	0.7986	0	0	0.8046
	scaffold3706.4	0.0363	0.0002	0.8008	0.1627	0.004614	0.001571	0.077182	0.0343	0	0.798	0.0379	0.0018	0.8039
	scaffold7946.2	0.0743	0.004	0.8008	0.1209	0.018035	0.00629	0.078537	0.0594	0.0007	0.7944	0.0808	0.0062	0.8106
	scaffold2508.3	0.0567	0.0503	0.8003	0.0927	0.00932	0.007857	0.077265	0.0505	0.047	0.7965	0.061	0.0533	0.8044
	scaffold9584.1	0.0047	0.0172	0.8	0.1781	0.003374	0.008392	0.077725	0.0033	0.0129	0.7939	0.0071	0.0228	0.8052
	scaffold1721.7	0.0005	0.007	0.7999	0.1926	0.001841	0.003784	0.077609	0	0.0055	0.7968	0.0022	0.0088	0.8069
	scaffold1520.6	0.7994	0	0	0.2006	0.078874	0	0	0.7973	0	0	0.804	0	0
	scaffold1046.3	0.0061	0.0082	0.799	0.1867	0.007532	0.005233	0.077038	0.0017	0.0041	0.7911	0.0124	0.0118	0.8038
	scaffold452.9	0.0442	0	0.7984	0.1574	0.013412	0.00353	0.077083	0.0365	0	0.7888	0.0528	0.0019	0.8051
	scaffold3722.1	0.0655	0	0.7983	0.1362	0.032602	0	0.082284	0.0646	0	0.7963	0.0673	0	0.8013
	scaffold2949.1	0	0.0835	0.7977	0.1188	0.003128	0.009663	0.076581	0	0.08	0.7949	0.0031	0.0851	0.8
	scaffold745.8	0.091	0	0.7975	0.1115	0.010348	0	0.076823	0.0873	0	0.7957	0.0924	0	0.8033
	scaffold439.10	0.065	0	0.797	0.138	0.01012	0.001734	0.076785	0.0606	0	0.7941	0.0694	0	0.8014
	scaffold462.11	0.0362	0	0.7965	0.1673	0.005293	0	0.076673	0.0336	0	0.7941	0.0384	0	0.8019
	scaffold414.11	0.0546	0.7958	0	0.1496	0.009034	0.076867	0.000569	0.0523	0.7937	0	0.0569	0.7981	0
	scaffold18023.1	0.1044	0.0006	0.7957	0.0993	0.011152	0.002549	0.076439	0.1015	0	0.793	0.1068	0.0025	0.7986
	scaffold7165.2	0.0616	0	0.7947	0.1437	0.007617	0.000919	0.076558	0.0592	0	0.7916	0.0634	0	0.8006
	scaffold2657.5	0	0.7946	0	0.2054	0	0.076563	0	0	0.7931	0	0	0.7968	0
	scaffold227.7	0.0335	0	0.7945	0.172	0.005439	0.001269	0.076465	0.0319	0	0.7921	0.0362	0	0.7969
	scaffold7685.6	0.0198	0	0.7934	0.1868	0.012416	0	0.078671	0.0117	0	0.7855	0.0261	0	0.8037
	scaffold1482.6	0.7925	0.0365	0	0.171	0.076701	0.008241	0.000757	0.7908	0.0349	0	0.7958	0.0399	0
	scaffold5594.2	0.0332	0.012	0.7919	0.1629	0.006296	0.004818	0.07686	0.0295	0.0094	0.7876	0.0359	0.0152	0.7975
	scaffold2174.6	0	0	0.7917	0.2083	0.001329	0	0.076368	0	0	0.7897	0	0	0.7947
	scaffold322.8	0.0475	0	0.7914	0.1611	0.019275	0.01691	0.076604	0.0192	0	0.7881	0.0517	0.0244	0.7957
	scaffold4049.6	0.0273	0.0002	0.7911	0.1814	0.00489	0.002371	0.076325	0.0256	0	0.7896	0.0293	0.0026	0.7938
	scaffold1705.1	0.0323	0	0.7909	0.1768	0.008493	0	0.076166	0.0272	0	0.7852	0.0378	0	0.7947
	scaffold3839.3	0	0.0263	0.7909	0.1828	0	0.006116	0.076403	0	0.0239	0.7875	0	0.0292	0.7961
	scaffold9705.1	0.0539	0	0.7907	0.1554	0.021488	0.000885	0.078619	0.0492	0	0.7861	0.0587	0	0.7952
	scaffold4035.2	0.014	0.0891	0.7899	0.107	0.003882	0.01333	0.076681	0.0127	0.0811	0.7832	0.0167	0.0958	0.7976
	scaffold8178.1	0.0188	0	0.7895	0.1917	0.024656	0.008327	0.077235	0.0171	0	0.7881	0.0213	0	0.7923
	scaffold2491.1	0.0221	0.074	0.7886	0.1153	0.003905	0.010275	0.076265	0.0206	0.0688	0.7832	0.0242	0.0793	0.7958
	scaffold3112.2	0.0462	0	0.7884	0.1654	0.024052	0.003476	0.076085	0.0422	0	0.7863	0.0508	0	0.7906
	scaffold11644.1	0.7883	0	0.0098	0.2019	0.077786	0.009162	0.003843	0.7862	0	0.0073	0.7938	0	0.0111
	scaffold79.4	0.0052	0	0.7883	0.2065	0.007185	0	0.076693	0.0012	0	0.7819	0.0103	0	0.7929
	scaffold3436.1	0.0054	0.0033	0.7875	0.2038	0.010518	0.006264	0.07616	0	0	0.7794	0.0134	0.0083	0.7926
	scaffold739.5	0.0457	0	0.7875	0.1668	0.011308	0.000986	0.077148	0.0438	0	0.7862	0.0469	0	0.7904
	scaffold4262.2	0.0551	0.0537	0.7867	0.1045	0.018811	0.013979	0.077404	0.0524	0.0482	0.7832	0.0578	0.0591	0.7914
	scaffold860.6	0.0659	0.0075	0.7866	0.14	0.008889	0.005371	0.076136	0.0631	0.0057	0.7835	0.0677	0.0115	0.7895
	scaffold2400.4	0.0423	0.0075	0.7855	0.1647	0.006541	0.005363	0.076389	0.0416	0.0045	0.7834	0.0435	0.0091	0.792
	scaffold6974.2	0.0167	0	0.7854	0.1979	0.004129	0	0.075934	0.0157	0	0.7834	0.0177	0	0.7886
	scaffold2110.1	0.0008	0	0.785	0.2142	0.004341	0.003529	0.075844	0	0	0.783	0.0029	0.0014	0.7893
	scaffold2091.5	0.0163	0	0.7839	0.1998	0.00609	0.003101	0.07565	0.0141	0	0.7818	0.0188	0	0.7869
	scaffold1334.1	0.7827	0	0.013	0.2043	0.133478	0	0.005437	0.7811	0	0.0113	0.7901	0	0.0144
	scaffold5228.2	0.0209	0	0.7827	0.1964	0.005641	0.001963	0.077933	0.0192	0	0.7807	0.0222	0	0.785
	scaffold752.10	0.0579	0.7823	0	0.1598	0.008798	0.076168	0	0.0573	0.782	0	0.0615	0.783	0
	scaffold6586.1	0	0.0199	0.7821	0.198	0.00576	0.005404	0.075949	0	0.0167	0.7791	0.0004	0.0217	0.7861
	scaffold2816.3	0.0145	0	0.781	0.2045	0.00346	0	0.075531	0.0122	0	0.7792	0.0164	0	0.7853
	scaffold6342.1	0.0248	0.026	0.7809	0.1683	0.006949	0.007054	0.076784	0.0218	0.0215	0.7773	0.0276	0.0284	0.7853
	scaffold6095.4	0.0579	0	0.7803	0.1618	0.008953	0	0.075366	0.0546	0	0.7782	0.0611	0	0.785
	scaffold5093.1	0.0788	0	0.7802	0.141	0.012582	0.001785	0.075014	0.0767	0	0.7776	0.0841	0	0.7839
	scaffold1372.1	0.0438	0	0.7798	0.1764	0.00767	0.001461	0.075278	0.0421	0	0.778	0.0451	0	0.7833
	scaffold4600.1	0.0511	0	0.7791	0.1698	0.008135	0.002199	0.075169	0.0476	0	0.7766	0.0553	0	0.7829
	scaffold3970.2	0.0251	0.022	0.7789	0.174	0.009334	0.009221	0.076053	0.02	0.0172	0.7713	0.0297	0.0278	0.7881
	scaffold5415.1	0.0472	0	0.7787	0.1741	0.007309	0.004735	0.075237	0.0452	0	0.776	0.0511	0.0013	0.7816
	scaffold6975.1	0.0757	0.7779	0.0135	0.1329	0.022141	0.081144	0.026554	0.0713	0.7729	0.0083	0.0777	0.7849	0.019
	scaffold2069.6	0.0688	0	0.7777	0.1535	0.011679	0	0.074842	0.0633	0	0.7721	0.0747	0	0.782
	scaffold324.1	0.0497	0.004	0.7773	0.169	0.014459	0.006365	0.07631	0.047	0.0009	0.7736	0.0545	0.0086	0.7811
	scaffold933.4	0.0219	0	0.7772	0.2009	0.009584	0.00102	0.074873	0.0187	0	0.7739	0.0244	0	0.7835
	scaffold1753.4	0.0828	0	0.777	0.1402	0.019939	0	0.076195	0.0688	0	0.7653	0.089	0	0.7852
	scaffold10816.1	0.0791	0	0.7769	0.144	0.009614	0	0.074905	0.0753	0	0.7737	0.0835	0	0.7808
	scaffold8766.1	0	0	0.7763	0.2237	0.00405	0.002307	0.07508	0	0	0.7719	0.0013	0.0002	0.782
	scaffold3211.2	0.0342	0	0.7762	0.1896	0.006156	0	0.075159	0.0319	0	0.7737	0.0367	0	0.7806
	scaffold1180.3	0.0015	0	0.7758	0.2227	0.006011	0.000189	0.074943	0	0	0.7726	0.0044	0	0.7804
	scaffold922.1	0.0545	0.0306	0.7753	0.1396	0.00743	0.008449	0.075426	0.0529	0.0272	0.7722	0.0556	0.0335	0.781
	scaffold5144.2	0.1233	0	0.7752	0.1015	0.019996	0.001596	0.074979	0.1209	0	0.773	0.1274	0	0.7803
	scaffold2181.4	0.0029	0	0.7751	0.222	0.003464	0	0.076594	0	0	0.7726	0.0038	0	0.7763
	scaffold6592.4	0	0.0067	0.775	0.2183	0.003177	0.004056	0.075191	0	0.0043	0.7715	0.0029	0.0091	0.7819
	scaffold1231.5	0.7749	0	0	0.2251	0.075308	0	0.000814	0.7721	0	0	0.7802	0	0
	scaffold3285.4	0	0	0.7748	0.2252	0	0	0.074912	0	0	0.7729	0	0	0.779
	scaffold2929.3	0.0601	0	0.7745	0.1654	0.011584	0.000134	0.075725	0.0542	0	0.7708	0.0643	0	0.7807
	scaffold714.1	0.0254	0.0375	0.7744	0.1627	0.005899	0.0075	0.07475	0.0222	0.0347	0.7726	0.0288	0.0405	0.7807
	scaffold9358.2	0.0186	0	0.774	0.2074	0.006271	0	0.074928	0.0173	0	0.773	0.02	0	0.7755
	scaffold625.7	0.0264	0.0053	0.7731	0.1952	0.012098	0.007544	0.075163	0.015	0	0.7656	0.0339	0.0128	0.7799
	scaffold6378.3	0.0728	0.0679	0.7728	0.0865	0.020926	0.02701	0.081749	0.0712	0.0663	0.7686	0.0756	0.0702	0.7775
	scaffold6050.1	0.1014	0.0097	0.772	0.1169	0.013083	0.005382	0.074377	0.1004	0.0075	0.7692	0.1026	0.0113	0.7753
	scaffold1813.2	0.0658	0.0302	0.7716	0.1324	0.01093	0.009604	0.075655	0.0635	0.0255	0.7663	0.0682	0.0346	0.7775
	scaffold6873.1	0.0136	0.023	0.7708	0.1926	0.016265	0.006355	0.077252	0.0114	0.0201	0.7682	0.0166	0.0256	0.7739
	scaffold10786.2	0.0305	0	0.7703	0.1992	0.008957	0	0.075104	0.0291	0	0.768	0.0324	0	0.773
	scaffold490.12	0.0156	0.0459	0.7701	0.1684	0.004071	0.009255	0.074428	0.0136	0.0429	0.7673	0.017	0.0497	0.7756
	scaffold4714.1	0.0109	0	0.7689	0.2202	0.008763	0.003811	0.074413	0.004	0	0.7647	0.0161	0.0007	0.7758
	scaffold5577.2	0.0593	0.0036	0.7684	0.1687	0.01241	0.073645	0.104057	0.0552	0	0.7635	0.0629	0.0092	0.7712
	scaffold911.12	0	0.0087	0.7682	0.2231	0.003493	0.006008	0.074425	0	0.007	0.7663	0	0.012	0.7707
	scaffold1295.5	0.0283	0	0.7679	0.2038	0.005577	0.002572	0.074671	0.0263	0	0.7656	0.0309	0	0.772
	scaffold7288.1	0.009	0	0.7658	0.2252	0.004912	0.002885	0.074516	0.0064	0	0.762	0.0123	0	0.7702
	scaffold8765.2	0.01	0	0.7657	0.2243	0.009488	0	0.074698	0.0055	0	0.7605	0.0149	0	0.772
	scaffold5842.1	0.0468	0	0.7656	0.1876	0.011527	0	0.074024	0.0402	0	0.7592	0.0542	0	0.7728
	scaffold2635.3	0.0189	0.0877	0.7652	0.1282	0.011138	0.015017	0.073849	0.0169	0.0842	0.7634	0.0218	0.0937	0.7683
	scaffold3529.2	0.1711	0.7651	0	0.0638	0.026753	0.114662	0.076161	0.1684	0.7623	0	0.1744	0.7675	0
	scaffold450.19	0	0.0869	0.7648	0.1483	0.002392	0.011874	0.074698	0	0.0806	0.7593	0	0.0918	0.7718
	scaffold2388.2	0	0	0.7647	0.2353	0.001467	0.003732	0.074362	0	0	0.7625	0	0.0018	0.7699
	scaffold5994.2	0	0	0.7647	0.2353	0.002151	0.00136	0.073835	0	0	0.7623	0	0	0.7685
	scaffold3722.3	0	0	0.7644	0.2356	0.009202	0	0.075491	0	0	0.7626	0.0022	0	0.768
	scaffold2015.1	0.0207	0	0.7643	0.215	0.007121	0	0.0749	0.017	0	0.7593	0.0237	0	0.7702
	scaffold542.5	0.0364	0.015	0.7638	0.1848	0.009889	0.009746	0.074098	0.0321	0.0113	0.7599	0.0386	0.0197	0.769
	scaffold981.3	0	0.0294	0.7627	0.2079	0.000249	0.008161	0.073482	0	0.0244	0.7604	0	0.0343	0.7668
	scaffold10410.3	0.0268	0	0.7624	0.2108	0.005895	0.001537	0.073747	0.025	0	0.7598	0.0293	0	0.7673
	scaffold13408.1	0.0829	0.7623	0	0.1548	0.011811	0.241689	0.239716	0.0777	0.754	0	0.0864	0.7669	0
	scaffold6145.1	0.0212	0.0151	0.7619	0.2018	0.007758	0.006953	0.073618	0.0173	0.0121	0.7591	0.0234	0.0183	0.7649
	scaffold1327.5	0	0.7614	0	0.2386	0.000602	0.073786	0	0	0.7595	0	0	0.7644	0
	scaffold406.3	0	0.0495	0.7614	0.1891	0.002342	0.008874	0.073287	0	0.0454	0.759	0.001	0.0553	0.7651
	scaffold1454.3	0.0108	0	0.7609	0.2283	0.00501	0.00364	0.073222	0.0085	0	0.7585	0.0136	0.0029	0.7647
	scaffold3607.1	0.0051	0	0.7609	0.234	0.008372	0.002203	0.073897	0.0012	0	0.7581	0.0085	0	0.7638
	scaffold143.4	0.0103	0.0033	0.7608	0.2256	0.007498	0.003348	0.076754	0.0063	0.0009	0.7559	0.0134	0.0058	0.7667
	scaffold4057.4	0.0794	0.0056	0.7604	0.1546	0.012403	0.006752	0.073567	0.0736	0.0025	0.7544	0.0887	0.0097	0.767
	scaffold3839.1	0.0175	0.0227	0.7603	0.1995	0.005462	0.008291	0.07383	0.0149	0.0195	0.754	0.0198	0.0268	0.7672
	scaffold11889.1	0.123	0	0.7597	0.1173	0.017846	0.000891	0.073573	0.1202	0	0.7584	0.1253	0	0.7628
	scaffold8543.1	0.1166	0.7592	0	0.1242	0.012925	0.07338	0.00722	0.1142	0.7575	0	0.1187	0.7629	0
	scaffold1585.10	0.0178	0.1052	0.759	0.118	0.003862	0.014522	0.073731	0.0159	0.1029	0.7569	0.0187	0.1082	0.7634
	scaffold6698.3	0	0	0.7588	0.2412	0.003077	0	0.074276	0	0	0.7564	0	0	0.7624
	scaffold2174.2	0.0481	0	0.7574	0.1945	0.010284	0	0.074308	0.0437	0	0.7539	0.0525	0	0.763
	scaffold364.6	0.0174	0	0.7573	0.2253	0.005675	0	0.073111	0.016	0	0.7553	0.0201	0	0.7626
	scaffold13905.1	0.0377	0.0287	0.7572	0.1764	0.012853	0.01151	0.073461	0.0286	0.022	0.7518	0.0427	0.0375	0.7627
	scaffold448.8	0.0343	0	0.7564	0.2093	0.010978	0	0.073192	0.0237	0	0.7481	0.0406	0	0.759
	scaffold525.6	0.0289	0	0.7562	0.2149	0.006478	0.001093	0.073031	0.0256	0	0.7545	0.0336	0	0.7607
	scaffold739.6	0	0	0.7559	0.2441	0.001686	0	0.073142	0	0	0.7545	0	0	0.7577
	scaffold98.4	0.0183	0.0113	0.7558	0.2146	0.0068	0.004801	0.073146	0.0151	0.0087	0.7523	0.0232	0.0139	0.7601
	scaffold13636.2	0.007	0.0302	0.7554	0.2074	0.003401	0.008536	0.073249	0.0049	0.0266	0.7519	0.0081	0.035	0.7613
	scaffold3342.1	0.7553	0	0	0.2447	0.088423	0	0.000273	0.7542	0	0	0.757	0	0
	scaffold8142.2	0.0264	0.0088	0.7552	0.2096	0.011102	0.003874	0.073312	0.0167	0.0073	0.746	0.0319	0.0105	0.7599
	scaffold1742.11	0.1217	0.755	0	0.1233	0.021207	0.170597	0.168438	0.1162	0.7528	0	0.1244	0.7611	0
	scaffold5841.3	0.0081	0.0009	0.7546	0.2364	0.004946	0.004651	0.072893	0.0049	0	0.7489	0.0108	0.0056	0.7603
	scaffold3441.2	0.0354	0	0.7545	0.2101	0.007527	0	0.073121	0.0317	0	0.7497	0.0391	0	0.7608
	scaffold5832.2	0.0301	0	0.7545	0.2154	0.00708	0	0.074038	0.0271	0	0.7522	0.0323	0	0.7615
	scaffold7467.1	0.005	0.0451	0.7541	0.1958	0.010421	0.010309	0.073118	0	0.0387	0.7488	0.0122	0.0502	0.7618
	scaffold1095.5	0.0282	0.0097	0.7539	0.2082	0.013972	0.008856	0.073003	0.0172	0.0058	0.7509	0.038	0.0136	0.7598
	scaffold5362.1	0.0056	0.0468	0.7539	0.1937	0.004932	0.00929	0.073495	0.0026	0.0418	0.7501	0.0094	0.0496	0.7586
	scaffold12587.1	0.1245	0.0201	0.7538	0.1016	0.028988	0.007248	0.078207	0.1025	0.0159	0.742	0.1396	0.0251	0.7668
	scaffold5525.2	0.0267	0.1035	0.7537	0.1161	0.006219	0.013948	0.073621	0.0238	0.0983	0.7478	0.0305	0.1104	0.7615
	scaffold1530.6	0.0863	0.013	0.7532	0.1475	0.010751	0.006784	0.07286	0.0834	0.0096	0.7508	0.0915	0.0159	0.7609
	scaffold8102.2	0.0763	0.7527	0.0319	0.1391	0.008732	0.087865	0.049126	0.0735	0.7448	0.021	0.0782	0.7641	0.0402
	scaffold100.3	0.041	0.0386	0.7523	0.1681	0.007616	0.00972	0.073822	0.0378	0.0346	0.7457	0.044	0.0447	0.7608
	scaffold8619.1	0.0519	0	0.7519	0.1962	0.010862	5.75e-05	0.072478	0.048	0	0.7499	0.055	0	0.7572
	scaffold4804.2	0.0283	0	0.7517	0.22	0.00564	0	0.072422	0.0243	0	0.7485	0.0315	0	0.756
	scaffold719.12	0	0.0001	0.751	0.2489	0	0.001912	0.073121	0	0	0.7491	0	0.002	0.7573
	scaffold17546.1	0.0893	0.0074	0.7508	0.1525	0.047018	0.007197	0.079385	0.0819	0.0029	0.7454	0.0979	0.011	0.7562
	scaffold6090.1	0.7508	0	0	0.2492	0.073585	0.001469	0	0.7507	0	0	0.7585	0	0
	scaffold1622.11	0	0.1081	0.7503	0.1416	0.006781	0.018141	0.073751	0	0.1047	0.7472	0.0002	0.1102	0.7548
	scaffold416.10	0	0	0.7502	0.2498	0.00084	0.00129	0.072633	0	0	0.7444	0	0	0.7548
	scaffold1503.2	0.0801	0	0.7495	0.1704	0.009424	0	0.072186	0.0774	0	0.7466	0.0826	0	0.7539
	scaffold664.3	0.0155	0.0091	0.7495	0.2259	0.007673	0.005107	0.074353	0.0122	0.0063	0.7451	0.0187	0.0117	0.7568
	scaffold951.5	0	0	0.7494	0.2506	0	0.002375	0.07381	0	0	0.7477	0	0.0013	0.7529
	scaffold1809.1	0.0292	0.0211	0.7493	0.2004	0.009586	0.006489	0.072638	0.0237	0.0179	0.7417	0.0354	0.0256	0.7561
	scaffold2661.5	0.0376	0.0199	0.749	0.1935	0.009676	0.00613	0.073854	0.0307	0.0163	0.744	0.0412	0.0234	0.7534
	scaffold1076.1	0.0215	0.0052	0.7487	0.2246	0.008655	0.007178	0.072551	0.0167	0.0018	0.7424	0.0271	0.0082	0.7546
	scaffold12153.1	0.0655	0	0.7487	0.1858	0.015731	0.000284	0.073515	0.0516	0	0.7375	0.0739	0	0.7549
	scaffold3269.1	0.7486	0.0069	0	0.2445	0.076761	0.026729	0.001076	0.7425	0	0	0.7583	0.0139	0
	scaffold1076.3	0.0035	0	0.7483	0.2482	0.005865	0.001794	0.072434	0.0014	0	0.7458	0.0083	0	0.7548
	scaffold4758.2	0.0412	0.0088	0.7478	0.2022	0.008424	0.004568	0.072666	0.0388	0.0058	0.7457	0.0437	0.0113	0.7532
	scaffold5435.2	0	0.0141	0.7476	0.2383	0.001035	0.00848	0.072463	0	0.0107	0.7443	0	0.0168	0.7532
	scaffold11158.1	0.057	0.0291	0.7473	0.1666	0.009928	0.009024	0.074187	0.0517	0.0231	0.7396	0.0613	0.035	0.7605
	scaffold963.2	0.0572	0.0436	0.7473	0.1519	0.018114	0.012659	0.072322	0.044	0.0373	0.7394	0.0696	0.0513	0.7515
	scaffold27.19	0.026	0.0483	0.7472	0.1785	0.008634	0.008385	0.072917	0.0227	0.0454	0.7433	0.0305	0.0528	0.7508
	scaffold8612.1	0	0	0.7469	0.2531	0.002046	0	0.074542	0	0	0.7464	0	0	0.7497
	scaffold5769.1	0.0562	0.7462	0	0.1976	0.009886	0.071952	0	0.051	0.7416	0	0.0612	0.75	0
	scaffold1601.1	0.7461	0	0.0251	0.2288	0.073407	0.003838	0.008311	0.741	0	0.0225	0.757	0	0.029
	scaffold3106.2	0.0346	0	0.7461	0.2193	0.009357	0	0.072693	0.0316	0	0.743	0.0369	0	0.7531
	scaffold2230.4	0	0	0.7458	0.2542	0.001649	0	0.072056	0	0	0.7447	0	0	0.7492
	scaffold2106.8	0.0947	0.0088	0.7448	0.1517	0.011372	0.007252	0.072489	0.0925	0.0062	0.7412	0.0964	0.0116	0.7505
	scaffold226.12	0.047	0	0.7446	0.2084	0.013378	0.005674	0.071472	0.0418	0	0.7422	0.0507	0	0.747
	scaffold626.5	0.0466	0.0758	0.7445	0.1331	0.007233	0.01335	0.072582	0.0444	0.0713	0.7415	0.0487	0.0809	0.752
	scaffold2468.3	0.0642	0	0.7444	0.1914	0.012251	0.001317	0.072255	0.0576	0	0.7402	0.0708	0	0.7481
	scaffold954.5	0.0115	0	0.7439	0.2446	0.007168	0.000239	0.072342	0.0078	0	0.742	0.0154	0	0.7492
	scaffold738.3	0.0375	0.0443	0.7436	0.1746	0.013165	0.017872	0.073411	0.0252	0.0389	0.7331	0.0412	0.0463	0.7548
	scaffold7960.1	0	0.0066	0.7436	0.2498	0.002689	0.007295	0.071939	0	0.0015	0.7411	0	0.0108	0.7512
	scaffold356.17	0.0295	0.7434	0	0.2271	0.161158	0.154516	0.003806	0.0274	0.74	0	0.0322	0.7479	0
	scaffold640.2	0.0075	0	0.7429	0.2496	0.004532	0	0.071739	0.0043	0	0.7404	0.01	0	0.7465
	scaffold1956.4	0.0006	0.0205	0.7423	0.2366	0.00225	0.00704	0.072464	0	0.017	0.7372	0.0021	0.0236	0.7531
	scaffold836.3	0	0	0.7423	0.2577	0	0	0.072237	0	0	0.7408	0	0	0.7465
	scaffold13287.3	0.0245	0	0.7421	0.2334	0.006225	0	0.072548	0.023	0	0.7401	0.0258	0	0.7464
	scaffold1959.1	0.0023	0.0757	0.7421	0.1799	0.005253	0.014595	0.074583	0	0.0724	0.7367	0.0046	0.0817	0.7475
	scaffold158.4	0.0189	0	0.7419	0.2392	0.006026	0	0.073179	0.0165	0	0.7403	0.0205	0	0.7456
	scaffold1864.2	0.0495	0.0364	0.7419	0.1722	0.011064	0.006795	0.07474	0.0471	0.0327	0.7362	0.0518	0.0398	0.7481
	scaffold10551.1	0.0303	0.0708	0.7417	0.1572	0.005399	0.011435	0.072136	0.0287	0.0667	0.7397	0.0311	0.0724	0.7475
	scaffold5549.3	0.017	0.0262	0.7412	0.2156	0.01077	0.010206	0.071714	0.0082	0.0185	0.7345	0.0245	0.0347	0.7453
	scaffold564.5	0.0086	0	0.7405	0.2509	0.008275	0	0.071934	0.0046	0	0.7349	0.0155	0	0.7448
	scaffold64.5	0.0564	0	0.7405	0.2031	0.011225	0.006122	0.072759	0.0476	0	0.7346	0.0596	0.004	0.7445
	scaffold3639.2	0.7397	0	0	0.2603	0.082796	0.002091	0.000932	0.7365	0	0	0.7466	0	0
	scaffold10689.1	0.0817	0	0.7394	0.1789	0.012584	0	0.071705	0.0756	0	0.7343	0.0853	0	0.7448
	scaffold4102.1	0.0647	0.0602	0.7394	0.1357	0.016359	0.013015	0.073745	0.062	0.0563	0.7347	0.0678	0.0637	0.7453
	scaffold6864.1	0.0805	0	0.7384	0.1811	0.014312	0.004545	0.071165	0.0752	0	0.7356	0.0855	0	0.7423
	scaffold3384.2	0	0	0.738	0.262	0.002533	0.000514	0.071637	0	0	0.7361	0	0	0.7409
	scaffold2897.1	0.0029	0	0.7378	0.2593	0.003284	0	0.074772	0.0008	0	0.7362	0.0045	0	0.74
	scaffold380.5	0.7377	0	0	0.2623	0.141146	0.063778	0.068735	0.7366	0	0	0.7406	0	0
	scaffold8626.1	0.0466	0	0.7376	0.2158	0.007076	0	0.071031	0.0415	0	0.7345	0.0488	0	0.7414
	scaffold5987.3	0.0167	0	0.7375	0.2458	0.004666	0.001243	0.071472	0.0149	0	0.7346	0.019	0	0.7402
	scaffold112.6	0.0921	0	0.7373	0.1706	0.019829	0	0.071703	0.0896	0	0.7345	0.0974	0	0.7402
	scaffold809.1	0.0075	0	0.7371	0.2554	0.004338	0	0.071189	0.0052	0	0.7338	0.01	0	0.7411
	scaffold2491.4	0.0857	0	0.7369	0.1774	0.011607	0.003887	0.071546	0.0825	0	0.7344	0.088	0	0.7426
	scaffold19891.1	0.0313	0	0.7368	0.2319	0.006596	0	0.071559	0.0294	0	0.7345	0.0341	0	0.7431
	scaffold910.6	0.0148	0.0352	0.7367	0.2133	0.007819	0.009528	0.071127	0.0111	0.0315	0.7334	0.0188	0.0421	0.74
	scaffold4566.4	0	0.001	0.7365	0.2625	0.003446	0.003731	0.071532	0	0	0.7298	0.0017	0.0034	0.7398
	scaffold3587.1	0.0243	0	0.7361	0.2396	0.03147	0	0.077288	0.0208	0	0.7325	0.0282	0	0.7419
	scaffold5552.2	0.0619	0	0.7356	0.2025	0.010693	0	0.07332	0.0606	0	0.7341	0.064	0	0.7384
	scaffold3471.6	0.0464	0	0.7355	0.2181	0.008503	0.001922	0.07176	0.0431	0	0.7325	0.0512	0	0.7408
	scaffold1133.1	0.0232	0	0.7347	0.2421	0.005607	0.006903	0.071007	0.0219	0	0.7329	0.0244	0	0.7383
	scaffold370.6	0.0575	0	0.7346	0.2079	0.008656	0.069538	0.099567	0.0544	0	0.7313	0.0602	0	0.7393
	scaffold924.2	0	0	0.7346	0.2654	0.008896	0.008182	0.071359	0	0	0.7314	0.0001	0	0.7403
	scaffold6238.1	0.089	0	0.7345	0.1765	0.014773	0	0.071529	0.0824	0	0.7287	0.0953	0	0.7418
	scaffold5780.1	0	0	0.7344	0.2656	0.00509	0	0.072314	0	0	0.7322	0	0	0.7368
	scaffold8766.3	0.0386	0.0203	0.7342	0.2069	0.008036	0.007758	0.071372	0.0356	0.0159	0.7284	0.0429	0.0238	0.7402
	scaffold1921.7	0.0143	0	0.7336	0.2521	0.006287	0	0.070982	0.0092	0	0.7306	0.0194	0	0.7397
	scaffold1858.10	0	0.0316	0.7331	0.2353	0	0.009283	0.071454	0	0.026	0.7235	0	0.0366	0.7404
	scaffold4320.4	0.1021	0.0807	0.733	0.0842	0.014009	0.013282	0.07161	0.0991	0.0769	0.7302	0.1036	0.0828	0.7367
	scaffold64.1	0.0553	0.0423	0.7329	0.1695	0.006934	0.009297	0.071318	0.0528	0.0376	0.7285	0.0579	0.0469	0.741
	scaffold6515.3	0.0214	0.072	0.7328	0.1738	0.007328	0.262275	0.275503	0.0196	0.0687	0.7211	0.0231	0.0856	0.7387
	scaffold679.5	0.0422	0.0263	0.7324	0.1991	0.015193	0.011744	0.072552	0.0371	0.0223	0.7279	0.0493	0.0317	0.7364
	scaffold52.11	0.0289	0.0311	0.7323	0.2077	0.013745	0.01545	0.074234	0.0152	0.0236	0.7249	0.0338	0.0352	0.7459
	scaffold3881.2	0	0	0.7319	0.2681	0.000355	0	0.070623	0	0	0.7296	0	0	0.7356
	scaffold8047.1	0	0	0.7315	0.2685	0.002476	0	0.071443	0	0	0.7287	0.0009	0	0.7349
	scaffold1249.11	0.006	0.0026	0.7314	0.26	0.005822	0.007462	0.071009	0.0026	0	0.7249	0.0079	0.0073	0.7374
	scaffold9152.1	0.1159	0.009	0.7313	0.1438	0.012778	0.005395	0.070653	0.1128	0.0053	0.7281	0.1201	0.0134	0.7376
	scaffold1159.4	0.0751	0	0.7311	0.1938	0.010519	0.001006	0.071	0.0706	0	0.7249	0.0822	0	0.7369
	scaffold1476.4	0.0396	0	0.7309	0.2295	0.006996	0	0.071379	0.0363	0	0.7279	0.0437	0	0.7368
	scaffold3656.4	0.0079	0	0.7305	0.2616	0.00529	0	0.071488	0.0059	0	0.7299	0.0089	0	0.7335
	scaffold2189.4	0.0372	0.0544	0.7302	0.1782	0.011477	0.010961	0.073328	0.0303	0.0508	0.7254	0.0412	0.0575	0.7381
	scaffold1693.3	0	0.0054	0.7301	0.2645	0	0.003286	0.070602	0	0.0032	0.725	0	0.0068	0.7356
	scaffold3283.1	0.0661	0.0128	0.7301	0.191	0.01862	0.011126	0.070552	0.051	0.0054	0.7251	0.0743	0.0208	0.7349
	scaffold691.2	0.7301	0	0	0.2699	0.071073	0.002471	0	0.727	0	0	0.7403	0	0
	scaffold2511.5	0.0757	0	0.73	0.1943	0.012277	0.000431	0.071243	0.0724	0	0.7274	0.0789	0	0.7335
	scaffold1402.4	0.7298	0.0082	0	0.262	0.071252	0.006044	0.003668	0.724	0.006	0	0.737	0.0109	0
	scaffold1979.1	0	0.0228	0.7298	0.2474	0.001029	0.008875	0.070864	0	0.0186	0.724	0	0.0277	0.7383
	scaffold3708.1	0.0502	0.02	0.7298	0.2	0.009958	0.011586	0.070912	0.0435	0.0162	0.7229	0.056	0.0238	0.7347
	scaffold1952.1	0	0.0448	0.7292	0.226	0.0037	0.011962	0.071603	0	0.0381	0.7256	0	0.0482	0.7361
	scaffold697.1	0.0282	0.0017	0.729	0.2411	0.005873	0.006624	0.070905	0.0262	0	0.7273	0.0299	0.0032	0.7342
	scaffold1180.4	0.0035	0.0719	0.7287	0.1959	0.004452	0.014644	0.071876	0	0.0669	0.7225	0.0055	0.0798	0.7378
	scaffold4617.6	0.0903	0.0075	0.7285	0.1737	0.014114	0.006884	0.071956	0.0847	0.0029	0.7255	0.0939	0.011	0.7337
	scaffold251.9	0.0315	0.0694	0.7283	0.1708	0.0061	0.00857	0.070779	0.0284	0.0667	0.7265	0.0343	0.0726	0.7316
	scaffold5019.1	0.1323	0.0206	0.7283	0.1188	0.015435	0.007316	0.071911	0.1294	0.0172	0.72	0.1379	0.0247	0.7332
	scaffold218.8	0.0449	0	0.7282	0.2269	0.007584	0	0.070282	0.0427	0	0.7255	0.0486	0	0.7329
	scaffold1750.7	0.0649	0.0665	0.7281	0.1405	0.007963	0.011255	0.070771	0.0622	0.0607	0.7234	0.0674	0.0707	0.7356
	scaffold175.6	0	0.0334	0.728	0.2386	0	0.006634	0.070825	0	0.0293	0.7228	0	0.0369	0.7338
	scaffold12952.3	0.0572	0.0486	0.7279	0.1663	0.010815	0.009126	0.073461	0.0544	0.0452	0.7241	0.0595	0.0522	0.7331
	scaffold9863.1	0.1516	0	0.7279	0.1205	0.017681	0	0.070646	0.1488	0	0.7256	0.1543	0	0.7306
	scaffold2657.3	0.0431	0.7274	0.0115	0.218	0.009602	0.070731	0.013563	0.0381	0.7251	0.005	0.0479	0.7319	0.0157
	scaffold3944.5	0	0.7269	0	0.2731	0.003106	0.070519	0	0	0.7251	0	0	0.7307	0
	scaffold1031.4	0.041	0	0.7264	0.2326	0.010327	0.001196	0.070102	0.0369	0	0.7227	0.0443	0	0.7302
	scaffold1502.1	0.0944	0	0.7263	0.1793	0.019933	0.000489	0.070843	0.0892	0	0.7189	0.1035	0	0.7327
	scaffold687.9	0.0948	0	0.7262	0.179	0.011828	0.008873	0.070335	0.093	0	0.7239	0.0981	0	0.7324
	scaffold4406.1	0.0598	0	0.7261	0.2141	0.012848	0	0.071006	0.0554	0	0.7185	0.0682	0	0.7339
	scaffold143.3	0.0438	0.0197	0.726	0.2105	0.00903	0.006174	0.07188	0.0385	0.0156	0.7187	0.0492	0.0237	0.7343
	scaffold2072.5	0.0233	0	0.7259	0.2508	0.005746	0.003635	0.070056	0.0224	0	0.7235	0.0256	0	0.7289
	scaffold2468.4	0.0283	0	0.7257	0.246	0.009844	0	0.070534	0.0216	0	0.717	0.0349	0	0.7307
	scaffold12023.2	0	0	0.7256	0.2744	0.00024	0	0.07064	0	0	0.7213	0	0	0.7313
	scaffold16112.1	0.0218	0.0483	0.7253	0.2046	0.008316	0.010806	0.070315	0.0177	0.0422	0.7217	0.0268	0.0535	0.7302
	scaffold1023.3	0.0307	0	0.7252	0.2441	0.008302	0	0.070742	0.0256	0	0.7216	0.0346	0	0.7302
	scaffold1540.1	0	0.0002	0.7249	0.2749	0	0.003938	0.071948	0	0	0.7233	0	0.0025	0.7285
	scaffold295.13	0.0289	0.0404	0.7248	0.2059	0.007041	0.012765	0.070618	0.0256	0.033	0.7193	0.0317	0.0491	0.7323
	scaffold1821.3	0.0043	0	0.7247	0.271	0.008316	0.000627	0.070072	0	0	0.7188	0.0124	0	0.7292
	scaffold2057.4	0.0601	0	0.7246	0.2153	0.00777	0.003023	0.070224	0.0574	0	0.7231	0.0636	0.0012	0.7292
	scaffold2153.5	0.0666	0	0.7242	0.2092	0.047896	0.004651	0.078334	0.0533	0	0.713	0.0836	0	0.7374
	scaffold7599.1	0	0	0.7242	0.2758	0	0	0.070286	0	0	0.7216	0	0	0.7301
	scaffold1454.9	0.0697	0	0.724	0.2063	0.010946	0.000231	0.070424	0.0648	0	0.7206	0.0738	0	0.7291
	scaffold206.13	0	0	0.7239	0.2761	0.001636	0.001006	0.071897	0	0	0.7221	0	0	0.7309
	scaffold3009.1	0.0183	0.0434	0.7239	0.2144	0.011753	0.016804	0.072647	0.0125	0.0387	0.7167	0.0232	0.0485	0.7302
	scaffold12996.1	0.057	0.0503	0.7234	0.1693	0.016427	0.012981	0.071614	0.0432	0.0452	0.7149	0.0667	0.0558	0.734
	scaffold6127.5	0.0025	0	0.7233	0.2742	0.005155	0.000115	0.070294	0	0	0.7183	0.0063	0	0.7273
	scaffold623.4	0.0084	0	0.7224	0.2692	0.006705	0	0.070224	0.0065	0	0.7198	0.0113	0	0.7255
	scaffold1287.1	0.0067	0	0.7222	0.2711	0.009354	0.000105	0.070116	0.0031	0	0.7182	0.0102	0	0.7281
	scaffold225.3	0.0359	0.0282	0.722	0.2139	0.00617	0.011448	0.070441	0.033	0.0234	0.7174	0.0385	0.0329	0.7292
	scaffold8984.1	0.0227	0.0766	0.7219	0.1788	0.007108	0.192919	0.211532	0.019	0.064	0.7116	0.0272	0.0883	0.7312
	scaffold7220.2	0.0569	0	0.7217	0.2214	0.008923	0	0.069972	0.0547	0	0.7191	0.0606	0	0.7269
	scaffold5552.4	0.1192	0	0.7215	0.1593	0.030366	0.000374	0.075544	0.1172	0	0.7186	0.1236	0	0.7238
	scaffold699.1	0.0857	0	0.7215	0.1928	0.010834	0	0.069619	0.082	0	0.7188	0.0889	0	0.7244
	scaffold5628.3	0.0197	0	0.721	0.2593	0.008912	0	0.069778	0.0143	0	0.7175	0.0273	0	0.7264
	scaffold3839.2	0.067	0	0.7208	0.2122	0.009212	0.000329	0.069712	0.0622	0	0.7171	0.0702	0	0.7252
	scaffold6586.4	0.0598	0	0.7208	0.2194	0.010721	0	0.070444	0.0532	0	0.7177	0.0651	0	0.7252
	scaffold7948.1	0.0157	0	0.7198	0.2645	0.005584	0.002661	0.069402	0.0127	0	0.7176	0.0188	0	0.7243
	scaffold18363.1	0	0.0805	0.7197	0.1998	9.58e-05	0.011769	0.069799	0	0.0762	0.7169	0	0.0848	0.7229
	scaffold955.14	0.7195	0	0.0996	0.1809	0.069632	0.009407	0.015121	0.7169	0	0.0973	0.7231	0	0.1009
	scaffold8540.4	0	0	0.7194	0.2806	0	7.66e-05	0.069521	0	0	0.716	0	0	0.7256
	scaffold5449.2	0	0.021	0.719	0.26	0.001848	0.006134	0.070574	0	0.0168	0.7123	0	0.0247	0.7252
	scaffold8125.1	0.0588	0.0095	0.719	0.2127	0.011843	0.008246	0.069963	0.0519	0.0047	0.7127	0.0634	0.0145	0.7258
	scaffold2101.2	0.0623	0	0.7189	0.2188	0.007837	0	0.069467	0.0604	0	0.7169	0.0644	0	0.7229
	scaffold704.1	0	0.0039	0.7189	0.2772	0	0.007254	0.070482	0	0.0006	0.7168	0	0.0073	0.7236
	scaffold7924.2	0.0342	0	0.7184	0.2474	0.019571	0.004104	0.071637	0.0219	0	0.7048	0.0468	0.0009	0.7349
	scaffold407.2	0.718	0	0.2429	0.0391	0.069851	0	0.025115	0.7168	0	0.2409	0.7203	0	0.245
	scaffold2057.1	0	0.0212	0.7177	0.2611	0.001234	0.006193	0.06957	0	0.0175	0.7139	0	0.025	0.7237
	scaffold3439.2	0.041	0	0.7177	0.2413	0.00743	0.000125	0.07028	0.039	0	0.7147	0.0441	0	0.7239
	scaffold1067.3	0.1102	0	0.7172	0.1726	0.018049	0	0.070455	0.1038	0	0.7104	0.1165	0	0.7263
	scaffold429.5	0.0225	0.0397	0.7171	0.2207	0.009884	0.016347	0.072716	0.0199	0.0326	0.7076	0.0279	0.0484	0.7279
	scaffold237.9	0.1008	0	0.7167	0.1825	0.017706	0	0.069956	0.0893	0	0.708	0.1107	0	0.7242
	scaffold3147.2	0.1108	0.019	0.7165	0.1537	0.014634	0.009321	0.0702	0.1075	0.0161	0.7078	0.1145	0.025	0.7213
	scaffold2253.4	0	0	0.7164	0.2836	0.002151	0.002595	0.068979	0	0	0.7128	0.0019	0	0.7204
	scaffold3184.5	0.0338	0	0.7164	0.2498	0.007466	0	0.073052	0.0305	0	0.7138	0.0358	0	0.72
	scaffold91.9	0.7163	0	0	0.2837	0.070326	0.002017	0	0.7108	0	0	0.7231	0	0
	scaffold4800.2	0.1179	0	0.7162	0.1659	0.020974	0.000872	0.071989	0.1089	0	0.7103	0.1236	0	0.7241
	scaffold4954.2	0.0655	0.716	0.033	0.1855	0.009251	0.07118	0.01637	0.0617	0.7141	0.0288	0.0713	0.7225	0.0379
	scaffold347.1	0.0585	0.0334	0.7158	0.1923	0.014083	0.010593	0.070916	0.0537	0.0284	0.7104	0.064	0.0389	0.7252
	scaffold1847.4	0.7148	0.1082	0	0.177	0.069153	0.01481	0	0.7126	0.1059	0	0.7197	0.1118	0
	scaffold941.5	0	0.0239	0.7148	0.2613	0.001713	0.008992	0.070442	0	0.0205	0.7121	0	0.0271	0.7217
	scaffold100.9	0.0751	0.0838	0.7147	0.1264	0.138094	0.041906	0.137848	0.0636	0	0.4901	0.3357	0.0912	0.7266
	scaffold5240.4	0.7146	0	0.0279	0.2575	0.071454	0.01196	0.007061	0.7123	0	0.0259	0.7201	0	0.0318
	scaffold2468.2	0.0513	0.0535	0.7143	0.1809	0.014398	0.017518	0.069583	0.0411	0.0469	0.7074	0.0585	0.0626	0.7207
	scaffold6190.5	0.0634	0.0534	0.7143	0.1689	0.009913	0.012891	0.070036	0.0599	0.0491	0.7104	0.0657	0.0582	0.7203
	scaffold9884.1	0.0937	0	0.7142	0.1921	0.011783	0.006756	0.069033	0.0895	0	0.71	0.0969	0.0032	0.7202
	scaffold283.5	0	0.0071	0.7139	0.279	0.00045	0.004729	0.068938	0	0.0033	0.7093	0	0.0102	0.719
	scaffold6875.1	0	0.0133	0.7134	0.2733	0.000592	0.004958	0.070634	0	0.0109	0.7122	0	0.0154	0.7216
	scaffold4878.4	0	0	0.7122	0.2878	0.002009	0	0.070307	0	0	0.71	0	0	0.7185
	scaffold747.5	0.0947	0	0.7122	0.1931	0.015538	0	0.068957	0.0861	0	0.7023	0.1027	0	0.7165
	scaffold16094.1	0.0583	0	0.7121	0.2296	0.009367	0.005943	0.069479	0.0559	0	0.7089	0.0628	0.0037	0.7181
	scaffold1138.2	0.0357	0.0111	0.7118	0.2414	0.006163	0.008101	0.06879	0.0335	0.0086	0.7079	0.0374	0.0145	0.7168
	scaffold2621.7	0.7113	0.0197	0.1017	0.1673	0.070337	0.008113	0.019367	0.7089	0.0173	0.0975	0.7152	0.0238	0.1059
	scaffold328.14	0.0104	0	0.711	0.2786	0.005641	0	0.07108	0.007	0	0.7042	0.0129	0	0.7193
	scaffold3353.3	0.1715	0	0.711	0.1175	0.030342	0	0.075784	0.1662	0	0.7086	0.1732	0	0.7172
	scaffold3621.3	0.0147	0	0.711	0.2743	0.007847	0.004446	0.068671	0.0096	0	0.7054	0.0202	0	0.7165
	scaffold688.10	0	0	0.7106	0.2894	0.004466	0.00161	0.070307	0	0	0.7098	0	0	0.7134
	scaffold207.4	0.0548	0	0.7102	0.235	0.012256	0	0.068634	0.0506	0	0.7046	0.0648	0	0.715
	scaffold910.4	0.0713	0	0.71	0.2187	0.011754	0.002448	0.07051	0.0659	0	0.7047	0.0773	0	0.7163
	scaffold5868.2	0.0804	0	0.7095	0.2101	0.016348	0	0.069499	0.0789	0	0.7075	0.0826	0	0.7123
	scaffold879.14	0.0249	0	0.7087	0.2664	0.005876	0	0.068987	0.023	0	0.706	0.0271	0	0.7139
	scaffold1854.1	0.1273	0.7086	0	0.1641	0.017697	0.06843	0	0.1257	0.7042	0	0.1354	0.7116	0
	scaffold1720.1	0.0649	0.0438	0.7085	0.1828	0.022241	0.014185	0.073767	0.0553	0.0399	0.6943	0.0751	0.0488	0.7165
	scaffold3069.4	0.0101	0	0.7084	0.2815	0.008837	0	0.070475	0.0068	0	0.7054	0.0129	0	0.7157
	scaffold5256.2	0.0677	0.0261	0.7083	0.1979	0.009259	0.009238	0.069289	0.066	0.0227	0.7059	0.0704	0.029	0.7114
	scaffold822.5	0.0535	0	0.7083	0.2382	0.007365	0	0.070465	0.0509	0	0.7059	0.0559	0	0.7128
	scaffold1563.2	0.7082	0	0.0861	0.2057	0.082184	0.012509	0.035589	0.7011	0	0.0815	0.7176	0	0.0899
	scaffold7560.3	0.7082	0.0816	0	0.2102	0.071322	0.010759	0	0.7042	0.078	0	0.7171	0.0858	0
	scaffold520.8	0.0941	0.0097	0.7081	0.1881	0.011594	0.007079	0.069076	0.0914	0.0059	0.7045	0.0987	0.0125	0.7163
	scaffold7192.3	0.0244	0.0241	0.7077	0.2438	0.008504	0.007706	0.070153	0.0199	0.0204	0.6995	0.0291	0.0303	0.7168
	scaffold905.5	0.0854	0.0437	0.7074	0.1635	0.013603	0.008892	0.069366	0.0821	0.0404	0.7038	0.0885	0.0482	0.7159
	scaffold917.4	0.0781	0	0.7072	0.2147	0.010439	0	0.068235	0.0722	0	0.7047	0.0819	0	0.7114
	scaffold7429.1	0.0119	0	0.7069	0.2812	0.079659	0.052023	0.11561	0.0068	0	0.6954	0.0203	0	0.7123
	scaffold5273.3	0.0559	0	0.7068	0.2373	0.008561	0	0.068215	0.0509	0	0.7039	0.0595	0	0.712
	scaffold7214.1	0	0	0.706	0.294	0.000518	0	0.068602	0	0	0.7033	0	0	0.7092
	scaffold2594.3	0.0093	0	0.7058	0.2849	0.005365	0	0.069815	0.0071	0	0.7017	0.011	0	0.7149
	scaffold2168.3	0	0	0.7054	0.2946	0.002061	0	0.068326	0	0	0.7025	0	0	0.7107
	scaffold2511.3	0.0638	0	0.7053	0.2309	0.010698	0	0.068423	0.0583	0	0.6978	0.0701	0	0.7112
	scaffold207.3	0.1439	0.0248	0.7051	0.1262	0.019391	0.007987	0.069109	0.1351	0.0211	0.6958	0.152	0.0299	0.714
	scaffold4749.1	0.0969	0	0.7051	0.198	0.017154	0.004638	0.070936	0.0918	0	0.7001	0.1014	0	0.7102
	scaffold6041.5	0.1467	0	0.7051	0.1482	0.021019	0	0.069514	0.1405	0	0.6984	0.1552	0	0.7089
	scaffold855.4	0.1187	0	0.7051	0.1762	0.01643	0	0.068679	0.1096	0	0.6964	0.1263	0	0.7122
	scaffold1264.1	0.05	0.705	0	0.245	0.007688	0.069203	0	0.0473	0.7043	0	0.0526	0.7089	0
	scaffold4797.2	0.027	0	0.7045	0.2685	0.007284	7.66e-05	0.068468	0.0227	0	0.6985	0.0308	0	0.7085
	scaffold11332.1	0	0	0.7043	0.2957	0.007657	0.000892	0.068268	0	0	0.701	0	0	0.7105
	scaffold2347.10	0.0114	0.0138	0.704	0.2708	0.006936	0.008963	0.069429	0.0086	0.0107	0.6988	0.0136	0.0183	0.7118
	scaffold3569.1	0.0873	0.1129	0.7037	0.0961	0.015386	0.015313	0.068487	0.0802	0.1074	0.6989	0.0942	0.117	0.7074
	scaffold1744.9	0.0583	0.0609	0.7029	0.1779	0.013338	0.010424	0.067776	0.052	0.0558	0.6968	0.066	0.0652	0.7064
	scaffold4928.3	0.0392	0.0923	0.7028	0.1657	0.0113	0.015674	0.06869	0.0322	0.0855	0.6978	0.0443	0.1003	0.708
	scaffold4304.3	0	0.073	0.7027	0.2243	0.001138	0.010207	0.067634	0	0.0681	0.6998	0	0.0751	0.7061
	scaffold1156.4	0	0	0.7024	0.2976	0.000872	0	0.068745	0	0	0.6991	0	0	0.7056
	scaffold1583.2	0	0	0.7022	0.2978	0.003698	0	0.072325	0	0	0.7019	0	0	0.7022
	scaffold4363.4	0	0.0361	0.7019	0.262	0.00335	0.010884	0.069485	0	0.0303	0.6926	0	0.0417	0.7117
	scaffold4954.6	0.7013	0.0405	0.0547	0.2035	0.070629	0.026334	0.009841	0.6905	0.034	0.0509	0.7131	0.0447	0.0582
	scaffold1707.4	0.0994	0.013	0.7008	0.1868	0.013324	0.006894	0.068785	0.0912	0.0115	0.6928	0.1032	0.0158	0.7069
	scaffold4362.1	0.7008	0.0975	0	0.2017	0.069127	0.022974	0	0.6941	0.091	0	0.71	0.1065	0
	scaffold3963.2	0.0598	0.0681	0.7003	0.1718	0.01146	0.010498	0.067689	0.0545	0.0636	0.6963	0.0646	0.0739	0.7057
	scaffold3710.1	0	0.0466	0.7001	0.2533	0	0.010146	0.068095	0	0.0408	0.6969	0	0.052	0.7081
	scaffold1279.6	0.0272	0.0181	0.6999	0.2548	0.006005	0.007089	0.068295	0.0245	0.0148	0.6965	0.0301	0.0234	0.7037
	scaffold147.9	0.007	0.6998	0	0.2932	0.004391	0.068048	0	0.004	0.696	0	0.0084	0.7048	0
	scaffold5342.3	0	0.0016	0.6997	0.2987	0.003254	0.002894	0.070958	0	0	0.6952	0	0.0037	0.7055
	scaffold4304.1	0.0409	0	0.6996	0.2595	0.007484	0	0.068194	0.0388	0	0.6973	0.0447	0	0.7018
	scaffold397.5	0.0615	0.0477	0.6994	0.1914	0.015977	0.019205	0.069756	0.058	0.0438	0.6948	0.0645	0.0541	0.7036
	scaffold664.1	0.6993	0	0.0527	0.248	0.068399	0	0.009111	0.6957	0	0.0504	0.7047	0	0.0558
	scaffold227.10	0.0777	0.0123	0.6992	0.2108	0.01206	0.008623	0.06763	0.0716	0.0083	0.6918	0.0842	0.0175	0.704
	scaffold3430.3	0.044	0.1363	0.6992	0.1205	0.007005	0.017759	0.068548	0.0417	0.1327	0.6882	0.0465	0.1478	0.7047
	scaffold5441.3	0.0422	0.0444	0.6991	0.2143	0.009494	0.011577	0.068345	0.0379	0.0385	0.6954	0.0459	0.0487	0.7057
	scaffold613.2	0.0231	0	0.6988	0.2781	0.005376	0.000854	0.067772	0.0209	0	0.6951	0.0252	0	0.7025
	scaffold4302.2	0.0379	0.0515	0.6986	0.212	0.006535	0.013639	0.068662	0.0347	0.0447	0.6909	0.0405	0.0587	0.7088
	scaffold455.6	0.002	0.0416	0.6983	0.2581	0.005758	0.013119	0.068225	0	0.0362	0.6897	0.0068	0.0513	0.7096
	scaffold495.10	0.0663	0.0252	0.6982	0.2103	0.014305	0.010609	0.068076	0.0614	0.0225	0.6936	0.0731	0.0287	0.7046
	scaffold1088.1	0.0452	0	0.698	0.2568	0.007959	0.087693	0.115313	0.043	0	0.694	0.0494	0	0.7017
	scaffold1689.1	0	0	0.698	0.302	0.000163	0	0.069803	0	0	0.6972	0	0	0.6989
	scaffold2758.16	0	0.0032	0.698	0.2988	0	0.00473	0.067694	0	0	0.6945	0	0.0076	0.7018
	scaffold2977.1	0	0	0.698	0.302	0	0.000841	0.068307	0	0	0.6963	0	0	0.7012
	scaffold2372.6	0	0.0355	0.6979	0.2666	0.002823	0.013569	0.067701	0	0.0312	0.6949	0.002	0.0388	0.7033
	scaffold1455.2	0.0211	0	0.6978	0.2811	0.00854	0.001691	0.069115	0.0168	0	0.6937	0.0271	0	0.7029
	scaffold541.18	0.0393	0	0.6978	0.2629	0.009774	0	0.068069	0.0369	0	0.6947	0.041	0	0.7019
	scaffold2076.2	0	0	0.6977	0.3023	0.005754	0.062497	0.094643	0	0	0.6931	0.0021	0	0.7017
	scaffold15525.1	0.0377	0.0142	0.6976	0.2505	0.01498	0.007539	0.068757	0.0284	0.0097	0.6827	0.0464	0.0186	0.7089
	scaffold10484.1	0.0532	0.0372	0.6969	0.2127	0.020997	0.013556	0.067667	0.0394	0.0296	0.692	0.0652	0.047	0.7043
	scaffold3685.5	0	0	0.6969	0.3031	0	0.24042	0.260998	0	0	0.6915	0	0	0.702
	scaffold4958.5	0	0	0.6968	0.3032	0.002305	0.003579	0.069844	0	0	0.6947	0	0	0.7022
	scaffold1262.1	0.0068	0.6967	0	0.2965	0.005219	0.067854	0.007069	0.0036	0.6938	0	0.0093	0.7017	0
	scaffold4253.2	0.0239	0	0.6967	0.2794	0.006013	0.005439	0.06738	0.0221	0	0.6939	0.0257	0	0.705
	scaffold3881.5	0.0219	0	0.6964	0.2817	0.006257	0	0.067596	0.0188	0	0.6934	0.0253	0	0.7023
	scaffold1606.1	0.0181	0	0.6958	0.2861	0.008803	0	0.067926	0.0142	0	0.6933	0.0203	0	0.6993
	scaffold963.5	0.0633	0.129	0.6958	0.1119	0.009166	0.015446	0.06776	0.0606	0.1252	0.6926	0.0662	0.1334	0.7016
	scaffold2787.1	0.0127	0.0014	0.6957	0.2902	0.00771	0.007322	0.068384	0.0088	0	0.6909	0.0142	0.0057	0.7029
	scaffold3397.3	0.0788	0.0134	0.6957	0.2121	0.012827	0.010186	0.068707	0.0716	0.0086	0.6857	0.085	0.0189	0.7066
	scaffold8907.2	0.1132	0	0.6955	0.1913	0.017556	0.005144	0.068718	0.1101	0	0.6928	0.1175	0	0.7066
	scaffold5152.2	0.0551	0.1199	0.6954	0.1296	0.008316	0.015064	0.067714	0.0534	0.1165	0.6903	0.0573	0.1245	0.6987
	scaffold9270.1	0.0181	0.0071	0.6954	0.2794	0.009835	0.005238	0.069921	0.014	0.0039	0.6901	0.0219	0.0105	0.7002
	scaffold5345.2	0	0.1452	0.6949	0.1599	0.001378	0.018438	0.067538	0	0.1429	0.6934	0	0.1473	0.7
	scaffold7057.1	0	0.0185	0.6949	0.2866	0	0.005619	0.070284	0	0.0166	0.6915	0	0.0216	0.7027
	scaffold871.4	0	0	0.6948	0.3052	0	0	0.067518	0	0	0.6916	0	0	0.7012
	scaffold6954.4	0.0915	0	0.6944	0.2141	0.015082	0.003234	0.06781	0.0885	0	0.6901	0.0953	0.0029	0.7024
	scaffold2213.12	0.0933	0.6934	0	0.2133	0.027685	0.192617	0.158495	0.0829	0.3579	0	0.1131	0.7034	0.2796
	scaffold2553.4	0.0473	0.0405	0.6932	0.219	0.011232	0.011473	0.06759	0.044	0.0354	0.6848	0.0502	0.0467	0.7016
	scaffold3080.6	0.0418	0.1067	0.6929	0.1586	0.010852	0.017524	0.068221	0.0386	0.1018	0.6854	0.0454	0.1139	0.6989
	scaffold4467.2	0.0691	0	0.6928	0.2381	0.009975	0.001365	0.067803	0.0676	0	0.6908	0.0713	0	0.6969
	scaffold1163.3	0.0096	0	0.6927	0.2977	0.004751	0	0.06729	0.0082	0	0.6897	0.0124	0	0.7002
	scaffold5956.1	0.0343	0	0.6927	0.273	0.010452	0.000771	0.067086	0.0278	0	0.6841	0.0411	0	0.6986
	scaffold2117.8	0.0743	0.0377	0.6926	0.1954	0.011809	0.011334	0.068232	0.0679	0.0328	0.6867	0.0787	0.0429	0.7011
	scaffold330.8	0.0379	0	0.6922	0.2699	0.00772	0	0.070077	0.0338	0	0.6884	0.0429	0	0.6974
	scaffold12411.1	0.0456	0	0.6919	0.2625	0.011189	0.000594	0.06735	0.0411	0	0.6859	0.0542	0	0.6959
	scaffold2864.6	0.0316	0	0.6919	0.2765	0.007983	0.009609	0.067664	0.028	0	0.6898	0.0368	0	0.6971
	scaffold6129.1	0.0363	0	0.6919	0.2718	0.006544	0.002039	0.068543	0.0322	0	0.6889	0.0383	0	0.6985
	scaffold12952.4	0.0042	0.0659	0.6916	0.2383	0.004512	0.014312	0.070289	0.0021	0.0615	0.6854	0.0067	0.071	0.6995
	scaffold3689.5	0	0.1069	0.6915	0.2016	0.00179	0.014319	0.067719	0	0.0996	0.6867	0	0.1098	0.6983
	scaffold4967.1	0	0	0.6915	0.3085	0	0	0.067011	0	0	0.6888	0	0	0.696
	scaffold5625.6	0.0407	0	0.6913	0.268	0.013602	0	0.068401	0.0337	0	0.6835	0.0457	0	0.6978
	scaffold143.25	0.0071	0	0.691	0.3019	0.005117	0.00295	0.067036	0.0048	0	0.6873	0.0091	0	0.6953
	scaffold2639.4	0.0332	0	0.6909	0.2759	0.00726	0	0.069857	0.0305	0	0.6878	0.0364	0	0.7001
	scaffold9938.1	0.0771	0	0.6909	0.232	0.010621	0	0.067004	0.0738	0	0.6863	0.0802	0	0.6969
	scaffold4758.1	0	0.034	0.6906	0.2754	0	0.008786	0.067289	0	0.0291	0.6842	0	0.0379	0.6965
	scaffold961.2	0.0192	0	0.6903	0.2905	0.006784	0	0.068258	0.0155	0	0.6881	0.0215	0	0.6939
	scaffold2040.4	0.097	0.0113	0.6902	0.2015	0.018173	0.007005	0.068467	0.0937	0.0069	0.6857	0.1004	0.0154	0.6983
	scaffold5352.3	0.0289	0.0548	0.6901	0.2262	0.008706	0.010535	0.067086	0.0257	0.0488	0.6868	0.0322	0.0592	0.6953
	scaffold9855.1	0.69	0.0135	0.0126	0.2839	0.080538	0.01256	0.014084	0.6855	0.0084	0.0086	0.6992	0.0183	0.0163
	scaffold3498.1	0.0862	0.6899	0	0.2239	0.017572	0.19255	0.160589	0.0757	0.3252	0	0.0973	0.7026	0.3092
	scaffold8376.4	0.0612	0	0.6895	0.2493	0.00989	0.000837	0.068927	0.0571	0	0.6849	0.0656	0	0.6951
	scaffold9599.1	0.0912	0.0058	0.6894	0.2136	0.0225	0.007015	0.071013	0.0783	0	0.6767	0.1045	0.0126	0.7062
	scaffold8632.1	0.0382	0.013	0.6893	0.2595	0.013255	0.009032	0.067482	0.0307	0.0101	0.6843	0.0488	0.0168	0.6973
	scaffold1591.11	0.0241	0	0.6892	0.2867	0.005975	0	0.067475	0.0212	0	0.685	0.0276	0	0.7006
	scaffold1650.3	0.0269	0.0172	0.689	0.2669	0.008486	0.010216	0.068625	0.0253	0.0158	0.6838	0.0303	0.021	0.6922
	scaffold9516.1	0.6884	0	0	0.3116	0.068015	0	0	0.6852	0	0	0.6963	0	0
	scaffold9709.2	0	0.005	0.6883	0.3067	0	0.005287	0.067883	0	0.0026	0.6835	0	0.0072	0.7007
	scaffold18012.1	0.042	0.0117	0.6879	0.2584	0.010945	0.006968	0.069187	0.0379	0.0092	0.6832	0.0452	0.0152	0.6949
	scaffold552.9	0.0243	0.1402	0.6879	0.1476	0.00865	0.018726	0.067124	0.0179	0.1314	0.6855	0.0302	0.1486	0.6907
	scaffold236.8	0.0861	0	0.6868	0.2271	0.01798	0.001322	0.066986	0.0785	0	0.6828	0.097	0	0.6917
	scaffold2823.1	0.0819	0	0.6867	0.2314	0.011586	0.000805	0.066808	0.0792	0	0.6841	0.0861	0	0.6924
	scaffold894.7	0.1216	0.0202	0.6865	0.1717	0.049568	0.009775	0.079923	0.1125	0.0151	0.6759	0.1352	0.0239	0.6925
	scaffold11886.1	0.063	0	0.686	0.251	0.009641	0	0.067164	0.0609	0	0.684	0.0658	0	0.6905
	scaffold221.4	0.0999	0	0.686	0.2141	0.013485	0.0009	0.066401	0.094	0	0.6822	0.1068	0	0.6896
	scaffold1130.4	0.0044	0.0356	0.6857	0.2743	0.004882	0.010644	0.06807	0	0.0292	0.6807	0.0083	0.043	0.699
	scaffold52.7	0.6856	0	0.0668	0.2476	0.068637	0.004487	0.010188	0.6801	0	0.0627	0.6962	0	0.07
	scaffold7673.2	0.1054	0.0736	0.6844	0.1366	0.015216	0.013155	0.06649	0.0983	0.0683	0.6765	0.1126	0.0797	0.6897
	scaffold12483.1	0.0977	0.0112	0.6843	0.2068	0.01596	0.007144	0.067291	0.0936	0.0071	0.6805	0.1021	0.0167	0.6873
	scaffold1264.5	0.2526	0	0.6841	0.0633	0.025355	0.003633	0.066601	0.25	0	0.6811	0.2557	0	0.6878
	scaffold994.5	0.684	0	0.0311	0.2849	0.072535	0.000491	0.009828	0.679	0	0.0286	0.6944	0	0.035
	scaffold2168.4	0.0237	0.0363	0.6838	0.2562	0.00835	0.010227	0.066277	0.0203	0.0312	0.6814	0.0275	0.0404	0.69
	scaffold3627.1	0.0442	0.6837	0	0.2721	0.013753	0.066347	0	0.0397	0.68	0	0.05	0.6898	0
	scaffold1235.5	0.1282	0.0027	0.6836	0.1855	0.016195	0.006014	0.066243	0.1198	0	0.6761	0.1359	0.0073	0.6893
	scaffold3919.2	0	0.0473	0.6828	0.2699	0.007415	0.016025	0.068461	0	0.0377	0.6739	0.0025	0.0549	0.695
	scaffold2565.3	0	0	0.6825	0.3175	0.003311	0.002164	0.067577	0	0	0.6792	0	0.0005	0.6872
	scaffold4035.5	0.0832	0	0.6824	0.2344	0.017246	0	0.066426	0.0679	0	0.6726	0.0897	0	0.6915
	scaffold5588.2	0.0111	0	0.6822	0.3067	0.011932	0	0.067846	0.0037	0	0.6729	0.0212	0	0.6899
	scaffold4800.3	0.0998	0	0.682	0.2182	0.011989	0.061425	0.09288	0.0955	0	0.6782	0.105	0	0.6882
	scaffold5525.3	0.1195	0	0.6817	0.1988	0.020054	0	0.068935	0.1091	0	0.6727	0.1252	0	0.6898
	scaffold75.13	0.1222	0.0064	0.6816	0.1898	0.023665	0.005132	0.069736	0.1153	0.0018	0.6739	0.1295	0.0097	0.6886
	scaffold649.2	0.0556	0.1092	0.6814	0.1538	0.013878	0.015794	0.066124	0.0475	0.1025	0.6758	0.0635	0.1155	0.6863
	scaffold12952.1	0	0	0.6812	0.3188	0.010328	0.005964	0.070081	0	0	0.6779	0.0014	0.001	0.6847
	scaffold10110.2	0.0468	0.0428	0.6809	0.2295	0.014979	0.289366	0.303806	0.0376	0.0376	0	0.053	0.6865	0.6865
	scaffold3502.3	0.0495	0.0565	0.6809	0.2131	0.01463	0.013733	0.067627	0.0422	0.0508	0.6694	0.0593	0.0632	0.689
	scaffold4617.7	0.1225	0	0.6809	0.1966	0.016532	0.001504	0.067534	0.1168	0	0.678	0.1265	0	0.6901
	scaffold7899.3	0.1343	0.0091	0.6809	0.1757	0.016027	0.009306	0.066146	0.1298	0.0029	0.6726	0.1409	0.0175	0.6869
	scaffold295.9	0.1281	0	0.6808	0.1911	0.018366	0	0.067727	0.1245	0	0.6774	0.1315	0	0.6849
	scaffold731.6	0.0402	0.6807	0.1066	0.1725	0.013667	0.066432	0.019635	0.0337	0.6751	0.1023	0.0519	0.6863	0.1113
	scaffold5577.5	0.0811	0	0.6804	0.2385	0.014176	0.004938	0.066142	0.0714	0	0.6764	0.085	0.0043	0.6896
	scaffold2519.3	0.0366	0	0.68	0.2834	0.009699	0	0.073518	0.0341	0	0.677	0.0387	0	0.6874
	scaffold3233.5	0.0315	0	0.68	0.2885	0.01116	0.002433	0.067977	0.0297	0	0.6773	0.0337	0	0.6838
	scaffold274.3	0	0.0138	0.6799	0.3063	0.007592	0.012426	0.068226	0	0.0086	0.6717	0	0.0186	0.6905
	scaffold10649.2	0.0985	0	0.6798	0.2217	0.017624	0.000659	0.068302	0.0922	0	0.6763	0.1041	0	0.6876
	scaffold2167.6	0.6798	0.0289	0.0183	0.273	0.146543	0.07261	0.063352	0.6713	0.0251	0.0158	0.7003	0.0342	0.0225
	scaffold6341.3	0.1065	0.031	0.6796	0.1829	0.022394	0.011371	0.066652	0.1035	0.0278	0.6737	0.1101	0.0369	0.6862
	scaffold688.8	0.0929	0.0644	0.6796	0.1631	0.040821	0.01944	0.069526	0.0882	0.0599	0.6765	0.096	0.0677	0.6858
	scaffold6592.3	0.0255	0	0.6794	0.2951	0.008675	0.001749	0.070873	0.0204	0	0.6746	0.0283	0	0.6864
	scaffold1079.2	0.0259	0.6792	0	0.2949	0.007255	0.066111	0	0.0217	0.6746	0	0.0292	0.6833	0
	scaffold5680.7	0.0462	0.107	0.679	0.1678	0.011947	0.016296	0.069244	0.0435	0.1029	0.6736	0.0476	0.1131	0.6868
	scaffold2289.3	0	0.0163	0.6789	0.3048	0.004082	0.006055	0.067011	0	0.0121	0.6759	0.0013	0.0178	0.6878
	scaffold129.7	0	0.0909	0.6788	0.2303	0.001662	0.0142	0.066787	0	0.0844	0.6682	0	0.0977	0.6865
	scaffold3550.1	0.0864	0.0013	0.6787	0.2336	0.023159	0.002541	0.07087	0.0842	0	0.675	0.089	0.0033	0.6822
	scaffold840.2	0.0167	0.0672	0.6786	0.2375	0.009934	0.011135	0.066317	0.0105	0.0614	0.6744	0.0218	0.0724	0.6858
	scaffold1519.8	0	0.0197	0.6785	0.3018	0	0.007749	0.069239	0	0.0134	0.6694	0	0.0249	0.6915
	scaffold662.5	0.0416	0.0035	0.6783	0.2766	0.008986	0.007702	0.066323	0.0359	0	0.6732	0.0462	0.0079	0.687
	scaffold1944.2	0.0163	0	0.6781	0.3056	0.008509	0	0.066328	0.0122	0	0.6732	0.0211	0	0.6832
	scaffold5083.1	0.0488	0	0.678	0.2732	0.007105	0	0.066143	0.046	0	0.6754	0.0514	0	0.6848
	scaffold1432.3	0	0	0.6779	0.3221	0.002899	0.000531	0.067629	0	0	0.6746	0	0	0.6829
	scaffold1677.6	0	0.0607	0.6778	0.2615	0.001776	0.011364	0.06575	0	0.0568	0.6721	0	0.0641	0.685
	scaffold1635.3	0.1032	0.0727	0.6777	0.1464	0.060408	0.022144	0.07705	0.0977	0.0681	0.6725	0.1144	0.0766	0.6827
	scaffold924.12	0.6776	0.0475	0.0423	0.2326	0.067292	0.01081	0.011632	0.6734	0.0451	0.0403	0.6832	0.0517	0.0442
	scaffold6108.2	0	0	0.6772	0.3228	0.003206	0.00037	0.065418	0	0	0.6743	0	0	0.6828
	scaffold5817.1	0.1592	0	0.6769	0.1639	0.017645	0	0.066469	0.1526	0	0.6727	0.1653	0	0.6801
	scaffold2178.2	0.1387	0.0696	0.6762	0.1155	0.016454	0.017543	0.067576	0.1335	0.0636	0.6665	0.1457	0.0768	0.6843
	scaffold3484.1	0.0166	0.0723	0.6759	0.2352	0.008069	0.011953	0.065425	0.013	0.067	0.6722	0.0215	0.0798	0.6818
	scaffold6463.3	0.0321	0.0615	0.6759	0.2305	0.011374	0.146902	0.166489	0.0283	0.0534	0.6667	0.0368	0.0719	0.6873
	scaffold3753.2	0.0301	0.1736	0.6758	0.1205	0.004194	0.019423	0.065559	0.0286	0.1694	0.6731	0.0314	0.1774	0.6805
	scaffold4205.3	0.0262	0	0.6757	0.2981	0.011922	0	0.066005	0.0188	0	0.667	0.0341	0	0.6789
	scaffold1352.3	0.6756	0	0.0459	0.2785	0.06726	0.00113	0.011602	0.6701	0	0.0438	0.6841	0	0.0494
	scaffold6342.5	0.0615	0.0515	0.6756	0.2114	0.013024	0.014398	0.069159	0.0579	0.0464	0.6694	0.0651	0.0566	0.6838
	scaffold609.11	0.0012	0.0699	0.6754	0.2535	0.014422	0.014761	0.068135	0	0.0627	0.66	0.0157	0.0794	0.6894
	scaffold1654.2	0.0434	0.0155	0.6753	0.2658	0.009451	0.00893	0.069443	0.0406	0.0099	0.6681	0.0474	0.0194	0.6875
	scaffold8914.1	0.1302	0.6752	0	0.1946	0.01912	0.0814	0.03816	0.1246	0.6697	0	0.1395	0.6793	0
	scaffold2845.6	0.0052	0	0.6751	0.3197	0.005377	0	0.065218	0.0027	0	0.6711	0.008	0	0.6805
	scaffold5119.1	0.0861	0	0.6748	0.2391	0.019753	0	0.065841	0.081	0	0.6676	0.0961	0	0.681
	scaffold6796.2	0.1078	0	0.6748	0.2174	0.016295	0.000666	0.065924	0.0979	0	0.6665	0.1192	0	0.6809
	scaffold836.4	0.098	0.0717	0.6747	0.1556	0.011544	0.011077	0.065547	0.0946	0.0702	0.6727	0.1	0.0748	0.6765
	scaffold4816.4	0.1473	0	0.6746	0.1781	0.019504	0	0.066841	0.1437	0	0.6701	0.1565	0	0.6779
	scaffold5303.2	0.0361	0	0.6745	0.2894	0.007759	0	0.065419	0.0336	0	0.6717	0.0401	0	0.679
	scaffold5516.1	0.6745	0	0.1298	0.1957	0.066062	1.92e-05	0.013742	0.6716	0	0.1264	0.6796	0	0.1328
	scaffold9398.2	0.6745	0	0.0286	0.2969	0.069361	0	0.027678	0.6692	0	0.0164	0.6859	0	0.0493
	scaffold22883.1	0.0729	0	0.6744	0.2527	0.01787	0	0.06721	0.0682	0	0.6697	0.0784	0	0.6779
	scaffold950.8	0.0581	0.0825	0.6743	0.1851	0.011961	0.013543	0.066536	0.0513	0.0767	0.6675	0.0634	0.0867	0.6793
	scaffold3407.3	0	0	0.6739	0.3261	0	0	0.067684	0	0	0.6722	0	0	0.6768
	scaffold3621.1	0.0877	0.075	0.6737	0.1636	0.019599	0.015083	0.067134	0.0841	0.0694	0.6695	0.0912	0.0801	0.6784
	scaffold3264.4	0.0253	0.0022	0.6736	0.2989	0.007064	0.005285	0.068211	0.0225	0	0.6695	0.029	0.0049	0.678
	scaffold1108.1	0.046	0.0174	0.6735	0.2631	0.072166	0.008175	0.101753	0.0407	0.0125	0.6674	0.0551	0.0223	0.6805
	scaffold1888.6	0.0299	0	0.6731	0.297	0.007573	0	0.065941	0.0275	0	0.6706	0.0317	0	0.6788
	scaffold575.7	0.081	0.0262	0.673	0.2198	0.012555	0.008667	0.066683	0.0787	0.0217	0.6716	0.084	0.03	0.6748
	scaffold8886.1	0.0578	0	0.673	0.2692	0.011979	0	0.068555	0.0517	0	0.6674	0.0634	0	0.6798
	scaffold4802.2	0	0.0462	0.6725	0.2813	0	0.012086	0.065684	0	0.0397	0.6693	0	0.0473	0.6814
	scaffold7892.1	0.0694	0.0013	0.6722	0.2571	0.013055	0.006397	0.066143	0.0618	0	0.6646	0.0785	0.0058	0.6806
	scaffold2573.3	0.101	0	0.672	0.227	0.01228	0.006635	0.067186	0.0983	0	0.6682	0.1051	0.0022	0.6759
	scaffold6106.4	0	0	0.6719	0.3281	0.002168	0	0.065116	0	0	0.666	0	0	0.6754
	scaffold4466.1	0.015	0.044	0.6717	0.2693	0.008322	0.012161	0.066118	0.0096	0.0393	0.6674	0.0183	0.0494	0.6822
	scaffold18339.1	0.0313	0.0287	0.6715	0.2685	0.007059	0.008976	0.069767	0.0273	0.0254	0.6651	0.0363	0.0348	0.678
	scaffold255.5	0.1091	0	0.6712	0.2197	0.014615	0.001098	0.065091	0.1043	0	0.6674	0.1146	0	0.6772
	scaffold626.11	0.0657	0.0578	0.6709	0.2056	0.008611	0.010087	0.065465	0.062	0.0532	0.6667	0.0692	0.062	0.6756
	scaffold11844.1	0.0933	0	0.6708	0.2359	0.013877	0.000766	0.066107	0.0893	0	0.6679	0.0968	0	0.6752
	scaffold5275.1	0.1964	0.0199	0.6707	0.113	0.033435	0.006987	0.069982	0.1938	0.0169	0.6677	0.1991	0.0219	0.6763
	scaffold1284.3	0.1093	0	0.6706	0.2201	0.016228	0	0.066689	0.1058	0	0.6684	0.1119	0	0.6799
	scaffold468.10	0.0727	0	0.6703	0.257	0.010735	0	0.065368	0.068	0	0.6666	0.0774	0	0.6776
	scaffold8515.1	0.6701	0.0399	0.0117	0.2783	0.068286	0.013972	0.006929	0.6644	0.0351	0.0095	0.6763	0.0469	0.0143
	scaffold954.10	0.005	0	0.6701	0.3249	0.003805	0	0.065028	0.003	0	0.6673	0.0068	0	0.6746
	scaffold4622.5	0.1572	0	0.67	0.1728	0.019756	0	0.065271	0.1475	0	0.6648	0.164	0	0.6771
	scaffold2048.2	0.1205	0.0621	0.6698	0.1476	0.015798	0.014465	0.065855	0.1115	0.0568	0.6636	0.128	0.065	0.6776
	scaffold3263.3	0	0	0.6698	0.3302	0.003472	0	0.068488	0	0	0.6665	0	0	0.6742
	scaffold2707.4	0.0893	0.1136	0.6697	0.1274	0.014041	0.014304	0.065376	0.0819	0.1085	0.6653	0.0932	0.118	0.6753
	scaffold1275.1	0	0	0.6696	0.3304	0.002009	0	0.06528	0	0	0.6662	0	0	0.675
	scaffold100.4	0.1095	0	0.6684	0.2221	0.016895	0.001454	0.065464	0.1041	0	0.663	0.1175	0	0.6728
	scaffold701.5	0.0593	0	0.6684	0.2723	0.008077	0	0.064629	0.0562	0	0.666	0.0615	0	0.6752
	scaffold3334.1	0.0774	0	0.6683	0.2543	0.019275	0	0.068647	0.0673	0	0.6618	0.0842	0	0.6791
	scaffold222.8	0.6682	0	0.0928	0.239	0.066411	0	0.017994	0.6626	0	0.0894	0.6767	0	0.0987
	scaffold373.5	0.0259	0.0451	0.668	0.261	0.007804	0.010583	0.065941	0.0229	0.0404	0.6635	0.0291	0.0507	0.6792
	scaffold6689.2	0.0702	0.0671	0.6675	0.1952	0.079194	0.016966	0.099281	0.0628	0.0588	0.6592	0.0764	0.0715	0.6739
	scaffold5160.2	0.1125	0	0.6671	0.2204	0.019062	0	0.066857	0.1055	0	0.6568	0.1239	0	0.6758
	scaffold2514.5	0.0663	0.0378	0.6669	0.229	0.011899	0.011184	0.066233	0.0621	0.034	0.66	0.0703	0.0416	0.6756
	scaffold2253.6	0.0579	0	0.6668	0.2753	0.014602	0	0.065848	0.0467	0	0.6609	0.0668	0	0.674
	scaffold3778.1	0.0259	0.0151	0.6665	0.2925	0.015585	0.010236	0.066573	0.0173	0.0094	0.647	0.0387	0.0227	0.6759
	scaffold1635.5	0.6664	0	0.0162	0.3174	0.067823	0.00238	0.008802	0.6648	0	0.0138	0.6706	0	0.0201
	scaffold1932.6	0.1839	0.0101	0.6661	0.1399	0.034977	0.021559	0.064869	0.1713	0.0005	0.6641	0.1961	0.0181	0.6721
	scaffold1817.2	0.0961	0	0.6659	0.238	0.011561	0	0.06446	0.0923	0	0.6624	0.0991	0	0.671
	scaffold3867.5	0.0616	0	0.6659	0.2725	0.030962	0.025155	0.064739	0.0588	0	0.6627	0.0638	0	0.6705
	scaffold635.5	0.1771	0	0.6659	0.157	0.024018	0.004671	0.0654	0.1647	0	0.6562	0.1887	0	0.677
	scaffold609.10	0.0786	0	0.6658	0.2556	0.010927	0	0.066579	0.0743	0	0.6631	0.0826	0	0.6708
	scaffold1748.2	0	0	0.6657	0.3343	0	0.006051	0.067535	0	0	0.663	0	0	0.6686
	scaffold2934.1	0	0.0011	0.6657	0.3332	0.020998	0.009299	0.067217	0	0	0.6631	0	0.0057	0.6714
	scaffold645.8	0	0.0328	0.6656	0.3016	0.004258	0.008174	0.065952	0	0.0295	0.6608	0	0.0367	0.6731
	scaffold2744.1	0.6653	0.0136	0	0.3211	0.072905	0.00675	0	0.6597	0.0105	0	0.6761	0.0179	0
	scaffold8049.1	0.1094	0.0067	0.6651	0.2188	0.01463	0.011327	0.065574	0.1047	0.0016	0.6617	0.1153	0.0097	0.67
	scaffold520.1	0.0512	0	0.665	0.2838	0.021172	0.005681	0.065718	0.0465	0	0.6618	0.0565	0	0.6715
	scaffold41.8	0	0.011	0.6649	0.3241	0.001245	0.007363	0.06565	0	0.0066	0.6583	0	0.0154	0.6749
	scaffold1576.10	0.0472	0	0.6647	0.2881	0.008063	0	0.064946	0.0442	0	0.6603	0.0523	0	0.6688
	scaffold2088.1	0.0402	0	0.6647	0.2951	0.007912	0.000115	0.064992	0.0366	0	0.6618	0.0443	0	0.67
	scaffold2994.2	0.1061	0	0.6642	0.2297	0.020467	0	0.069468	0.1021	0	0.6593	0.1118	0	0.6696
	scaffold1831.4	0.0221	0.0263	0.6641	0.2875	0.008035	0.01031	0.065079	0.0187	0.0225	0.659	0.0255	0.032	0.6737
	scaffold5652.1	0.0788	0	0.6641	0.2571	0.013234	0.003328	0.065224	0.0741	0	0.661	0.0833	0	0.6702
	scaffold2155.3	0.0116	0.6639	0.0256	0.2989	0.009055	0.065293	0.015152	0.0082	0.6578	0.0162	0.0167	0.6726	0.0328
	scaffold19980.1	0.0616	0	0.6638	0.2746	0.014931	0.009263	0.066652	0.0568	0	0.6594	0.0677	0	0.6715
	scaffold1411.3	0.0879	0	0.6633	0.2488	0.012289	0	0.064775	0.0842	0	0.6588	0.0938	0	0.6735
	scaffold1742.8	0.1847	0.6629	0	0.1524	0.030116	0.076115	0.0502	0.1807	0.657	0	0.1913	0.6668	0
	scaffold4287.1	0	0	0.6627	0.3373	0.002251	0	0.064534	0	0	0.6549	0	0	0.6686
	scaffold177.2	0	0	0.6625	0.3375	0.003348	0	0.065136	0	0	0.6623	0	0	0.6664
	scaffold4931.1	0.008	0.0362	0.6624	0.2934	0.006996	0.063553	0.090967	0.0038	0.03	0.6563	0.0124	0.0428	0.6691
	scaffold4408.1	0.0454	0.0245	0.6621	0.268	0.008667	0.008826	0.065791	0.0421	0.02	0.6554	0.0485	0.0283	0.6743
	scaffold7463.4	0.0988	0.0696	0.6619	0.1697	0.013362	0.013288	0.067331	0.0963	0.0644	0.657	0.1005	0.0753	0.6695
	scaffold3773.4	0	0.0064	0.6617	0.3319	0.000345	0.005699	0.067822	0	0.0046	0.6542	0	0.01	0.6746
	scaffold738.4	0.1935	0	0.6617	0.1448	0.045165	0.010353	0.073223	0.1866	0	0.6531	0.2013	0	0.665
	scaffold1409.2	0.0445	0.0247	0.6615	0.2693	0.016546	0.014703	0.068413	0.0419	0.0201	0.6549	0.047	0.0295	0.6704
	scaffold1231.2	0.0239	0.0069	0.6614	0.3078	0.014242	0.005649	0.064401	0.0152	0.0012	0.6575	0.0348	0.0105	0.6682
	scaffold1258.2	0.0679	0	0.6613	0.2708	0.012758	0.001275	0.063958	0.0618	0	0.6558	0.0717	0	0.6661
	scaffold3852.1	0.0504	0	0.6612	0.2884	0.010257	0	0.064413	0.0448	0	0.6566	0.0557	0	0.6652
	scaffold4928.4	0	0	0.6612	0.3388	0.004462	0	0.064977	0	0	0.6521	0	0	0.666
	scaffold3152.3	0.0851	0.0567	0.661	0.1972	0.015591	0.012114	0.06496	0.077	0.0501	0.6549	0.0938	0.0636	0.6666
	scaffold1630.3	0.0988	0	0.6609	0.2403	0.013274	3.83e-05	0.064222	0.0964	0	0.6589	0.1039	0	0.6647
	scaffold4773.3	0.0016	0.231	0.6609	0.1065	0.001908	0.022763	0.063597	0.0006	0.2287	0.6596	0.0028	0.2338	0.6638
	scaffold2977.4	0.0729	0.0838	0.6606	0.1827	0.008864	0.010372	0.064096	0.0699	0.0804	0.6572	0.0752	0.0873	0.6651
	scaffold7371.2	0.0675	0.0785	0.6606	0.1934	0.024714	0.01294	0.073743	0.0661	0.0743	0.6573	0.0702	0.0827	0.6659
	scaffold2650.5	0.001	0	0.6602	0.3388	0.008513	0	0.06697	0.0001	0	0.6581	0.0017	0	0.6618
	scaffold4322.1	0.032	0	0.6601	0.3079	0.007746	0.000393	0.064868	0.0277	0	0.659	0.0329	0	0.6663
	scaffold2244.7	0.1687	0	0.66	0.1713	0.019875	0.002458	0.065217	0.1604	0	0.6513	0.1749	0	0.6656
	scaffold401.5	0.1634	0	0.6597	0.1769	0.040346	0.005268	0.07389	0.1608	0	0.656	0.1666	0	0.6628
	scaffold2823.2	0.1201	0.0609	0.6596	0.1594	0.014955	0.012888	0.064619	0.1166	0.0552	0.6548	0.1255	0.0666	0.6653
	scaffold2643.1	0	0	0.6594	0.3406	0	0	0.064089	0	0	0.6561	0	0	0.6639
	scaffold6425.3	0.0509	0.0837	0.6593	0.2061	0.01813	0.014666	0.067499	0.0479	0.0798	0.6547	0.0558	0.0895	0.6646
	scaffold724.4	0.066	0	0.6593	0.2747	0.009837	0	0.064138	0.0616	0	0.6548	0.0694	0	0.6641
	scaffold84.12	0.0114	0.1368	0.659	0.1928	0.003904	0.017151	0.064971	0.0088	0.133	0.6569	0.0128	0.1417	0.6622
	scaffold491.2	0	0.6589	0.0042	0.3369	0	0.064391	0.007505	0	0.6538	0	0	0.6652	0.0086
	scaffold873.1	0.1395	0.1014	0.6589	0.1002	0.021027	0.014561	0.065221	0.1326	0.0966	0.6527	0.1471	0.1069	0.6662
	scaffold286.1	0.117	0	0.6587	0.2243	0.014121	0	0.064233	0.1113	0	0.6535	0.1205	0	0.6644
	scaffold6687.1	0.0803	0	0.6587	0.261	0.032371	0	0.074163	0.0744	0	0.6509	0.0875	0	0.6683
	scaffold6978.1	0.0174	0.0227	0.6587	0.3012	0.008248	0.009577	0.065502	0.0133	0.017	0.6521	0.0233	0.0261	0.6684
	scaffold580.2	0	0.0651	0.6582	0.2767	0.002236	0.015685	0.065838	0	0.0537	0.6516	0	0.0731	0.6743
	scaffold6896.1	0.0613	0.0303	0.6581	0.2503	0.009628	0.009569	0.06435	0.0584	0.0257	0.6539	0.065	0.036	0.666
	scaffold338.5	0.0702	0.0181	0.6579	0.2538	0.019132	0.01224	0.065948	0.0668	0.0117	0.6556	0.0744	0.0238	0.6645
	scaffold1903.3	0.0977	0.0292	0.6578	0.2153	0.012026	0.011769	0.064373	0.0951	0.0251	0.6548	0.1006	0.0335	0.6652
	scaffold4683.2	0.6574	0	0	0.3426	0.064715	0.002869	5.75e-05	0.6538	0	0	0.6639	0	0
	scaffold10993.1	0.028	0	0.6565	0.3155	0.006236	0	0.064181	0.0252	0	0.6536	0.0303	0	0.6602
	scaffold3330.4	0.0623	0.0153	0.6561	0.2663	0.013968	0.008666	0.065118	0.057	0.0126	0.6478	0.0699	0.0196	0.664
	scaffold8382.2	0	0	0.6561	0.3439	0.001829	0	0.064886	0	0	0.6534	0	0	0.6609
	scaffold2010.3	0	0.0129	0.656	0.3311	0.003198	0.010507	0.064602	0	0	0.6538	0	0.0153	0.6644
	scaffold3768.2	0.0682	0	0.656	0.2758	0.016763	0.005344	0.063718	0.0627	0	0.6521	0.0717	0.0006	0.66
	scaffold789.1	0	0.07	0.6558	0.2742	0.003739	0.013458	0.064512	0	0.0649	0.6498	0.0049	0.0738	0.6625
	scaffold2181.1	0.0663	0	0.6557	0.278	0.012566	0.004564	0.064827	0.0624	0	0.6523	0.07	0	0.6601
	scaffold822.2	0	0	0.6557	0.3443	0	0.001246	0.064002	0	0	0.6521	0	0	0.6603
	scaffold1858.9	0.0136	0	0.6555	0.3309	0.012256	0	0.065071	0.0087	0	0.6497	0.0193	0	0.6625
	scaffold167.13	0	0	0.6553	0.3447	0	0	0.063955	0	0	0.6512	0	0	0.6605
	scaffold221.1	0	0	0.6553	0.3447	0.002678	0	0.06583	0	0	0.6553	0	0	0.6553
	scaffold5092.1	0	0.0341	0.6552	0.3107	0.002226	0.010759	0.066105	0	0.0298	0.6488	0	0.039	0.6618
	scaffold1632.1	0.0346	0.089	0.6549	0.2215	0.006461	0.012766	0.063529	0.0313	0.0851	0.6524	0.0373	0.0941	0.659
	scaffold1448.6	0.0129	0	0.6548	0.3323	0.004888	0	0.063605	0.011	0	0.6525	0.0147	0	0.6616
	scaffold419.5	0.0048	0	0.6548	0.3404	0.003956	0	0.069258	0.003	0	0.6525	0.0068	0	0.6597
	scaffold2121.4	0	0.0156	0.6545	0.3299	0	0.011377	0.064946	0	0.0111	0.6471	0	0.0221	0.6604
	scaffold9367.1	0.0723	0	0.6545	0.2732	0.009663	0.004421	0.063906	0.0695	0	0.6509	0.0757	0	0.659
	scaffold237.8	0.0978	0	0.6541	0.2481	0.02023	0	0.064469	0.0869	0	0.642	0.1113	0	0.6646
	scaffold582.1	0	0	0.6541	0.3459	0.002189	0.003086	0.064065	0	0	0.6494	0	0.0018	0.6592
	scaffold1298.4	0.0871	0.0002	0.6539	0.2588	0.012353	0.00277	0.063557	0.0809	0	0.6472	0.0948	0.0032	0.658
	scaffold1157.1	0.0695	0	0.6538	0.2767	0.015185	0	0.064085	0.0622	0	0.651	0.0745	0	0.6632
	scaffold1679.4	0.0164	0	0.6537	0.3299	0.005877	0.001193	0.063711	0.0137	0	0.651	0.0193	0	0.6595
	scaffold1252.1	0.0912	0	0.6534	0.2554	0.01518	0.001896	0.064995	0.0844	0	0.6487	0.0953	0	0.6635
	scaffold1606.2	0.1146	0	0.6534	0.232	0.013968	0	0.063846	0.1112	0	0.6514	0.1186	0	0.6605
	scaffold481.3	0.0703	0	0.6534	0.2763	0.009961	0	0.063586	0.0669	0	0.6507	0.0725	0	0.6589
	scaffold787.4	0.0183	0.6534	0	0.3283	0.013193	0.066494	0.010237	0.0156	0.651	0	0.0201	0.6574	0.0016
	scaffold888.6	0	0.1213	0.6532	0.2255	0.000534	0.019705	0.064886	0	0.1132	0.6458	0	0.1251	0.6622
	scaffold645.9	0.0895	0.0954	0.653	0.1621	0.017276	0.018452	0.067676	0.0856	0.0895	0.6441	0.0944	0.1032	0.6618
	scaffold1228.8	0.6529	0	0	0.3471	0.175724	0.061513	0.124392	0.6462	0	0	0.6656	0	0
	scaffold3734.6	0.0509	0	0.6527	0.2964	0.014003	0	0.063886	0.0422	0	0.6433	0.0592	0	0.6598
	scaffold14552.1	0.0438	0.0719	0.6526	0.2317	0.010916	0.015026	0.06431	0.0399	0.066	0.6469	0.0509	0.0769	0.6598
	scaffold578.13	0.0049	0.0519	0.6526	0.2906	0.00442	0.012945	0.066778	0.0026	0.0455	0.6463	0.007	0.0588	0.6618
	scaffold963.8	0.6526	0	0	0.3474	0.06596	0	0.002867	0.6441	0	0	0.6611	0	0.0016
	scaffold13695.1	0	0	0.6525	0.3475	0	0.000813	0.067946	0	0	0.6493	0	0	0.6575
	scaffold377.10	0.0925	0	0.6523	0.2552	0.015469	0	0.064201	0.0907	0	0.6492	0.0979	0	0.6571
	scaffold7655.1	0.0714	0.0705	0.6523	0.2058	0.009771	0.011339	0.066462	0.0701	0.0664	0.6462	0.0744	0.0735	0.6595
	scaffold415.11	0.0107	0	0.6518	0.3375	0.006077	0.000881	0.064112	0.0078	0	0.648	0.014	0	0.6569
	scaffold525.5	0.075	0.0251	0.6518	0.2481	0.018223	0.011112	0.063379	0.0657	0.0209	0.643	0.0884	0.0291	0.6604
	scaffold6916.4	0.1023	0	0.6517	0.246	0.016724	0.006139	0.063331	0.0967	0	0.6471	0.1071	0	0.6566
	scaffold4966.4	0.0278	0.098	0.6516	0.2226	0.011068	0.017465	0.066069	0.0204	0.0881	0.6431	0.0339	0.1041	0.6641
	scaffold2589.6	0.0417	0.6514	0	0.3069	0.016921	0.064688	0	0.0367	0.6478	0	0.0436	0.6559	0
	scaffold9546.2	0.1041	0.0127	0.6514	0.2318	0.017752	0.008394	0.064444	0.0947	0.0082	0.6456	0.1089	0.0163	0.6596
	scaffold23012.1	0	0.0074	0.651	0.3416	0	0.007377	0.063327	0	0.0032	0.6452	0	0.0119	0.6599
	scaffold1861.2	0	0.0187	0.6509	0.3304	0	0.00516	0.065252	0	0.0146	0.6453	0	0.021	0.6595
	scaffold1519.3	0.0634	0	0.6507	0.2859	0.00964	0	0.063827	0.0605	0	0.6472	0.0674	0	0.6575
	scaffold1232.1	0	0.0082	0.6506	0.3412	0.00533	0.006617	0.063316	0	0.0042	0.6469	0	0.0125	0.6602
	scaffold6105.3	0.1332	0	0.6505	0.2163	0.016321	0.007261	0.063713	0.1308	0	0.6477	0.1381	0.0003	0.6536
	scaffold455.7	0.1262	0.6503	0.0037	0.2198	0.018375	0.063104	0.017868	0.1184	0.6458	0	0.1347	0.6548	0.012
	scaffold237.17	0	0.0196	0.6502	0.3302	0	0.010991	0.063635	0	0.0171	0.6479	0	0.0235	0.6589
	scaffold3660.7	0.1146	0	0.65	0.2354	0.027185	0.006159	0.063453	0.1049	0	0.6449	0.1255	0	0.6544
	scaffold1067.11	0.101	0	0.6494	0.2496	0.013224	0	0.064034	0.0959	0	0.6452	0.1076	0	0.655
	scaffold280.1	0.0175	0	0.6493	0.3332	0.008319	0	0.062916	0.0146	0	0.6449	0.019	0	0.6552
	scaffold8482.1	0.0513	0.0177	0.6492	0.2818	0.009326	0.007989	0.06363	0.0464	0.0132	0.6425	0.0566	0.0233	0.6558
	scaffold12432.1	0.1603	0.0733	0.649	0.1174	0.019173	0.016936	0.064941	0.1535	0.0639	0.636	0.1679	0.0836	0.6592
	scaffold8142.1	0.0568	0.0272	0.649	0.267	0.013935	0.014244	0.06494	0.049	0.0229	0.6377	0.0644	0.0341	0.6575
	scaffold6044.2	0.08	0.0593	0.6489	0.2118	0.012345	0.012663	0.064572	0.0738	0.0542	0.6371	0.0885	0.0687	0.6585
	scaffold4355.1	0.0372	0	0.6488	0.314	0.008193	0.004239	0.063172	0.0338	0	0.6455	0.0415	0.0005	0.6525
	scaffold4363.3	0.0771	0	0.6488	0.2741	0.01033	0	0.063285	0.0734	0	0.6449	0.0816	0	0.6557
	scaffold1232.2	0.0812	0.0038	0.6485	0.2665	0.014516	0.015838	0.065511	0.0743	0	0.6355	0.0888	0.0157	0.659
	scaffold1262.4	0.0193	0.6485	0	0.3322	0.008235	0.063409	0	0.0139	0.645	0	0.0253	0.6535	0
	scaffold947.16	0.0939	0.0987	0.6482	0.1592	0.027802	0.017832	0.069543	0.0809	0.0943	0.6313	0.1118	0.1091	0.6609
	scaffold75.7	0.0026	0.173	0.648	0.1764	0.004573	0.017519	0.062654	0.0002	0.1674	0.642	0.0065	0.1755	0.6514
	scaffold11419.2	0.6479	0	0	0.3521	0.062791	0	0.006096	0.6428	0	0	0.6532	0	0
	scaffold2035.1	0.6479	0	0.0144	0.3377	0.066371	0	0.005624	0.6441	0	0.0132	0.6544	0	0.0174
	scaffold6153.1	0.0517	0.1447	0.6478	0.1558	0.006571	0.019724	0.063124	0.0507	0.1405	0.6457	0.053	0.1487	0.6518
	scaffold923.11	0.0441	0	0.6476	0.3083	0.01623	0.006681	0.064048	0.0368	0	0.6395	0.0516	0.007	0.6568
	scaffold1202.1	0.0854	0	0.6475	0.2671	0.010538	0	0.062817	0.0812	0	0.6442	0.0891	0	0.6535
	scaffold3845.2	0.6475	0.0024	0	0.3501	0.094868	0.010533	0.070257	0.6435	0.0003	0	0.6526	0.0056	0
	scaffold2034.7	0	0.011	0.6474	0.3416	0	0.00842	0.064578	0	0.008	0.6434	0	0.0151	0.6556
	scaffold1101.5	0.0015	0.647	0	0.3515	0.00666	0.062871	0	0	0.6433	0	0.0048	0.6511	0
	scaffold1454.2	0	0	0.6469	0.3531	0.002208	0	0.065474	0	0	0.6445	0	0	0.6542
	scaffold250.2	0.1531	0	0.6467	0.2002	0.02066	0	0.064488	0.1444	0	0.6375	0.1629	0	0.6531
	scaffold2219.5	0.0837	0.0814	0.6466	0.1883	0.012684	0.0127	0.064058	0.08	0.0776	0.6433	0.0875	0.0853	0.6511
	scaffold285.4	0.1107	0	0.6466	0.2427	0.013803	0.003213	0.06386	0.1067	0	0.6444	0.114	0	0.6553
	scaffold7599.2	0.0768	0	0.6466	0.2766	0.013804	0	0.062996	0.071	0	0.6401	0.0837	0	0.6527
	scaffold935.2	0.0142	0.0531	0.6463	0.2864	0.00692	0.016301	0.0645	0.0108	0.0472	0.6388	0.0191	0.0586	0.6551
	scaffold10908.1	0.019	0	0.6462	0.3348	0.015466	0	0.063641	0.0069	0	0.6311	0.0302	0	0.6547
	scaffold220.6	0.0243	0	0.646	0.3297	0.006928	0.001701	0.062672	0.022	0	0.6436	0.0275	0	0.6516
	scaffold3656.5	0.0111	0.0614	0.646	0.2815	0.003977	0.014507	0.06358	0.0088	0.056	0.6397	0.0137	0.0692	0.6557
	scaffold1749.2	0.0011	0.0374	0.6459	0.3156	0.003694	0.118534	0.137144	0	0.031	0.6398	0.0036	0.0467	0.6574
	scaffold4613.3	0.0337	0.0704	0.6458	0.2501	0.009044	0.012689	0.062903	0.0291	0.065	0.6398	0.0391	0.078	0.653
	scaffold1503.1	0	0	0.6457	0.3543	0	0	0.062778	0	0	0.6419	0	0	0.6509
	scaffold787.8	0.0214	0.0553	0.6457	0.2776	0.007076	0.011886	0.064202	0.0188	0.0522	0.6415	0.0237	0.0576	0.6508
	scaffold2525.2	0.0007	0.0031	0.6456	0.3506	0.00773	0.006902	0.063437	0	0	0.639	0.004	0.0065	0.6535
	scaffold4974.3	0.0793	0.0589	0.6455	0.2163	0.00973	0.010613	0.063383	0.0759	0.054	0.6436	0.0809	0.0642	0.6504
	scaffold1203.1	0.0821	0.1324	0.6454	0.1401	0.011656	0.022089	0.065146	0.0802	0.1215	0.6391	0.0851	0.1397	0.6577
	scaffold6598.2	0.048	0.0383	0.6453	0.2684	0.012021	0.016881	0.064182	0.043	0.0315	0.6415	0.0557	0.0474	0.6531
	scaffold17296.1	0.6451	0	0.0354	0.3195	0.076339	0.034989	0.016848	0.6398	0	0.0309	0.6523	0	0.0403
	scaffold1067.9	0.0592	0	0.6449	0.2959	0.009315	0	0.064141	0.0569	0	0.643	0.0622	0	0.6502
	scaffold17065.1	0	0.062	0.6449	0.2931	0	0.013953	0.06422	0	0.0555	0.6393	0	0.0729	0.6518
	scaffold3328.1	0.109	0.0401	0.6448	0.2061	0.031647	0.019882	0.079153	0.1001	0.034	0.6369	0.115	0.0464	0.657
	scaffold1028.8	0.032	0	0.6444	0.3236	0.017696	0	0.064984	0.027	0	0.6399	0.0378	0	0.6511
	scaffold1327.3	0.0008	0.6444	0.0288	0.326	0.005113	0.062869	0.010021	0	0.6393	0.0228	0.004	0.6517	0.0335
	scaffold2223.6	0	0.0692	0.6441	0.2867	0.000364	0.012463	0.062397	0	0.0624	0.6405	0	0.0732	0.6502
	scaffold2818.4	0	0	0.644	0.356	0.001104	0	0.064106	0	0	0.6397	0	0	0.6501
	scaffold5203.2	0	0	0.643	0.357	0	0	0.063373	0	0	0.6429	0	0	0.6432
	scaffold2284.1	0.0321	0.0425	0.6429	0.2825	0.010111	0.011667	0.06318	0.0238	0.0369	0.6327	0.0379	0.05	0.6526
	scaffold877.1	0.0354	0.0044	0.6429	0.3173	0.034492	0.265707	0.284216	0.0232	0	0	0.0794	0.0978	0.6573
	scaffold1278.6	0	0.0019	0.6428	0.3553	0.001142	0.004371	0.068977	0	0	0.638	0	0.0044	0.6486
	scaffold872.4	0.0344	0	0.6426	0.323	0.006614	0	0.06261	0.0319	0	0.6392	0.0372	0	0.6477
	scaffold1414.8	0.0045	0	0.6425	0.353	0.00704	0.003032	0.063787	0.0018	0	0.6395	0.0088	0	0.6482
	scaffold538.6	0	0.2473	0.6424	0.1103	4.04e-05	0.024163	0.061871	0	0.2457	0.641	0	0.2488	0.6449
	scaffold1891.4	0	0.094	0.6423	0.2637	0	0.024752	0.066267	0	0.0892	0.6384	0	0.096	0.6533
	scaffold3675.3	0.0379	0.0388	0.6423	0.281	0.007495	0.00917	0.063157	0.0336	0.032	0.6375	0.0412	0.0437	0.6479
	scaffold7353.2	0	0.006	0.6419	0.3521	0.00393	0.008161	0.064019	0	0.002	0.6342	0	0.0104	0.6478
	scaffold882.10	0.0203	0	0.6419	0.3378	0.008287	0	0.062691	0.0151	0	0.6371	0.0228	0	0.6494
	scaffold110.4	0.049	0.0054	0.6416	0.304	0.009918	0.060485	0.087553	0.0448	0.0003	0.635	0.052	0.0113	0.6504
	scaffold5330.4	0	0	0.6416	0.3584	0.00035	0	0.06252	0	0	0.6382	0	0	0.6514
	scaffold10342.1	0.0105	0.2199	0.6415	0.1281	0.103273	0.028283	0.135989	0.0091	0.2173	0.6372	0.0125	0.2226	0.6456
	scaffold533.9	0.1395	0	0.6412	0.2193	0.026445	0.007337	0.065108	0.1343	0	0.6362	0.1466	0	0.6448
	scaffold5158.1	0.0407	0.0112	0.641	0.3071	0.009287	0.009339	0.063372	0.0356	0.0052	0.6303	0.0458	0.0178	0.6507
	scaffold1157.2	0	0.036	0.6409	0.3231	0	0.012759	0.063907	0	0.0296	0.6358	0	0.0407	0.646
	scaffold1382.3	0.001	0.0569	0.6408	0.3013	0.006971	0.011961	0.065233	0	0.0515	0.6363	0.0052	0.0611	0.6463
	scaffold939.3	0.1274	0	0.6408	0.2318	0.019204	0	0.065755	0.1226	0	0.6367	0.1316	0	0.6479
	scaffold134.4	0.1022	0	0.6405	0.2573	0.018074	0.004589	0.065426	0.0995	0	0.6372	0.1078	0	0.6469
	scaffold1227.2	0	0	0.6404	0.3596	0	0	0.070575	0	0	0.6382	0	0	0.6474
	scaffold5639.1	0.0498	0.0937	0.6404	0.2161	0.014582	0.01316	0.063885	0.0456	0.0876	0.6377	0.054	0.0984	0.6445
	scaffold10337.1	0.0186	0	0.6403	0.3411	0.009292	0.000412	0.064374	0.0133	0	0.6372	0.0228	0	0.6477
	scaffold12627.2	0.06	0.039	0.6403	0.2607	0.015211	0.014593	0.062887	0.0533	0.0302	0.6346	0.0697	0.0444	0.6463
	scaffold856.4	0.0546	0	0.6403	0.3051	0.014634	0.0087	0.065396	0.0433	0	0.636	0.0615	0.0031	0.6483
	scaffold249.14	0.0548	0	0.6401	0.3051	0.013453	0	0.062631	0.0497	0	0.6356	0.0619	0	0.6455
	scaffold6341.2	0.0395	0.1383	0.6401	0.1821	0.021834	0.029119	0.06688	0.0327	0.135	0.637	0.0514	0.1434	0.6451
	scaffold3894.7	0.0028	0	0.64	0.3572	0.004432	0	0.065665	0.0007	0	0.6367	0.0047	0	0.6432
	scaffold417.11	0.1408	0	0.6399	0.2193	0.020544	0	0.062	0.1356	0	0.635	0.1526	0	0.6443
	scaffold2174.4	0.0226	0	0.6397	0.3377	0.006779	0	0.064517	0.02	0	0.6369	0.0245	0	0.6486
	scaffold135.2	0.1512	0	0.6396	0.2092	0.025937	0.00277	0.06573	0.1339	0	0.6276	0.1655	0	0.6562
	scaffold3084.5	0.1185	0.056	0.6388	0.1867	0.021012	0.018449	0.063856	0.1092	0.0458	0.6339	0.1311	0.065	0.6497
	scaffold6534.1	0	0.0976	0.6386	0.2638	0.000172	0.015926	0.063115	0	0.0928	0.6343	0	0.1015	0.6471
	scaffold11925.1	0.0621	0.018	0.6382	0.2817	0.017825	0.011638	0.063798	0.0553	0.0112	0.631	0.0738	0.0255	0.6515
	scaffold14420.1	0	0.0153	0.6381	0.3466	0.001728	0.099865	0.12251	0	0.0113	0.6324	0	0.0192	0.6444
	scaffold481.1	0.0921	0.0277	0.6381	0.2421	0.011875	0.010049	0.062392	0.0897	0.0235	0.636	0.0939	0.0304	0.6411
	scaffold6506.1	0.0643	0.0039	0.6381	0.2937	0.011591	0.005142	0.062308	0.0548	0	0.631	0.0696	0.0067	0.6429
	scaffold3213.1	0.0554	0.0436	0.638	0.263	0.059911	0.023345	0.067793	0.0394	0.031	0.6319	0.0787	0.0541	0.6476
	scaffold3068.3	0.6378	0	0	0.3622	0.062521	0	5.75e-05	0.6326	0	0	0.6472	0	0
	scaffold6264.4	0	0.0077	0.6376	0.3547	0	0.007342	0.06315	0	0.0057	0.6353	0	0.0117	0.6424
	scaffold1029.2	0.0284	0.6374	0	0.3342	0.008624	0.062512	0	0.0232	0.6319	0	0.0338	0.6433	0
	scaffold2106.1	0.045	0	0.6373	0.3177	0.008278	0	0.062719	0.0427	0	0.6349	0.0497	0	0.6409
	scaffold1024.4	0.0784	0.002	0.6368	0.2828	0.015977	0.016137	0.063477	0.0706	0	0.6322	0.0837	0.0092	0.6444
	scaffold1092.3	0	0.0217	0.6368	0.3415	0.00231	0.008223	0.065251	0	0.0188	0.6339	0	0.024	0.6414
	scaffold273.9	0.0591	0	0.6368	0.3041	0.010838	0	0.063457	0.0562	0	0.6317	0.0646	0	0.6405
	scaffold106.3	0.6367	0	0	0.3633	0.265779	0.109526	0.162864	0.0859	0	0	0.6449	0.2021	0.3236
	scaffold910.3	0.036	0.099	0.6364	0.2286	0.012419	0.018175	0.065736	0.0314	0.0947	0.6302	0.0413	0.1067	0.6417
	scaffold533.10	0.1322	0	0.6363	0.2315	0.023386	0.002917	0.064817	0.1281	0	0.6322	0.1396	0	0.6413
	scaffold6311.1	0.034	0	0.6362	0.3298	0.00906	0	0.063152	0.0285	0	0.6325	0.0367	0	0.6426
	scaffold4037.1	0.0183	0.0047	0.636	0.341	0.009076	0.005828	0.062568	0.0153	0.0015	0.631	0.0208	0.0069	0.6421
	scaffold4295.3	0.0492	0.048	0.6358	0.267	0.020684	0.019013	0.06632	0.0388	0.0374	0.626	0.0573	0.0597	0.6485
	scaffold3123.4	0.0263	0.1832	0.6357	0.1548	0.006972	0.019653	0.061241	0.0248	0.1814	0.6342	0.0291	0.1876	0.6394
	scaffold215.10	0.0168	0.0084	0.6353	0.3395	0.007023	0.005974	0.064954	0.012	0.0032	0.6287	0.0202	0.0116	0.6453
	scaffold602.2	0.0341	0	0.6351	0.3308	0.011134	0.000649	0.063828	0.0294	0	0.6297	0.0392	0	0.6391
	scaffold1944.1	0	0	0.635	0.365	0	0	0.067613	0	0	0.6326	0	0	0.6386
	scaffold14259.1	0.0369	0	0.6349	0.3282	0.00877	0	0.067444	0.0356	0	0.6345	0.0385	0	0.6387
	scaffold2656.3	0.103	0.0489	0.6349	0.2132	0.012777	0.013452	0.062755	0.0994	0.045	0.6294	0.1065	0.0532	0.6408
	scaffold5660.3	0.0159	0.0856	0.6347	0.2638	0.008852	0.123949	0.144034	0.012	0.0753	0.6185	0.0219	0.1001	0.6465
	scaffold236.7	0.0017	0.1131	0.6345	0.2507	0.004898	0.01454	0.061669	0	0.1088	0.6286	0.0053	0.1185	0.6402
	scaffold1519.6	0.0579	0	0.6344	0.3077	0.014776	0.000144	0.063847	0.0491	0	0.6243	0.0665	0	0.6419
	scaffold412.3	0.1485	0.0849	0.6344	0.1322	0.018198	0.012306	0.062248	0.1418	0.0816	0.6281	0.1574	0.0927	0.6405
	scaffold10963.2	0.0515	0	0.6343	0.3142	0.010381	0.00997	0.062938	0.0468	0	0.6306	0.0551	0.0024	0.6397
	scaffold8465.2	0	0	0.6342	0.3658	0	0	0.062179	0	0	0.6313	0	0	0.6435
	scaffold342.4	0.634	0	0	0.366	0.083266	0	0.04493	0.6295	0	0	0.639	0	0
	scaffold7590.1	0.0624	0.0278	0.6337	0.2761	0.012452	0.011091	0.062311	0.0593	0.022	0.6293	0.0671	0.0346	0.6389
	scaffold10614.1	0.022	0.057	0.6336	0.2874	0.006809	0.015841	0.063726	0.0192	0.0451	0.6215	0.0258	0.0676	0.6445
	scaffold8323.2	0.048	0	0.6335	0.3185	0.015759	0	0.063502	0.044	0	0.6286	0.0527	0	0.6405
	scaffold1038.1	0.1477	0.0249	0.6334	0.194	0.020523	0.010998	0.062327	0.1417	0.0189	0.6298	0.1557	0.0304	0.6372
	scaffold3114.1	0	0	0.6334	0.3666	0.002655	0.003333	0.061949	0	0	0.6319	0	0	0.6396
	scaffold61.8	0.0476	0.062	0.6331	0.2573	0.023885	0.227398	0.252868	0.0356	0.0511	0.6111	0.062	0.0808	0.6509
	scaffold2347.6	0.0039	0.0553	0.633	0.3078	0.003588	0.008707	0.06178	0.0024	0.0519	0.6299	0.0048	0.0583	0.6404
	scaffold2941.1	0.1192	0	0.6329	0.2479	0.016817	0	0.062438	0.1162	0	0.6303	0.1256	0	0.6414
	scaffold4519.3	0.0959	0.6329	0	0.2712	0.020724	0.062878	0	0.0876	0.6258	0	0.1032	0.6386	0
	scaffold4194.2	0.6328	0	0	0.3672	0.06266	0	0	0.6265	0	0	0.6421	0	0
	scaffold3666.6	0.1118	0	0.6327	0.2555	0.015111	0.011684	0.062187	0.1043	0	0.6296	0.1163	0	0.6415
	scaffold1172.5	0.079	0.0391	0.6324	0.2495	0.01398	0.012016	0.066244	0.0746	0.0348	0.625	0.083	0.0467	0.6425
	scaffold6586.2	0.0134	0	0.6323	0.3543	0.008166	0	0.062599	0.0109	0	0.6255	0.0194	0	0.6395
	scaffold334.8	0.1364	0.0068	0.6321	0.2247	0.033265	0.014485	0.067458	0.1326	0.0024	0.6265	0.14	0.0122	0.6407
	scaffold4146.1	0.1596	0.6318	0.0297	0.1789	0.048847	0.132143	0.091864	0.1555	0.6177	0.0141	0.1648	0.6491	0.0395
	scaffold1270.4	0	0.6314	0	0.3686	0.004176	0.188068	0.184325	0	0.6285	0	0	0.6382	0
	scaffold18319.1	0	0	0.6313	0.3687	0	0	0.065033	0	0	0.6313	0	0	0.6343
	scaffold5680.4	0.1283	0	0.6312	0.2405	0.019526	0	0.063822	0.1242	0	0.6263	0.1331	0	0.6366
	scaffold2209.4	0	0.1475	0.6311	0.2214	0.00013	0.015893	0.06107	0	0.1429	0.6283	0	0.1507	0.6354
	scaffold1984.7	0.14	0	0.6309	0.2291	0.016471	0	0.06329	0.1364	0	0.6267	0.145	0	0.6381
	scaffold757.5	0.0307	0	0.6309	0.3384	0.008748	0.000431	0.062265	0.0271	0	0.6262	0.0342	0	0.6365
	scaffold1661.5	0.0399	0.0174	0.6308	0.3119	0.016707	0.011053	0.063995	0.0341	0.0094	0.6248	0.0477	0.022	0.636
	scaffold1874.2	0	0	0.6307	0.3693	0	0.0014	0.06386	0	0	0.6289	0	0	0.6353
	scaffold1113.1	0.1462	0.6306	0	0.2232	0.104635	0.106855	0.021932	0.1432	0.6263	0	0.1528	0.6336	0
	scaffold3492.7	0.0095	0	0.6305	0.36	0.007335	0	0.063983	0.0022	0	0.6252	0.0136	0	0.6357
	scaffold1302.8	0.0759	0.0995	0.6304	0.1942	0.013018	0.013715	0.063668	0.071	0.0946	0.6258	0.0794	0.1022	0.6349
	scaffold6854.1	0.079	0	0.6304	0.2906	0.011395	0	0.062283	0.0747	0	0.627	0.0825	0	0.637
	scaffold759.2	0.0123	0	0.6303	0.3574	0.007538	0.008843	0.063718	0.0071	0	0.6267	0.0166	0.0029	0.6375
	scaffold3348.1	0.1225	0.002	0.6302	0.2453	0.018885	0.005427	0.062248	0.1109	0	0.6226	0.1284	0.0059	0.6383
	scaffold7805.2	0.0342	0.0899	0.6302	0.2457	0.008687	0.071552	0.088178	0.0314	0.0773	0.6259	0.0364	0.0915	0.6416
	scaffold2902.4	0.0274	0	0.6301	0.3425	0.010505	0	0.062406	0.0204	0	0.6204	0.0353	0	0.6346
	scaffold4116.5	0.1417	0.0119	0.6301	0.2163	0.021543	0.006128	0.064863	0.1381	0.0084	0.6248	0.1516	0.0158	0.6327
	scaffold4696.1	0	0	0.6301	0.3699	0.000115	0	0.061307	0	0	0.6256	0	0	0.6343
	scaffold1768.5	0.63	0.0011	0	0.3689	0.066932	0.013343	0	0.6202	0	0	0.6348	0.01	0
	scaffold1607.3	0.1031	0	0.6297	0.2672	0.013134	0	0.061365	0.0963	0	0.6245	0.1083	0	0.635
	scaffold2083.6	0.6297	0.0283	0	0.342	0.063106	0.011624	0	0.625	0.0258	0	0.6395	0.0329	0
	scaffold5979.3	0.0089	0.0055	0.6296	0.356	0.012029	0.006093	0.061458	0	0.0005	0.6226	0.0199	0.0081	0.635
	scaffold5302.3	0.1159	0	0.6294	0.2547	0.014942	0	0.06138	0.1113	0	0.6255	0.1188	0	0.6367
	scaffold3977.1	0.0116	0	0.6293	0.3591	0.009543	0.003486	0.06217	0.009	0	0.6271	0.0154	0	0.6384
	scaffold923.10	0.1298	0.0906	0.6293	0.1503	0.017085	0.01194	0.061772	0.1226	0.0848	0.6194	0.1367	0.0945	0.6382
	scaffold1177.8	0.0038	0	0.6289	0.3673	0.006193	0	0.062335	0.0007	0	0.6251	0.0085	0	0.6335
	scaffold52.5	0.0419	0.0673	0.6289	0.2619	0.010183	0.011682	0.062422	0.0381	0.0629	0.6249	0.0461	0.0712	0.6368
	scaffold10528.1	0.078	0.6288	0	0.2932	0.019873	0.062983	0.006382	0.0728	0.6238	0	0.0835	0.6361	0
	scaffold1695.3	0.0221	0.0313	0.6287	0.3179	0.010109	0.013856	0.064256	0.0178	0.0259	0.6207	0.0273	0.0374	0.6435
	scaffold3623.5	0.1166	0	0.6286	0.2548	0.019593	0	0.067134	0.1116	0	0.6247	0.1207	0	0.6326
	scaffold11537.1	0	0.0196	0.6285	0.3519	0	0.008344	0.061913	0	0.0156	0.6214	0	0.0235	0.6366
	scaffold7430.4	0.6283	0.0696	0	0.3021	0.070045	0.020473	9.58e-06	0.6256	0.0667	0	0.6313	0.0732	0
	scaffold236.9	0.129	0.0543	0.6282	0.1885	0.024949	0.011218	0.062368	0.1217	0.0491	0.6238	0.1376	0.0602	0.6352
	scaffold1120.1	0.0285	0.6281	0	0.3434	0.01022	0.066179	0.019755	0.0256	0.623	0	0.0322	0.6332	0.0029
	scaffold2244.12	0	0.0051	0.628	0.3669	0	0.008039	0.061302	0	0	0.6243	0	0.0073	0.6367
	scaffold3215.1	0.2043	0.0266	0.6279	0.1412	0.023079	0.009147	0.06249	0.195	0.0208	0.6233	0.2091	0.032	0.6426
	scaffold8626.3	0.0531	0.0293	0.6277	0.2899	0.016467	0.015348	0.065506	0.0466	0.0232	0.6159	0.0597	0.0391	0.638
	scaffold1271.6	0.0628	0	0.6275	0.3097	0.01115	0.004042	0.065786	0.0595	0	0.6234	0.0682	0.0034	0.6337
	scaffold3810.1	0.11	0	0.6275	0.2625	0.016292	0	0.061486	0.1031	0	0.6246	0.1154	0	0.6343
	scaffold1519.1	0	0.1002	0.6274	0.2724	0.009933	0.016625	0.065052	0	0.091	0.619	0.0046	0.1091	0.6432
	scaffold5202.1	0.0571	0.0365	0.6272	0.2792	0.079904	0.013406	0.090586	0.0461	0.0303	0.6144	0.071	0.0411	0.6326
	scaffold3296.1	0.0557	0	0.6271	0.3172	0.01477	0	0.062493	0.0488	0	0.6233	0.0602	0	0.6328
	scaffold100.13	0.1572	0.1166	0.6267	0.0995	0.01853	0.017764	0.063614	0.1548	0.1106	0.6195	0.1593	0.123	0.6328
	scaffold9192.1	0.04	0.6266	0	0.3334	0.01095	0.064306	0.003576	0.0383	0.6242	0	0.042	0.6303	0
	scaffold4300.3	0.1295	0	0.6264	0.2441	0.016985	0.005521	0.06083	0.1236	0	0.6187	0.1378	0	0.6314
	scaffold1983.3	0.0677	0	0.6263	0.306	0.01737	0.011848	0.061509	0.0584	0	0.618	0.0785	0	0.6318
	scaffold497.3	0.0066	0	0.6263	0.3671	0.005425	0.002407	0.061146	0.0024	0	0.6223	0.0089	0	0.6296
	scaffold5715.5	0.066	0	0.6263	0.3077	0.010661	0.003575	0.062888	0.0623	0	0.622	0.0734	0	0.6319
	scaffold3715.1	0.1339	0.03	0.6259	0.2102	0.032001	0.022196	0.061508	0.1091	0.018	0.6212	0.1552	0.0437	0.6338
	scaffold3634.1	0.0499	0	0.6258	0.3243	0.018058	0	0.064502	0.0456	0	0.62	0.0556	0	0.6357
	scaffold3003.1	0.0387	0.0012	0.6257	0.3344	0.0092	0.003962	0.061128	0.0327	0	0.6226	0.0433	0.0044	0.6303
	scaffold2816.6	0	0	0.6253	0.3747	0.002157	0	0.06171	0	0	0.6195	0	0	0.6332
	scaffold2555.2	0.0241	0.0497	0.6251	0.3011	0.007063	0.062689	0.085701	0.02	0.0432	0.6207	0.0272	0.0548	0.6347
	scaffold3195.2	0.0891	0.0825	0.6251	0.2033	0.010537	0.017338	0.060875	0.0854	0.0774	0.6201	0.0924	0.0894	0.6323
	scaffold1162.11	0.0693	0.0751	0.6245	0.2311	0.013543	0.020197	0.061549	0.0653	0.0688	0.6193	0.0757	0.0826	0.6289
	scaffold13710.1	0.0239	0.1429	0.6244	0.2088	0.029729	0.028057	0.061133	0.0163	0.1371	0.6223	0.0304	0.1486	0.6283
	scaffold1742.16	0.094	0	0.6244	0.2816	0.013724	0	0.062374	0.0898	0	0.6195	0.0983	0	0.6325
	scaffold3867.6	0.0425	0.6244	0.0072	0.3259	0.023772	0.135394	0.123655	0.0391	0.6146	0	0.0474	0.6345	0.0143
	scaffold48.5	0.1073	0.0544	0.6244	0.2139	0.014899	0.011041	0.060433	0.0998	0.0491	0.6164	0.1151	0.0595	0.6281
	scaffold3665.1	0.1451	0.6243	0	0.2306	0.017058	0.082684	0.054088	0.1399	0.6197	0	0.1504	0.6277	0
	scaffold5248.2	0.1177	0	0.6243	0.258	0.023576	0.017072	0.064204	0.1119	0	0.6204	0.1257	0	0.6299
	scaffold9279.1	0.0305	0	0.6243	0.3452	0.010284	0	0.060838	0.0258	0	0.6195	0.0355	0	0.6335
	scaffold3106.3	0	0.0207	0.6241	0.3552	0.0054	0.009018	0.062573	0	0.0155	0.6163	0.0026	0.0269	0.6344
	scaffold479.3	0.0464	0.0415	0.624	0.2881	0.016858	0.010403	0.062612	0.0346	0.0359	0.6127	0.0584	0.0477	0.634
	scaffold5012.2	0.1171	0	0.6236	0.2593	0.031753	0	0.065978	0.1085	0	0.6135	0.1265	0	0.6303
	scaffold1605.3	0.0434	0	0.623	0.3336	0.009703	0	0.061036	0.0389	0	0.6198	0.0472	0	0.6281
	scaffold1873.1	0.0223	0.0125	0.623	0.3422	0.012021	0.011573	0.065374	0.0152	0.0064	0.6185	0.0302	0.0217	0.6305
	scaffold9664.3	0.0969	0.0094	0.6228	0.2709	0.013313	0.01168	0.061345	0.0934	0.0031	0.6147	0.1032	0.0184	0.6289
	scaffold5722.1	0.1322	0	0.6226	0.2452	0.018554	0.003947	0.061729	0.1223	0	0.6149	0.1417	0	0.6305
	scaffold589.3	0.0046	0.0806	0.6224	0.2924	0.005848	0.014295	0.064117	0	0.0712	0.6185	0.0092	0.0856	0.6358
	scaffold10246.1	0.0198	0.6221	0	0.3581	0.005868	0.194103	0.183898	0.0169	0.2506	0	0.0241	0.6278	0.356
	scaffold238.8	0.0319	0.0755	0.6219	0.2707	0.008196	0.015536	0.067123	0.0297	0.0701	0.617	0.0339	0.0789	0.6311
	scaffold38578.1	0.0689	0	0.6219	0.3092	0.01114	0	0.063109	0.0672	0	0.6204	0.0717	0	0.6255
	scaffold5502.1	0.042	0	0.6219	0.3361	0.012536	0.002129	0.066818	0.039	0	0.6188	0.0466	0	0.6273
	scaffold6250.3	0.0272	0	0.6217	0.3511	0.014919	0.002205	0.061481	0.0159	0	0.6128	0.0358	0	0.6279
	scaffold766.5	0.1499	0	0.6216	0.2285	0.018722	2.87e-05	0.061787	0.1436	0	0.6168	0.1557	0	0.6317
	scaffold21211.1	0	0	0.6214	0.3786	0.002174	0	0.060479	0	0	0.6175	0	0	0.6262
	scaffold4144.5	0.018	0	0.6213	0.3607	0.009722	0.00461	0.060969	0.0132	0	0.6163	0.0254	0	0.6295
	scaffold143.2	0.052	0.0697	0.6211	0.2572	0.009191	0.014868	0.067567	0.0497	0.0627	0.6119	0.0547	0.0776	0.6328
	scaffold1360.2	0.621	0.0409	0	0.3381	0.061329	0.013008	0	0.6131	0.0368	0	0.6288	0.0472	0
	scaffold1417.4	0.0022	0.0233	0.621	0.3535	0.003937	0.005488	0.060322	0	0.0186	0.6166	0.0037	0.0253	0.63
	scaffold2436.3	0.0695	0.0552	0.6207	0.2546	0.008859	0.01105	0.060518	0.0663	0.051	0.617	0.0725	0.0639	0.6255
	scaffold651.16	0.6207	0	0	0.3793	0.086493	0.024535	0.030624	0.6137	0	0	0.6273	0	0
	scaffold776.6	0.1134	0.1521	0.6206	0.1139	0.042514	0.02204	0.067113	0.1103	0.1493	0.6158	0.118	0.1555	0.6251
	scaffold4458.4	0.6204	0	0	0.3796	0.063838	0.003046	0.00054	0.6154	0	0	0.6265	0	0
	scaffold5586.5	0.6201	0	0.0004	0.3795	0.062125	0	0.003545	0.6154	0	0	0.6262	0	0.0035
	scaffold4373.1	0.0098	0	0.6197	0.3705	0.009573	0	0.060701	0.0057	0	0.6101	0.0164	0	0.625
	scaffold1095.10	0.6195	0.0098	0	0.3707	0.085803	0.01154	0	0.6147	0.0057	0	0.6281	0.0155	0
	scaffold644.2	0	0.0314	0.6195	0.3491	0	0.009387	0.060876	0	0.0275	0.6157	0	0.0349	0.6278
	scaffold6469.3	0.1326	0.0677	0.6195	0.1802	0.020135	0.015233	0.060745	0.1241	0.063	0.611	0.1416	0.0757	0.6263
	scaffold1220.6	0.0512	0	0.6194	0.3294	0.012072	0.001883	0.06136	0.0458	0	0.6133	0.0547	0	0.6245
	scaffold4327.1	0.0066	0	0.6193	0.3741	0.008088	0.007934	0.060832	0.0032	0	0.6122	0.0099	0.0066	0.627
	scaffold5976.3	0.0244	0.1739	0.6193	0.1824	0.011006	0.026879	0.061185	0.0187	0.1596	0.6115	0.0296	0.1888	0.6286
	scaffold7607.1	0.0186	0	0.619	0.3624	0.014496	0	0.060601	0.0087	0	0.6118	0.0277	0	0.6245
	scaffold6332.3	0.0555	0.0186	0.6188	0.3071	0.016492	0.019177	0.060841	0.0444	0.0031	0.6148	0.0691	0.0358	0.625
	scaffold4318.3	0.2041	0	0.6187	0.1772	0.025894	0.004032	0.062047	0.1997	0	0.6154	0.2076	0	0.6221
	scaffold1186.2	0.017	0.1287	0.6186	0.2357	0.007393	0.01972	0.061455	0.011	0.1246	0.6154	0.0195	0.1402	0.6238
	scaffold1908.13	0.0097	0.0208	0.6184	0.3511	0.008582	0.007592	0.064387	0.0065	0.018	0.6147	0.0132	0.0241	0.6239
	scaffold96.9	0.6184	0	0	0.3816	0.061281	0	0.003163	0.6105	0	0	0.6295	0	0.001
	scaffold3101.2	0	0.0025	0.6183	0.3792	0.004492	0.007813	0.061042	0	0	0.611	0	0.0098	0.6265
	scaffold609.5	0.618	0.0709	0.0363	0.2748	0.072158	0.013964	0.021371	0.6003	0.0659	0.0281	0.6359	0.0767	0.0474
	scaffold202.12	0.0297	0	0.6177	0.3526	0.008847	0.001458	0.061794	0.0238	0	0.6133	0.0328	0	0.6252
	scaffold629.11	0.0518	0	0.6177	0.3305	0.010139	0.005188	0.063823	0.0494	0	0.6131	0.0556	0.0013	0.6227
	scaffold1677.14	0.0643	0.0572	0.6176	0.2609	0.010605	0.139795	0.148515	0.0616	0.0509	0.6106	0.0665	0.0612	0.6272
	scaffold6722.1	0.6175	0.0167	0.0143	0.3515	0.06342	0.009705	0.010357	0.6118	0.0112	0.0122	0.6237	0.0237	0.0193
	scaffold921.8	0.1701	0	0.6174	0.2125	0.023288	0	0.06307	0.1663	0	0.6141	0.1735	0	0.6247
	scaffold344.7	0.0543	0.11	0.6172	0.2185	0.007847	0.018443	0.062758	0.0507	0.1023	0.6082	0.0571	0.1188	0.6279
	scaffold446.2	0.02	0	0.6172	0.3628	0.011734	0	0.06079	0.0174	0	0.6134	0.0238	0	0.6232
	scaffold1517.10	0	0.0424	0.617	0.3406	0	0.00725	0.061326	0	0.0391	0.6144	0	0.0453	0.6267
	scaffold2837.2	0.0106	0.0069	0.6169	0.3656	0.008838	0.009259	0.061447	0.005	0.0019	0.6093	0.0154	0.0123	0.6244
	scaffold4928.2	0.6169	0	0	0.3831	0.088836	0	0.070275	0.613	0	0	0.623	0	0
	scaffold1626.2	0.6168	0.2314	0	0.1518	0.065438	0.029973	0.008755	0.6127	0.2275	0	0.6206	0.2356	0
	scaffold5204.1	0.0001	0	0.6168	0.3831	0.014733	0.101833	0.130752	0	0	0.6123	0.0067	0.0037	0.6224
	scaffold6664.2	0.6168	0.0528	0.1222	0.2082	0.068465	0.015459	0.027261	0.607	0.0489	0.1189	0.6259	0.0605	0.1273
	scaffold7352.1	0.6168	0	0.1283	0.2549	0.062821	0.012927	0.020005	0.6114	0	0.1217	0.6241	0	0.1334
	scaffold397.9	0.0415	0	0.6167	0.3418	0.018788	0.020571	0.064341	0.0347	0	0.6121	0.0597	0.0231	0.6225
	scaffold2415.2	0.0282	0.067	0.6165	0.2883	0.009483	0.015542	0.061647	0.0246	0.0622	0.6058	0.0313	0.0759	0.6245
	scaffold6701.1	0.0126	0	0.6165	0.3709	0.007829	0.006589	0.060294	0.0089	0	0.6126	0.0163	0	0.6223
	scaffold10668.1	0.6161	0	0	0.3839	0.068011	0.002586	0	0.6147	0	0	0.6255	0	0
	scaffold1647.4	0.0317	0	0.616	0.3523	0.010793	0	0.061397	0.0267	0	0.6111	0.036	0	0.6274
	scaffold10035.2	0.0436	0.0855	0.6158	0.2551	0.007866	0.01471	0.061113	0.0418	0.0784	0.6109	0.047	0.0925	0.625
	scaffold13080.1	0.0119	0.1291	0.6158	0.2432	0.00986	0.025023	0.063763	0.0042	0.1198	0.6076	0.0175	0.1307	0.6251
	scaffold790.7	0.1788	0.6158	0	0.2054	0.020053	0.05975	0	0.1719	0.6102	0	0.1875	0.6229	0
	scaffold1310.2	0.6155	0.0407	0.0343	0.3095	0.061347	0.023464	0.016971	0.6106	0.0335	0.0252	0.6232	0.0576	0.0404
	scaffold3651.2	0.6155	0	0	0.3845	0.065347	0	0.005351	0.6125	0	0	0.6213	0	0
	scaffold7054.1	0.1351	0	0.6153	0.2496	0.015941	0	0.062336	0.131	0	0.6118	0.1381	0	0.6191
	scaffold934.5	0.0847	0.004	0.6153	0.296	0.021225	0.101365	0.118205	0.08	0	0.6092	0.0913	0.0105	0.6208
	scaffold1458.10	0.0673	0	0.615	0.3177	0.009574	0	0.060327	0.0627	0	0.6108	0.0703	0	0.6236
	scaffold758.5	0.113	0.0461	0.6149	0.226	0.018299	0.012448	0.062714	0.1048	0.0398	0.6067	0.1211	0.0523	0.6234
	scaffold1591.10	0.0776	0.0506	0.6147	0.2571	0.010878	0.014137	0.064473	0.0742	0.0451	0.6077	0.0824	0.057	0.625
	scaffold13159.1	0.6145	0	0	0.3855	0.068996	0.000984	0	0.6123	0	0	0.6197	0	0
	scaffold2091.4	0.0916	0.119	0.6145	0.1749	0.012679	0.014818	0.061363	0.0884	0.1124	0.6101	0.0956	0.1242	0.6208
	scaffold2416.5	0.0624	0	0.6145	0.3231	0.00881	0.002262	0.06032	0.0597	0	0.6107	0.0673	0	0.6208
	scaffold1569.1	0.0523	0.0872	0.6141	0.2464	0.020125	0.026115	0.060869	0.0419	0.0712	0.6064	0.0644	0.1006	0.6214
	scaffold4910.4	0.005	0	0.6141	0.3809	0.00548	9.58e-05	0.060854	0.0024	0	0.61	0.0082	0	0.6188
	scaffold26862.1	0.2653	0.6138	0	0.1209	0.037591	0.118091	0.094141	0.2599	0.61	0	0.2688	0.617	0
	scaffold2491.2	0.0549	0.0355	0.6137	0.2959	0.00877	0.013447	0.059678	0.0513	0.0294	0.6086	0.0579	0.0388	0.619
	scaffold1096.5	0.246	0.6135	0	0.1405	0.028664	0.064186	0.02202	0.2388	0.6106	0	0.2513	0.6218	0
	scaffold4624.3	0.1705	0	0.6132	0.2163	0.020329	0	0.059743	0.1645	0	0.6086	0.1756	0	0.6187
	scaffold3086.2	0.0407	0.0243	0.6131	0.3219	0.016364	0.01815	0.065928	0.0363	0.0189	0.6047	0.0436	0.0319	0.6225
	scaffold1372.7	0.1065	0.0894	0.613	0.1911	0.017173	0.01253	0.059998	0.1014	0.0861	0.6102	0.1132	0.0933	0.6196
	scaffold955.8	0.1201	0	0.6128	0.2671	0.013655	0.002447	0.060276	0.1169	0	0.6094	0.124	0	0.6183
	scaffold249.2	0.0013	0	0.6127	0.386	0.005721	0.08755	0.116528	0	0	0.6084	0.0052	0	0.6185
	scaffold826.4	0	0	0.6127	0.3873	0	0.001419	0.06095	0	0	0.6067	0	0	0.6215
	scaffold143.1	0.117	0	0.6125	0.2705	0.016231	0	0.062867	0.107	0	0.6061	0.126	0	0.6218
	scaffold2517.2	0.1183	0	0.6124	0.2693	0.030746	0.003518	0.061589	0.1135	0	0.6076	0.1238	0.0028	0.6178
	scaffold3111.2	0.2588	0	0.6124	0.1288	0.026571	0.000134	0.059482	0.2546	0	0.6076	0.2619	0	0.6185
	scaffold1070.8	0.026	0	0.6123	0.3617	0.011293	0	0.062983	0.0228	0	0.6103	0.0287	0	0.6146
	scaffold1528.1	0.1837	0.6123	0	0.204	0.02437	0.111631	0.083403	0.1778	0.6035	0	0.1938	0.618	0
	scaffold3740.3	0	0	0.6123	0.3877	0.00453	0.005043	0.059492	0	0	0.6072	0.0005	0.0025	0.6178
	scaffold5581.1	0.0129	0	0.6121	0.375	0.00585	0	0.069998	0.0125	0	0.6118	0.0135	0	0.6121
	scaffold7494.1	0.0809	0.612	0	0.3071	0.016427	0.059801	0	0.0734	0.6056	0	0.0919	0.6164	0
	scaffold8202.2	0.0435	0	0.6118	0.3447	0.009455	0	0.060057	0.0385	0	0.6084	0.049	0	0.6195
	scaffold587.1	0.0181	0.2153	0.6117	0.1549	0.050197	0.046175	0.060751	0.0155	0.2113	0.6094	0.0194	0.2211	0.6148
	scaffold7367.1	0.0509	0	0.6117	0.3374	0.009617	0.000946	0.066742	0.047	0	0.6068	0.0541	0	0.6153
	scaffold6469.4	0.6116	0	0.2236	0.1648	0.060206	0.003309	0.023617	0.6089	0	0.219	0.6188	0	0.2269
	scaffold403.4	0.057	0.0052	0.6115	0.3263	0.012433	0.025712	0.063718	0.0516	0	0.6081	0.0601	0.0122	0.6183
	scaffold4792.1	0	0	0.6115	0.3885	0.001366	0.002535	0.060345	0	0	0.6061	0	0.0016	0.6155
	scaffold451.5	0.6114	0	0.0644	0.3242	0.067136	0	0.023424	0.6055	0	0.0607	0.6246	0	0.0669
	scaffold1733.4	0	0.0042	0.6113	0.3845	0.002104	0.007352	0.061543	0	0.0006	0.607	0	0.0087	0.6171
	scaffold1014.8	0.0067	0.0519	0.6111	0.3303	0.007774	0.013277	0.060018	0.0026	0.0454	0.6044	0.0117	0.0561	0.6195
	scaffold853.5	0.0565	0.1821	0.6111	0.1503	0.008414	0.018769	0.059661	0.0533	0.1774	0.6091	0.0592	0.1865	0.6167
	scaffold1220.5	0.1768	0	0.6109	0.2123	0.029056	0	0.060102	0.1725	0	0.6052	0.1827	0	0.6162
	scaffold564.6	0	0.6109	0	0.3891	0	0.122694	0.10177	0	0.6049	0	0	0.6174	0
	scaffold1363.3	0.6108	0	0	0.3892	0.108936	0	0.090262	0.6066	0	0	0.6186	0	0
	scaffold2887.1	0.1125	0	0.6107	0.2768	0.014432	0.00056	0.060814	0.1068	0	0.6055	0.1174	0	0.6162
	scaffold6716.3	0.038	0.0326	0.6106	0.3188	0.007306	0.010466	0.061702	0.0357	0.0277	0.602	0.0403	0.0412	0.6227
	scaffold37.17	0.053	0	0.6105	0.3365	0.011465	0	0.059869	0.0476	0	0.6014	0.0603	0	0.616
	scaffold1177.1	0.0391	0	0.6104	0.3505	0.010347	0.004797	0.059047	0.0366	0	0.6068	0.0416	0	0.6142
	scaffold291.3	0	0	0.6101	0.3899	0.006177	0	0.059509	0	0	0.5999	0	0	0.6136
	scaffold2164.1	0.0324	0.1151	0.61	0.2425	0.00787	0.026004	0.063939	0.03	0.1064	0.6064	0.0342	0.1227	0.6203
	scaffold1427.5	0.0442	0.0208	0.6099	0.3251	0.009994	0.010764	0.059579	0.039	0.0146	0.6054	0.049	0.0246	0.6159
	scaffold6537.1	0	0	0.6099	0.3901	0.002587	0	0.060828	0	0	0.6044	0	0	0.6189
	scaffold1244.8	0.1359	0.6097	0	0.2544	0.023311	0.060106	0.012002	0.1309	0.6031	0	0.1423	0.6168	0
	scaffold7031.3	0	0.0642	0.6097	0.3261	0.002293	0.01198	0.061246	0	0.0577	0.6011	0	0.0694	0.6228
	scaffold1148.4	0.0123	0.6093	0.2279	0.1505	0.006601	0.173713	0.172036	0.0078	0.3125	0.2026	0.0172	0.6393	0.5277
	scaffold1240.1	0.0959	0.6088	0	0.2953	0.017101	0.24665	0.249	0.0886	0.1183	0	0.1041	0.6153	0.5015
	scaffold963.10	0.6087	0	0	0.3913	0.060382	0	0.002868	0.6031	0	0	0.6156	0	0
	scaffold154.3	0.0909	0.6086	0	0.3005	0.010963	0.060966	0	0.0864	0.6044	0	0.094	0.6172	0
	scaffold2707.2	0	0	0.6085	0.3915	0.002257	0	0.05947	0	0	0.6049	0	0	0.6116
	scaffold1051.2	0.0702	0.0698	0.6078	0.2522	0.013802	0.012451	0.061383	0.0622	0.0657	0.603	0.0765	0.0756	0.6159
	scaffold5885.1	0.0335	0.1478	0.6077	0.211	0.011509	0.025445	0.063662	0.0289	0.1414	0.599	0.039	0.1558	0.614
	scaffold129.6	0.0493	0	0.6076	0.3431	0.010243	0	0.059548	0.0444	0	0.6025	0.0533	0	0.6117
	scaffold7281.4	0.0283	0	0.6074	0.3643	0.009962	0	0.060797	0.0254	0	0.604	0.0297	0	0.611
	scaffold1987.3	0.1118	0.0063	0.6073	0.2746	0.019181	0.008853	0.062283	0.1042	0.0003	0.6023	0.1193	0.0132	0.6148
	scaffold1609.3	0.0848	0	0.6069	0.3083	0.013341	0.002507	0.059194	0.0814	0	0.6026	0.0924	0	0.6106
	scaffold10792.1	0.1089	0	0.6068	0.2843	0.023917	0.007232	0.059404	0.1052	0	0.6034	0.1141	0	0.6117
	scaffold3934.4	0	0	0.6068	0.3932	0	0.001773	0.059347	0	0	0.6032	0	0	0.613
	scaffold9382.1	0.081	0	0.6068	0.3122	0.013692	0.005897	0.060571	0.0762	0	0.6033	0.0841	0	0.6112
	scaffold5475.3	0.0871	0	0.6067	0.3062	0.013076	3.83e-05	0.059334	0.0817	0	0.6012	0.0942	0	0.6147
	scaffold2922.2	0.1093	0	0.6066	0.2841	0.01569	0.007232	0.060522	0.105	0	0.6019	0.1178	0	0.6162
	scaffold4763.1	0.0782	0.0227	0.6066	0.2925	0.016929	0.009305	0.061804	0.0709	0.0192	0.5973	0.0878	0.0272	0.6174
	scaffold3227.2	0.1763	0.0528	0.6065	0.1644	0.021022	0.013607	0.060867	0.1723	0.0457	0.5986	0.1808	0.062	0.6145
	scaffold4643.5	0.0291	0	0.6062	0.3647	0.006756	0	0.05991	0.0265	0	0.6026	0.032	0	0.6128
	scaffold616.6	0.0898	0.6057	0	0.3045	0.012687	0.059597	0	0.0852	0.6014	0	0.0955	0.6125	0
	scaffold377.1	0.1357	0	0.6055	0.2588	0.028304	0	0.061782	0.1313	0	0.603	0.1394	0	0.6101
	scaffold2383.4	0.6054	0	0	0.3946	0.070056	0	0.000316	0.6004	0	0	0.6126	0	0
	scaffold1218.2	0	0.1069	0.6053	0.2878	0.001635	0.014374	0.05977	0	0.1013	0.6029	0	0.1151	0.6105
	scaffold3434.2	0.0744	0	0.6052	0.3204	0.013597	0	0.059287	0.0697	0	0.6019	0.0784	0	0.6117
	scaffold7121.4	0.1505	0.0074	0.605	0.2371	0.01857	0.178259	0.197959	0.1433	0.0004	0.5919	0.1565	0.0146	0.6137
	scaffold1323.4	0.6048	0	0.0367	0.3585	0.15936	0.032344	0.135872	0.5889	0	0.0303	0.6175	0	0.0496
	scaffold1845.2	0.1044	0.6045	0	0.2911	0.015127	0.059475	0	0.1008	0.6003	0	0.1081	0.6132	0
	scaffold1774.8	0	0	0.6044	0.3956	0.001606	5.75e-05	0.059007	0	0	0.6	0	0	0.6081
	scaffold787.6	0.0126	0.2753	0.6042	0.1079	0.003577	0.026778	0.058186	0.0109	0.2725	0.6019	0.0142	0.2777	0.6063
	scaffold2436.7	0	0.0792	0.6037	0.3171	0.003271	0.014462	0.060011	0	0.0694	0.5984	0.0005	0.0856	0.6098
	scaffold7838.1	0.1305	0.0054	0.6036	0.2605	0.022558	0.005957	0.061574	0.1216	0	0.5921	0.1416	0.0096	0.6108
	scaffold4892.3	0.0183	0	0.6035	0.3782	0.007204	0	0.061086	0.014	0	0.6017	0.0205	0	0.6079
	scaffold153.4	0.6034	0.0184	0	0.3782	0.070116	0.015999	0	0.6	0.0143	0	0.6115	0.0282	0
	scaffold374.5	0.6034	0.2206	0	0.176	0.076534	0.022954	0.055649	0.5954	0.2161	0	0.6068	0.2234	0.0098
	scaffold9427.1	0.2487	0.0438	0.6034	0.1041	0.069344	0.087519	0.137747	0.2408	0.0424	0.6003	0.2515	0.0471	0.6055
	scaffold424.4	0.0644	0.0354	0.6033	0.2969	0.014094	0.229767	0.250335	0.0605	0.0283	0.5896	0.0693	0.0451	0.6154
	scaffold7796.1	0.0588	0	0.6033	0.3379	0.013233	0.003041	0.058694	0.0537	0	0.5989	0.0637	0	0.6084
	scaffold5362.2	0	0.0314	0.6032	0.3654	0	0.009908	0.065446	0	0.027	0.5981	0	0.0354	0.6099
	scaffold5508.2	0.0841	0	0.6032	0.3127	0.01119	0	0.058945	0.0819	0	0.6015	0.0866	0	0.6058
	scaffold3944.2	0.1427	0.0184	0.6031	0.2358	0.02936	0.01214	0.063568	0.1335	0.005	0.5949	0.162	0.0234	0.6096
	scaffold4848.2	0.0694	0	0.6031	0.3275	0.01178	0.002724	0.060482	0.0632	0	0.5994	0.0723	0	0.6084
	scaffold623.11	0.1966	0.6031	0	0.2003	0.023459	0.059777	0	0.1916	0.5942	0	0.2073	0.6099	0
	scaffold22333.1	0.0059	0	0.603	0.3911	0.00528	0.000575	0.066954	0.0034	0	0.6005	0.0084	0	0.6094
	scaffold619.7	0.0393	0	0.603	0.3577	0.009771	0	0.059107	0.0364	0	0.5991	0.0437	0	0.6065
	scaffold7814.1	0.1741	0.0123	0.603	0.2106	0.023189	0.009447	0.059946	0.1697	0.0059	0.5966	0.1806	0.0158	0.6117
	scaffold1136.2	0	0	0.6029	0.3971	0.002931	0.001142	0.058775	0	0	0.6	0	0	0.6077
	scaffold2840.10	0.0513	0.1564	0.6028	0.1895	0.007597	0.019513	0.059307	0.0495	0.1532	0.6004	0.0529	0.1601	0.6088
	scaffold7971.2	0.0257	0.0496	0.6028	0.3219	0.034598	0.019495	0.060824	0.0109	0.0353	0.5974	0.0448	0.0573	0.6098
	scaffold1014.5	0.251	0	0.6027	0.1463	0.031631	0.007062	0.061308	0.2427	0	0.5946	0.26	0.0033	0.6091
	scaffold976.8	0.6027	0	0	0.3973	0.060081	0.002251	0	0.5978	0	0	0.6091	0	0
	scaffold1370.3	0.0403	0	0.6026	0.3571	0.009296	0	0.061385	0.0373	0	0.5992	0.0432	0	0.6081
	scaffold1828.7	0.0311	0.0057	0.6026	0.3606	0.025752	0.006737	0.066126	0.0224	0.0016	0.5834	0.0423	0.0093	0.6171
	scaffold245.22	0.1059	0	0.6026	0.2915	0.019494	0	0.061087	0.0988	0	0.594	0.1147	0	0.6093
	scaffold3870.6	0.1892	0	0.6024	0.2084	0.027735	0	0.060244	0.1707	0	0.5925	0.2002	0	0.6164
	scaffold6541.4	0.1178	0	0.6023	0.2799	0.020456	0	0.059688	0.1133	0	0.5977	0.1247	0	0.6104
	scaffold1922.3	0	0	0.602	0.398	0.003257	0	0.058627	0	0	0.5966	0	0	0.6074
	scaffold6087.1	0.0001	0.0101	0.6018	0.388	0.00557	0.006849	0.059511	0	0.0047	0.5965	0.0054	0.0159	0.6118
	scaffold3349.3	0.0041	0.1592	0.6018	0.2349	0.005306	0.019213	0.059538	0.0013	0.1493	0.5975	0.0075	0.1657	0.6085
	scaffold373.13	0.0474	0	0.6018	0.3508	0.012536	0	0.058503	0.0426	0	0.5974	0.0546	0	0.6075
	scaffold3786.3	0.0015	0	0.6017	0.3968	0.005881	0	0.061795	0	0	0.5978	0.0041	0	0.6085
	scaffold483.2	0.6016	0.0969	0	0.3015	0.059633	0.012802	0	0.5949	0.092	0	0.6094	0.1022	0
	scaffold5451.1	0.02	0.0353	0.6015	0.3432	0.00924	0.011557	0.061852	0.0154	0.0315	0.5968	0.0238	0.0407	0.6147
	scaffold3838.1	0.0404	0.0377	0.6012	0.3207	0.011648	0.020939	0.060554	0.0363	0.0322	0.5979	0.0435	0.0433	0.6067
	scaffold4330.1	0.0204	0	0.6011	0.3785	0.006853	0	0.060118	0.0173	0	0.5998	0.0215	0	0.6061
	scaffold4175.2	0.0704	0	0.601	0.3286	0.011377	0	0.059336	0.066	0	0.5976	0.0741	0	0.6063
	scaffold1477.1	0.0654	0.1152	0.6007	0.2187	0.010973	0.148573	0.1606	0.0604	0.1022	0.5889	0.0699	0.124	0.619
	scaffold606.10	0.0763	0	0.6006	0.3231	0.012212	0	0.059217	0.0708	0	0.5962	0.0815	0	0.6054
	scaffold1381.6	0.0402	0	0.6005	0.3593	0.01171	0	0.058756	0.0339	0	0.5937	0.0469	0	0.6091
	scaffold5018.3	0.0588	0.0153	0.6004	0.3255	0.031552	0.018825	0.066255	0.0432	0	0.5853	0.0797	0.0321	0.6275
	scaffold5868.1	0.0093	0.0766	0.6004	0.3137	0.013154	0.015086	0.0599	0	0.0703	0.5938	0.0224	0.0815	0.6091
	scaffold8421.2	0.0337	0.0278	0.6002	0.3383	0.019784	0.010052	0.059507	0.0257	0.0212	0.5928	0.039	0.0337	0.6091
	scaffold580.4	0.1301	0	0.6001	0.2698	0.015123	0	0.05897	0.1246	0	0.5972	0.1341	0	0.6067
	scaffold3449.3	0.0246	0.0075	0.5999	0.368	0.006916	0.007416	0.058925	0.022	0.0036	0.594	0.0277	0.0129	0.6054
	scaffold1618.4	0.0351	0.0837	0.5997	0.2815	0.009578	0.012633	0.059357	0.0297	0.0783	0.595	0.0403	0.0906	0.6067
	scaffold1239.3	0.0797	0.0292	0.5995	0.2916	0.015151	0.176619	0.191287	0.0731	0.0224	0.5945	0.0858	0.0351	0.6095
	scaffold703.5	0.5995	0.0553	0.0043	0.3409	0.071315	0.028706	0.022337	0.5894	0.0475	0	0.6156	0.0619	0.0105
	scaffold4110.1	0	0.0262	0.5993	0.3745	0.015425	0.014688	0.059837	0	0.021	0.5954	0	0.0321	0.6045
	scaffold947.7	0.042	0.0401	0.5992	0.3187	0.008948	0.012276	0.059628	0.038	0.0348	0.592	0.0451	0.049	0.6076
	scaffold1575.1	0.0774	0.0455	0.5989	0.2782	0.011997	0.010179	0.060616	0.0745	0.0402	0.5881	0.0845	0.0522	0.6046
	scaffold1756.3	0.0859	0	0.5986	0.3155	0.027193	0	0.062019	0.0788	0	0.5906	0.0911	0	0.6051
	scaffold2174.5	0	0.0239	0.5986	0.3775	0	0.00893	0.06169	0	0.0214	0.5956	0	0.0258	0.6056
	scaffold6919.1	0.0536	0.5983	0	0.3481	0.013681	0.060168	0	0.0503	0.5941	0	0.0567	0.6043	0
	scaffold1395.2	0.1364	0	0.5981	0.2655	0.017954	0	0.058477	0.1328	0	0.5944	0.1415	0	0.6053
	scaffold2091.2	0.0427	0.1046	0.5981	0.2546	0.009232	0.018176	0.059441	0.0392	0.0982	0.5939	0.048	0.1096	0.6075
	scaffold3415.6	0.039	0	0.598	0.363	0.009981	0.006545	0.058637	0.035	0	0.5941	0.0437	0	0.6039
	scaffold433.1	0.0474	0.0138	0.598	0.3408	0.009795	0.010175	0.060238	0.043	0.0063	0.5851	0.0525	0.0215	0.6111
	scaffold2381.8	0.0249	0.0012	0.5979	0.376	0.017772	0.010284	0.059954	0.0146	0	0.5937	0.0441	0.0144	0.6058
	scaffold3404.1	0.0235	0.0623	0.5978	0.3164	0.007867	0.015863	0.060831	0.0209	0.0528	0.5875	0.0274	0.0751	0.6132
	scaffold3335.1	0	0.0975	0.5977	0.3048	0.000471	0.22792	0.232827	0	0.082	0.5958	0	0.0992	0.6187
	scaffold9063.3	0.1298	0.0656	0.5977	0.2069	0.018198	0.016574	0.059922	0.1245	0.0623	0.5881	0.139	0.0774	0.6084
	scaffold2884.7	0	0	0.5976	0.4024	0.002691	0	0.058063	0	0	0.5932	0	0	0.6011
	scaffold656.1	0.1589	0	0.5976	0.2435	0.01906	0.020426	0.061064	0.1479	0	0.5911	0.1657	0	0.606
	scaffold3264.1	0.0116	0.0733	0.5972	0.3179	0.00772	0.013357	0.059131	0.0083	0.0674	0.5914	0.0151	0.0797	0.6041
	scaffold3443.2	0.0313	0.0157	0.5972	0.3558	0.012604	0.01091	0.060488	0.0274	0.0106	0.5926	0.0372	0.0219	0.5998
	scaffold3434.3	0.0503	0	0.5971	0.3526	0.020735	0	0.060715	0.0423	0	0.5928	0.053	0	0.6031
	scaffold6746.2	0.0895	0.0796	0.597	0.2339	0.011801	0.016156	0.061168	0.0863	0.0715	0.5898	0.0921	0.0875	0.6121
	scaffold2028.2	0.0809	0.0672	0.5969	0.255	0.018829	0.071043	0.075814	0.0741	0.0617	0.5905	0.089	0.0716	0.6045
	scaffold6622.1	0.0344	0.0642	0.5968	0.3046	0.016919	0.020635	0.060828	0.0227	0.0538	0.5918	0.0451	0.0767	0.6023
	scaffold8626.4	0.0055	0.0192	0.5967	0.3786	0.007751	0.012595	0.058836	0.0001	0.0137	0.5886	0.0121	0.0253	0.6054
	scaffold6427.1	0.0752	0.5965	0.0141	0.3142	0.020833	0.091331	0.053164	0.0646	0.564	0	0.0874	0.6191	0.0375
	scaffold7547.3	0.0855	0.1936	0.5965	0.1244	0.015455	0.021873	0.058281	0.0837	0.1887	0.5933	0.0915	0.1963	0.5994
	scaffold7830.2	0.0115	0.0007	0.5965	0.3913	0.010761	0.005705	0.061353	0.0083	0	0.5904	0.0157	0.007	0.6021
	scaffold2323.1	0.0405	0	0.5963	0.3632	0.014141	0.002892	0.058979	0.0331	0	0.5871	0.0473	0	0.6001
	scaffold5348.2	0.0504	0	0.5963	0.3533	0.008793	0	0.058934	0.0474	0	0.5927	0.055	0	0.6008
	scaffold882.1	0.596	0	0.0754	0.3286	0.059082	0	0.011863	0.5929	0	0.0729	0.606	0	0.0818
	scaffold131.6	0.1063	0.0128	0.5959	0.285	0.025895	0.007268	0.067966	0.097	0.0076	0.5805	0.1158	0.0187	0.6056
	scaffold7620.1	0.0745	0.0576	0.5958	0.2721	0.016967	0.018025	0.05943	0.0664	0.0519	0.5896	0.0809	0.0697	0.6044
	scaffold2776.5	0	0.0182	0.5957	0.3861	0.004405	0.011224	0.05894	0	0.0114	0.5861	0	0.0271	0.6039
	scaffold363.3	0	0	0.5957	0.4043	0.005002	0	0.058591	0	0	0.5924	0	0	0.5999
	scaffold231.5	0.0694	0.1107	0.5956	0.2243	0.0186	0.02063	0.062442	0.0659	0.1026	0.5919	0.073	0.1198	0.6049
	scaffold4068.2	0.0457	0.0871	0.5955	0.2717	0.020758	0.016442	0.061379	0.0363	0.0807	0.5833	0.0538	0.0941	0.6109
	scaffold2085.3	0	0.1491	0.5953	0.2556	0	0.025069	0.063656	0	0.1435	0.5891	0	0.1554	0.6002
	scaffold2391.13	0.1364	0.0567	0.5953	0.2116	0.017757	0.014656	0.059936	0.1326	0.0513	0.5862	0.1429	0.0628	0.6048
	scaffold3173.2	0.0379	0	0.5953	0.3668	0.010088	0.001806	0.058408	0.033	0	0.5906	0.041	0	0.6019
	scaffold96.11	0.1129	0.035	0.5953	0.2568	0.014183	0.013702	0.059211	0.1075	0.0307	0.5904	0.1183	0.0402	0.6042
	scaffold3070.5	0.2486	0.0011	0.5952	0.1551	0.026495	0.005206	0.059499	0.2431	0	0.5892	0.2528	0.0044	0.6007
	scaffold11723.2	0.069	0	0.5951	0.3359	0.015377	0	0.061817	0.0631	0	0.59	0.0752	0	0.6029
	scaffold7963.1	0.0457	0	0.595	0.3593	0.014688	0.011825	0.060141	0.0382	0	0.5878	0.0539	0	0.6056
	scaffold1482.5	0.5948	0	0.0988	0.3064	0.067003	0	0.014625	0.5904	0	0.0964	0.604	0	0.104
	scaffold5117.4	0	0.0312	0.5948	0.374	0	0.007549	0.06099	0	0.0274	0.5889	0	0.0358	0.6013
	scaffold572.4	0.0919	0.0268	0.5948	0.2865	0.01262	0.01225	0.060404	0.0889	0.0202	0.5891	0.095	0.0319	0.6051
	scaffold983.3	0.0505	0	0.5947	0.3548	0.018586	0.012259	0.0617	0.0432	0	0.5883	0.0581	0.0011	0.5985
	scaffold506.1	0.5946	0	0	0.4054	0.113464	0.035772	0.07438	0.5897	0	0	0.6004	0	0
	scaffold2913.4	0.0266	0	0.5945	0.3789	0.006299	0.000446	0.062062	0.0249	0	0.5909	0.0286	0	0.5991
	scaffold8998.4	0.2083	0	0.5945	0.1972	0.026058	9.58e-05	0.059123	0.2035	0	0.5903	0.2143	0	0.601
	scaffold1602.1	0.1143	0	0.5944	0.2913	0.015286	0.014945	0.059212	0.1089	0	0.5915	0.118	0	0.5981
	scaffold2211.6	0.0946	0	0.5944	0.311	0.014657	0.006006	0.058073	0.0872	0	0.5906	0.1024	0.0006	0.6002
	scaffold3660.6	0.5944	0	0	0.4056	0.059209	0	0	0.5886	0	0	0.6024	0	0
	scaffold3700.1	0.0272	0	0.5944	0.3784	0.01459	0.005093	0.06245	0.0152	0	0.5834	0.0366	0.0057	0.6133
	scaffold1258.4	0.1396	0.5943	0.0181	0.248	0.015819	0.058784	0.01242	0.1376	0.5885	0.0117	0.1428	0.6025	0.0264
	scaffold742.3	0.2923	0	0.5943	0.1134	0.033455	0.017203	0.059462	0.2903	0	0.5926	0.2947	0	0.5975
	scaffold973.1	0.0363	0	0.5941	0.3696	0.035351	0.000183	0.073729	0.027	0	0.5843	0.044	0	0.6041
	scaffold1070.11	0	0.0109	0.5939	0.3952	0.000926	0.009228	0.05899	0	0.0096	0.588	0	0.0135	0.604
	scaffold2745.1	0.0418	0.1281	0.5938	0.2363	0.008226	0.019577	0.059564	0.0393	0.1235	0.5905	0.0471	0.1314	0.6004
	scaffold5878.1	0.1098	0	0.5937	0.2965	0.017217	0	0.058376	0.1025	0	0.5866	0.1179	0	0.6001
	scaffold5665.1	0.1903	0.041	0.5936	0.1751	0.039961	0.026609	0.058257	0.1796	0	0.587	0.2409	0.0545	0.5989
	scaffold3350.5	0.0595	0	0.5935	0.347	0.024463	0.018296	0.059688	0.0484	0	0.5904	0.0628	0	0.5974
	scaffold6487.1	0	0.0141	0.5935	0.3924	0.002901	0.006785	0.059133	0	0.0101	0.5886	0	0.0173	0.6019
	scaffold8983.1	0.0571	0.5935	0.0871	0.2623	0.014394	0.058027	0.021574	0.0491	0.5886	0.0821	0.0644	0.6011	0.0932
	scaffold1342.1	0.0085	0.1051	0.5934	0.293	0.006142	0.015731	0.058532	0.0027	0.0972	0.5888	0.0126	0.1122	0.5988
	scaffold7966.1	0.233	0.5933	0	0.1737	0.036574	0.069069	0.053121	0.2291	0.5873	0	0.2385	0.5991	0
	scaffold16838.1	0	0.5932	0	0.4068	0.00677	0.05879	0.005398	0	0.5874	0	0.0068	0.6021	0
	scaffold2168.9	0.031	0	0.5932	0.3758	0.014418	0.003245	0.062151	0.0253	0	0.5841	0.0391	0	0.606
	scaffold2867.5	0.1518	0	0.5932	0.255	0.024792	0.044625	0.079581	0.1439	0	0.5888	0.1606	0	0.5993
	scaffold5213.2	0.0558	0	0.5932	0.351	0.014217	0	0.058653	0.0463	0	0.5872	0.0656	0	0.5984
	scaffold525.9	0	0.1007	0.5932	0.3061	0	0.01715	0.059606	0	0.0928	0.5874	0	0.1084	0.6073
	scaffold8430.1	0.5932	0	0	0.4068	0.058455	0	0	0.5859	0	0	0.6034	0	0
	scaffold9581.1	0.1007	0	0.5932	0.3061	0.016528	0	0.060529	0.0959	0	0.5886	0.106	0	0.5992
	scaffold1454.4	0	0.0073	0.5931	0.3996	0	0.007008	0.065049	0	0.0033	0.5849	0	0.0121	0.6103
	scaffold1520.2	0.1273	0.5931	0	0.2796	0.015133	0.057742	0	0.1233	0.5893	0	0.1323	0.5977	0
	scaffold3502.5	0.1774	0.0147	0.593	0.2149	0.023259	0.010738	0.05859	0.1706	0.0111	0.5871	0.183	0.022	0.6
	scaffold490.9	0	0	0.5928	0.4072	0.003973	0.001715	0.058077	0	0	0.581	0	0	0.5975
	scaffold1583.5	0	0.5927	0	0.4073	0.001511	0.166376	0.166071	0	0.5892	0	0	0.5996	0
	scaffold1963.7	0	0	0.5927	0.4073	0	0	0.059193	0	0	0.5892	0	0	0.6073
	scaffold3281.1	0	0.0011	0.5927	0.4062	0.004085	0.005981	0.06262	0	0	0.5874	0.0027	0.0051	0.5986
	scaffold397.6	0.0663	0.0197	0.5926	0.3214	0.011684	0.010077	0.067543	0.0618	0.0151	0.5838	0.0699	0.0262	0.6053
	scaffold9798.1	0.055	0	0.5926	0.3524	0.01481	0.002583	0.061446	0.0527	0	0.5903	0.0579	0	0.5972
	scaffold715.9	0.22	0.0511	0.5925	0.1364	0.026502	0.012658	0.059118	0.2162	0.0435	0.5872	0.2245	0.0556	0.5993
	scaffold2297.5	0.5924	0	0.0078	0.3998	0.062782	0	0.005677	0.5844	0	0.0053	0.603	0	0.01
	scaffold3040.3	0.2335	0.0067	0.5923	0.1675	0.024791	0.00691	0.058739	0.231	0.0032	0.5854	0.237	0.0103	0.5995
	scaffold9924.1	0.1045	0.0553	0.5923	0.2479	0.015854	0.018609	0.058711	0.0928	0.0457	0.5849	0.112	0.062	0.5963
	scaffold1834.5	0.1168	0.5921	0	0.2911	0.020518	0.280699	0.291335	0.1104	0.0463	0	0.1273	0.6015	0.5802
	scaffold13385.1	0.592	0	0	0.408	0.08484	0	0	0.5919	0	0	0.5929	0	0
	scaffold2850.6	0.0513	0.0818	0.592	0.2749	0.010307	0.016695	0.059654	0.0443	0.0763	0.584	0.0582	0.0919	0.6028
	scaffold4981.4	0.592	0	0.0432	0.3648	0.05928	0.020133	0.012032	0.5869	0	0.0392	0.6006	0	0.0477
	scaffold1099.1	0.0568	0.1472	0.5919	0.2041	0.015898	0.021101	0.059367	0.0453	0.1429	0.5808	0.0686	0.1539	0.6027
	scaffold1123.8	0.0839	0.5919	0.0656	0.2586	0.01509	0.192563	0.190871	0.0784	0.2422	0.0552	0.0926	0.6103	0.4179
	scaffold3597.5	0.0233	0.0431	0.5919	0.3417	0.008925	0.020153	0.058143	0.0204	0.0375	0.5874	0.0251	0.0463	0.6025
	scaffold885.16	0.0865	0	0.5919	0.3216	0.012766	0.005641	0.058621	0.0812	0	0.5869	0.0924	0.0011	0.5972
	scaffold90.12	0.0051	0.5919	0.1551	0.2479	0.007842	0.057688	0.019139	0	0.5861	0.1456	0.0111	0.5999	0.1583
	scaffold10339.1	0.0581	0.0868	0.5918	0.2633	0.008928	0.015269	0.059875	0.0547	0.0808	0.5872	0.0617	0.093	0.6001
	scaffold206.23	0	0	0.5915	0.4085	0	0.000307	0.057965	0	0	0.5887	0	0	0.597
	scaffold2754.1	0	0.011	0.5915	0.3975	0.003206	0.008912	0.058181	0	0.006	0.5888	0	0.015	0.598
	scaffold538.4	0.0403	0.1675	0.5915	0.2007	0.007058	0.017256	0.057659	0.0363	0.165	0.5895	0.0436	0.1701	0.5964
	scaffold7171.2	0.5915	0	0	0.4085	0.14753	0.029584	0.12134	0.5869	0	0	0.5964	0	0
	scaffold1172.1	0.0096	0.0207	0.5914	0.3783	0.007466	0.011111	0.061143	0.0064	0.0153	0.5807	0.0151	0.0274	0.6044
	scaffold1432.1	0.0749	0.1267	0.5914	0.207	0.012003	0.018136	0.059672	0.0721	0.1218	0.5876	0.0775	0.1333	0.5995
	scaffold10144.2	0.0389	0.0605	0.5913	0.3093	0.014684	0.015283	0.057896	0.0318	0.0536	0.5806	0.0506	0.0646	0.5949
	scaffold1785.1	0.1669	0	0.5912	0.2419	0.035419	0.037955	0.071461	0.1626	0	0.5875	0.1763	0	0.5942
	scaffold5619.4	0.5912	0.209	0	0.1998	0.06014	0.026074	0	0.5834	0.2023	0	0.5982	0.2162	0
	scaffold221.3	0.0887	0.0563	0.591	0.264	0.015154	0.016286	0.060287	0.0835	0.0497	0.5807	0.0928	0.0608	0.5971
	scaffold786.4	0.0388	0.0125	0.591	0.3577	0.016036	0.009683	0.059426	0.0286	0.0034	0.5803	0.0525	0.0174	0.6023
	scaffold2113.3	0.0214	0	0.5906	0.388	0.009513	0	0.058977	0.0192	0	0.5877	0.0229	0	0.5954
	scaffold8811.2	0	0.0218	0.5906	0.3876	0.002468	0.0065	0.0583	0	0.0157	0.5875	0	0.0248	0.599
	scaffold16436.1	0.0059	0	0.5905	0.4036	0.004096	0.002312	0.061546	0.0032	0	0.5875	0.0072	0.0014	0.5953
	scaffold1228.11	0.5904	0	0	0.4096	0.063549	0.0021	0	0.5849	0	0	0.5995	0	0
	scaffold5821.5	0.5904	0	0	0.4096	0.058498	0.001103	0	0.5834	0	0	0.5978	0	0
	scaffold1842.5	0.1076	0	0.5903	0.3021	0.012876	0	0.058677	0.1031	0	0.586	0.1136	0	0.5998
	scaffold5088.3	0	0.1101	0.5903	0.2996	0.003552	0.016684	0.057625	0	0.107	0.5874	0	0.1192	0.5957
	scaffold726.6	0.5903	0	0	0.4097	0.060357	0	0.013932	0.5842	0	0	0.5983	0	0
	scaffold7783.2	0.106	0	0.5902	0.3038	0.015078	0	0.058513	0.1018	0	0.5871	0.1102	0	0.596
	scaffold3649.2	0.0352	0	0.5901	0.3747	0.008033	0	0.063992	0.0334	0	0.5862	0.038	0	0.5956
	scaffold5604.1	0.0045	0.066	0.59	0.3395	0.00667	0.017874	0.058115	0.0016	0.0591	0.5863	0.008	0.0689	0.595
	scaffold8656.1	0.0543	0.0358	0.59	0.3199	0.011051	0.010362	0.058491	0.0496	0.0289	0.5853	0.0617	0.0395	0.598
	scaffold15470.1	0.5896	0	0.0929	0.3175	0.058693	0	0.014301	0.5845	0	0.0902	0.5996	0	0.0968
	scaffold853.7	0	0	0.5896	0.4104	0.009141	0.010028	0.059192	0	0	0.5846	0.0025	0	0.6025
	scaffold17953.1	0.0655	0.5894	0	0.3451	0.016084	0.058428	0.007651	0.0558	0.585	0	0.0732	0.597	0
	scaffold481.7	0.5893	0	0.1828	0.2279	0.067401	0.001456	0.041655	0.5817	0	0.176	0.596	0	0.1879
	scaffold6039.4	0	0	0.5893	0.4107	0	0	0.060865	0	0	0.5869	0	0	0.5931
	scaffold931.3	0.5892	0	0.0347	0.3761	0.060617	0.002264	0.010069	0.5786	0	0.0306	0.6011	0	0.0378
	scaffold522.2	0.0641	0.0342	0.5889	0.3128	0.011022	0.010843	0.058333	0.0566	0.0281	0.5778	0.0689	0.0401	0.596
	scaffold5042.4	0.0152	0.2265	0.5888	0.1695	0.005712	0.025576	0.059403	0.0131	0.2197	0.5844	0.0172	0.2351	0.5935
	scaffold1454.6	0.0189	0.0125	0.5887	0.3799	0.007679	0.008718	0.061845	0.0157	0.0069	0.5811	0.0235	0.0183	0.5965
	scaffold1742.9	0.1141	0.2	0.5887	0.0972	0.014228	0.029196	0.061436	0.1116	0.1905	0.5722	0.1159	0.2152	0.6011
	scaffold1948.6	0.1769	0.0313	0.5886	0.2032	0.018504	0.013611	0.05752	0.1738	0.028	0.5839	0.1817	0.0383	0.595
	scaffold2420.7	0.0643	0.5885	0.0976	0.2496	0.014859	0.165128	0.155725	0.06	0.3742	0.0795	0.07	0.6121	0.2972
	scaffold593.2	0.0315	0.0867	0.5884	0.2934	0.011903	0.015066	0.058018	0.0263	0.0799	0.5832	0.0359	0.091	0.5986
	scaffold626.6	0.1002	0	0.5884	0.3114	0.015084	0.004439	0.057736	0.0942	0	0.5825	0.1081	0	0.5939
	scaffold1622.5	0.1216	0	0.5882	0.2902	0.015876	0.049942	0.080367	0.1164	0	0.5842	0.1277	0	0.5959
	scaffold198.2	0.1559	0.0152	0.5882	0.2407	0.017935	0.009064	0.059465	0.1516	0.0117	0.5818	0.1607	0.0192	0.5967
	scaffold1608.8	0.1302	0.0208	0.588	0.261	0.019408	0.016574	0.059991	0.1235	0.0147	0.5747	0.1368	0.028	0.5974
	scaffold6483.3	0.0515	0	0.5879	0.3606	0.017564	0	0.058632	0.0439	0	0.5835	0.0566	0	0.5939
	scaffold1663.1	0.0759	0.2447	0.5878	0.0916	0.013759	0.028162	0.059226	0.0691	0.2382	0.5766	0.0851	0.2545	0.599
	scaffold64.3	0.1671	0.0303	0.5878	0.2148	0.029765	0.014279	0.060184	0.1637	0.0272	0.5818	0.1706	0.0382	0.5951
	scaffold1755.1	0.016	0.2048	0.5876	0.1916	0.004115	0.022016	0.057333	0.014	0.1987	0.5844	0.0179	0.21	0.5945
	scaffold5230.2	0.1211	0.0874	0.5876	0.2039	0.020684	0.01615	0.060041	0.1154	0.081	0.5835	0.1278	0.0932	0.5947
	scaffold954.7	0.1074	0.0195	0.5876	0.2855	0.018115	0.008648	0.061928	0.0999	0.0166	0.58	0.1172	0.0247	0.597
	scaffold10529.1	0.0744	0.0152	0.5875	0.3229	0.014372	0.010154	0.060675	0.0718	0.0099	0.5843	0.0766	0.0223	0.5973
	scaffold3101.4	0.5875	0	0.0785	0.334	0.059509	0.010213	0.016237	0.5821	0	0.0755	0.5943	0	0.0836
	scaffold2169.5	0.1017	0.0185	0.5871	0.2927	0.015467	0.01204	0.058992	0.0939	0.0105	0.5786	0.1069	0.0269	0.5985
	scaffold11472.1	0.1507	0	0.587	0.2623	0.019035	0	0.057319	0.145	0	0.5813	0.1562	0	0.5925
	scaffold3903.4	0.0043	0	0.5869	0.4088	0.005586	0	0.058066	0	0	0.5808	0.0088	0	0.593
	scaffold507.2	0.109	0.1558	0.5868	0.1484	0.012963	0.016565	0.057267	0.1066	0.1523	0.5833	0.1111	0.1605	0.5907
	scaffold3719.1	0.0705	0.1844	0.5866	0.1585	0.009465	0.022814	0.057736	0.0663	0.1794	0.5825	0.0733	0.1926	0.5926
	scaffold4657.1	0.1915	0.0382	0.5866	0.1837	0.046173	0.013162	0.064887	0.1781	0.0323	0.5764	0.2025	0.0436	0.5938
	scaffold3119.2	0.0368	0	0.5865	0.3767	0.011683	0.006239	0.062653	0.0324	0	0.5795	0.0412	0.0037	0.5915
	scaffold6602.1	0	0.5863	0	0.4137	0	0.057443	0.008234	0	0.582	0	0	0.5964	0
	scaffold860.3	0.058	0.0018	0.5863	0.3539	0.015833	0.011864	0.061325	0.0512	0	0.5779	0.0659	0.0082	0.5959
	scaffold1332.3	0.1043	0.1891	0.5862	0.1204	0.011605	0.019992	0.057139	0.1028	0.1854	0.5839	0.1056	0.1929	0.5919
	scaffold842.7	0.135	0	0.5862	0.2788	0.016656	0.003229	0.059039	0.1302	0	0.5837	0.1368	0	0.5929
	scaffold197.4	0.1938	0	0.5861	0.2201	0.029626	0.001979	0.058711	0.1827	0	0.5716	0.2111	0	0.5918
	scaffold4391.1	0.5861	0.0324	0	0.3815	0.061018	0.011723	0.013166	0.5814	0.0265	0	0.5951	0.0388	0
	scaffold3062.3	0.13	0.0278	0.5859	0.2563	0.016452	0.011635	0.05924	0.1257	0.0235	0.5763	0.137	0.0355	0.5921
	scaffold3471.5	0.0628	0.0732	0.5858	0.2782	0.012892	0.013101	0.05912	0.0556	0.0677	0.5831	0.0708	0.0767	0.5906
	scaffold3292.5	0.08	0.0299	0.5857	0.3044	0.013948	0.011317	0.057796	0.0718	0.0247	0.5776	0.0908	0.0387	0.5942
	scaffold1640.3	0.1793	0.5856	0	0.2351	0.033195	0.092016	0.07411	0.1742	0.5815	0	0.183	0.5908	0
	scaffold3548.3	0.5856	0.0805	0	0.3339	0.058887	0.01436	0	0.5817	0.0777	0	0.5917	0.0847	0
	scaffold431.2	0	0	0.5856	0.4144	0.003639	0	0.058225	0	0	0.5813	0	0	0.5915
	scaffold5327.1	0.0948	0.0918	0.5855	0.2279	0.017592	0.012569	0.058453	0.088	0.0878	0.5791	0.1014	0.0965	0.5922
	scaffold1767.5	0.0968	0	0.5854	0.3178	0.019909	0.008163	0.058513	0.0895	0	0.5782	0.1042	0.0092	0.5955
	scaffold305.7	0.0512	0.5853	0.1586	0.2049	0.011989	0.057345	0.022551	0.0466	0.584	0.1542	0.0577	0.5918	0.1621
	scaffold3755.4	0	0.5853	0	0.4147	0	0.057719	0.007478	0	0.5809	0	0	0.5917	0
	scaffold4264.2	0.1934	0.0751	0.5852	0.1463	0.0278	0.024899	0.059216	0.1884	0.0701	0.5792	0.1995	0.0817	0.595
	scaffold21224.1	0.0926	0.0307	0.5851	0.2916	0.012344	0.009283	0.059526	0.0882	0.0261	0.5813	0.0984	0.0349	0.5899
	scaffold2301.8	0.0047	0.1112	0.5851	0.299	0.009215	0.022322	0.059234	0.0019	0.1055	0.5735	0.0099	0.1198	0.5901
	scaffold1961.1	0.146	0.1569	0.585	0.1121	0.044906	0.028311	0.063646	0.1439	0.1521	0.5803	0.1504	0.1614	0.5886
	scaffold2519.2	0.1193	0.0154	0.585	0.2803	0.027124	0.01032	0.057956	0.1099	0.0074	0.5774	0.13	0.022	0.5908
	scaffold3739.1	0.196	0	0.5848	0.2192	0.024159	0.000366	0.059594	0.1878	0	0.5805	0.2022	0	0.595
	scaffold10410.2	0.2227	0	0.5847	0.1926	0.036962	0.016197	0.059828	0.2191	0	0.5818	0.2258	0	0.5898
	scaffold1062.7	0.5847	0.161	0	0.2543	0.058208	0.023319	0.004655	0.5782	0.158	0	0.5912	0.168	0
	scaffold16037.1	0	0	0.5847	0.4153	0	0.000297	0.057399	0	0	0.5795	0	0	0.5933
	scaffold220.13	0.008	0.1203	0.5845	0.2872	0.012023	0.022868	0.059081	0.0053	0.1151	0.5792	0.0108	0.127	0.5905
	scaffold917.8	0.0116	0.0644	0.5845	0.3395	0.009429	0.015401	0.058395	0.0089	0.0573	0.5782	0.018	0.0717	0.596
	scaffold3403.4	0	0.0789	0.5843	0.3368	0	0.015748	0.058095	0	0.0723	0.5756	0	0.0843	0.5922
	scaffold925.1	0	0	0.5843	0.4157	0.001358	3.83e-05	0.060298	0	0	0.5791	0	0	0.5938
	scaffold20352.1	0.0734	0	0.584	0.3426	0.024774	0.000456	0.066308	0.0685	0	0.574	0.0855	0	0.5902
	scaffold885.11	0.0362	0	0.584	0.3798	0.009141	0	0.058616	0.032	0	0.5814	0.0395	0	0.5901
	scaffold9836.1	0.099	0	0.584	0.317	0.017559	0	0.057549	0.0898	0	0.575	0.1098	0	0.5925
	scaffold201.10	0.0386	0.1119	0.5839	0.2656	0.011704	0.014005	0.056609	0.0323	0.1066	0.5801	0.0463	0.117	0.5884
	scaffold2724.5	0.0761	0.0376	0.5837	0.3026	0.011248	0.0093	0.061652	0.0725	0.0334	0.5791	0.0796	0.0416	0.593
	scaffold7461.2	0.0891	0.1315	0.5837	0.1957	0.014521	0.019717	0.059704	0.0834	0.1266	0.5774	0.0934	0.1391	0.5911
	scaffold13257.1	0	0	0.5836	0.4164	0	0	0.056962	0	0	0.5799	0	0	0.5868
	scaffold1147.1	0.0228	0.0371	0.5833	0.3568	0.011452	0.013489	0.059163	0.0153	0.0322	0.5751	0.0274	0.0442	0.5918
	scaffold154.2	0.091	0.5833	0	0.3257	0.013942	0.058231	0	0.0857	0.5757	0	0.0971	0.5882	0
	scaffold237.4	0.0676	0.0821	0.5831	0.2672	0.014334	0.019164	0.060637	0.0617	0.0775	0.5721	0.075	0.0906	0.5906
	scaffold751.2	0.1517	0	0.5831	0.2652	0.024571	0	0.058284	0.1457	0	0.577	0.1606	0	0.5912
	scaffold938.7	0.0126	0.0064	0.5831	0.3979	0.008504	0.008791	0.057224	0.007	0.0008	0.5762	0.0165	0.012	0.5928
	scaffold1090.3	0.5829	0	0.0424	0.3747	0.066609	0.001021	0.010752	0.5785	0	0.0408	0.5968	0	0.044
	scaffold634.10	0.5829	0	0.0796	0.3375	0.057763	0	0.015489	0.5783	0	0.0768	0.5903	0	0.0838
	scaffold3946.1	0.0132	0.062	0.5828	0.342	0.007211	0.014624	0.057373	0.0082	0.0556	0.5758	0.0178	0.0708	0.5928
	scaffold721.2	0.0166	0.0736	0.5824	0.3274	0.010964	0.020442	0.058637	0.0121	0.0664	0.5703	0.0222	0.0855	0.5938
	scaffold4422.2	0.5823	0.0123	0	0.4054	0.058523	0.012631	0	0.5783	0.0086	0	0.5886	0.0173	0
	scaffold564.4	0.1175	0	0.5823	0.3002	0.018138	0	0.058645	0.1108	0	0.5774	0.1235	0	0.5907
	scaffold1660.1	0.1858	0.0788	0.5821	0.1533	0.034196	0.015092	0.06383	0.1756	0.0728	0.5742	0.1965	0.0832	0.5884
	scaffold4319.2	0.2017	0.0508	0.582	0.1655	0.028076	0.014662	0.060042	0.1964	0.0428	0.5758	0.2096	0.0554	0.5894
	scaffold5918.3	0.0184	0	0.5819	0.3997	0.008667	0	0.057674	0.0147	0	0.5735	0.0224	0	0.5888
	scaffold8354.2	0.0271	0.0524	0.5818	0.3387	0.010864	0.011695	0.064241	0.0206	0.0471	0.5742	0.0343	0.0597	0.5925
	scaffold8091.1	0.0406	0	0.5817	0.3777	0.008509	0	0.056898	0.0352	0	0.5766	0.047	0	0.5867
	scaffold8390.1	0.0803	0	0.5816	0.3381	0.011828	0	0.058257	0.0743	0	0.5782	0.0839	0	0.588
	scaffold1938.9	0	0.0149	0.5814	0.4037	0.000354	0.011033	0.059882	0	0.0089	0.5767	0	0.0185	0.592
	scaffold4749.5	0	0	0.5813	0.4187	0	0.000412	0.066258	0	0	0.5795	0	0	0.5847
	scaffold738.5	0.0478	0.5813	0	0.3709	0.015396	0.059033	0.005472	0.0403	0.5762	0	0.0527	0.5868	0
	scaffold4650.1	0.0723	0	0.5812	0.3465	0.01073	0	0.057587	0.0671	0	0.5766	0.0758	0	0.5881
	scaffold1603.1	0.5811	0	0.1339	0.285	0.057291	0.002705	0.015215	0.5707	0	0.1291	0.5896	0	0.1383
	scaffold33.2	0.0092	0	0.5811	0.4097	0.007876	0.004316	0.056603	0.0054	0	0.5772	0.0127	0	0.5855
	scaffold4630.1	0.1875	0.047	0.5811	0.1844	0.023757	0.024527	0.059783	0.1819	0.0388	0.5762	0.1926	0.0546	0.5886
	scaffold4897.1	0.064	0.0844	0.5809	0.2707	0.037261	0.021585	0.066776	0.0606	0.081	0.5763	0.0676	0.0926	0.587
	scaffold6746.1	0.2029	0.011	0.5809	0.2052	0.024189	0.008592	0.060449	0.1957	0.006	0.5757	0.21	0.0151	0.5911
	scaffold174.2	0.0351	0.5808	0	0.3841	0.01073	0.057288	0	0.0313	0.5739	0	0.04	0.5859	0
	scaffold492.8	0	0.1835	0.5807	0.2358	0.002412	0.022205	0.059134	0	0.1739	0.5744	0	0.1906	0.5902
	scaffold8237.1	0.0036	0	0.5807	0.4157	0.005586	0	0.057418	0	0	0.5755	0.0071	0	0.5846
	scaffold2062.2	0.0003	0	0.5805	0.4192	0.009461	0.002582	0.060607	0	0	0.5759	0.0042	0	0.5915
	scaffold2610.8	0.5805	0.1181	0	0.3014	0.063441	0.016176	0	0.5734	0.114	0	0.589	0.122	0
	scaffold303.5	0	0	0.5805	0.4195	0.006653	0.000105	0.058335	0	0	0.5774	0	0	0.5914
	scaffold4589.1	0.0366	0.0859	0.5805	0.297	0.016357	0.023457	0.06207	0.0318	0.0794	0.5682	0.0439	0.0979	0.5878
	scaffold1172.6	0	0.0246	0.5804	0.395	0	0.011047	0.05999	0	0.0224	0.5765	0	0.0298	0.5873
	scaffold1414.3	0.0421	0.1008	0.5803	0.2768	0.013773	0.019055	0.062262	0.0345	0.098	0.5744	0.0506	0.107	0.588
	scaffold631.2	0.5803	0	0.0919	0.3278	0.057987	0.002743	0.016969	0.5753	0	0.0895	0.5872	0	0.0962
	scaffold1382.5	0.0993	0	0.5802	0.3205	0.022327	0.008202	0.057583	0.0931	0	0.574	0.1055	0.0072	0.5882
	scaffold2286.5	0	0.1828	0.5801	0.2371	0.004315	0.025991	0.061408	0	0.1739	0.5756	0	0.1881	0.5888
	scaffold1228.4	0.0375	0	0.58	0.3825	0.009512	0.001813	0.05706	0.0346	0	0.5773	0.0411	0	0.5897
	scaffold1367.4	0.1567	0.0652	0.58	0.1981	0.017522	0.014168	0.057936	0.1515	0.0591	0.5744	0.1602	0.0718	0.5898
	scaffold6067.2	0	0.0143	0.58	0.4057	0.000728	0.008056	0.058972	0	0.0105	0.5718	0	0.0187	0.5895
	scaffold2420.4	0.1501	0.058	0.5799	0.212	0.027386	0.050942	0.079794	0.1448	0.0434	0.5692	0.1581	0.0698	0.5922
	scaffold4664.1	0.5799	0	0.0575	0.3626	0.062755	0	0.041504	0.566	0	0	0.6051	0	0.0772
	scaffold100.5	0.017	0.0865	0.5797	0.3168	0.00928	0.055629	0.081022	0.0102	0.0769	0.5632	0.0214	0.0966	0.5887
	scaffold5225.1	0.1274	0	0.5795	0.2931	0.016689	0.00268	0.058072	0.1196	0	0.5715	0.1363	0	0.5866
	scaffold67.6	0.1602	0	0.5795	0.2603	0.023556	0.005198	0.05865	0.1539	0	0.5757	0.1687	0	0.5859
	scaffold4759.5	0.5794	0	0.1041	0.3165	0.059677	0	0.017318	0.5741	0	0.1001	0.5856	0	0.1078
	scaffold574.3	0.0559	0.0013	0.5792	0.3636	0.010693	0.014752	0.057297	0.0503	0	0.5688	0.0623	0.0145	0.5856
	scaffold1356.2	0.0143	0	0.5791	0.4066	0.010816	0.004307	0.056678	0.0099	0	0.574	0.0184	0	0.5867
	scaffold6822.1	0.166	0.0823	0.5791	0.1726	0.024002	0.015643	0.058335	0.1611	0.0782	0.574	0.1725	0.0875	0.5845
	scaffold10115.1	0.579	0	0.0656	0.3554	0.063005	0.020762	0.022226	0.5753	0	0.0617	0.5831	0	0.0699
	scaffold2375.1	0.0804	0.1021	0.5788	0.2387	0.013217	0.021959	0.059624	0.0731	0.093	0.5726	0.087	0.1123	0.5917
	scaffold4146.4	0.0262	0	0.5787	0.3951	0.009345	0.002831	0.05778	0.0201	0	0.5755	0.0317	0	0.5841
	scaffold2413.1	0.5785	0	0.1214	0.3001	0.074135	0.009497	0.058118	0.5721	0	0.1181	0.5858	0	0.1256
	scaffold3084.4	0.05	0.0701	0.5784	0.3015	0.016285	0.015806	0.056866	0.0395	0.0582	0.5709	0.0629	0.0804	0.5853
	scaffold13426.1	0.0682	0.0871	0.5781	0.2666	0.01315	0.157681	0.170103	0.0636	0.0744	0.5578	0.0736	0.1074	0.5949
	scaffold3258.2	0.0571	0.0414	0.5781	0.3234	0.012663	0.020307	0.057018	0.0554	0.0319	0.575	0.0629	0.0427	0.582
	scaffold6884.2	0	0.578	0	0.422	0.001293	0.057595	0.010031	0	0.573	0	0	0.5843	0
	scaffold868.4	0.1926	0	0.578	0.2294	0.024743	0	0.05615	0.1851	0	0.5724	0.2006	0	0.5841
	scaffold16187.1	0.5779	0.014	0.0015	0.4066	0.059647	0.013182	0.006793	0.5716	0.0113	0	0.5888	0.0173	0.0061
	scaffold2770.1	0.1046	0	0.5779	0.3175	0.02403	0.087333	0.110679	0.0971	0	0.5678	0.1145	0	0.5854
	scaffold826.1	0.0953	0.5779	0	0.3268	0.016888	0.058297	0	0.0846	0.5694	0	0.1045	0.5874	0
	scaffold2210.2	0.0913	0.0008	0.5778	0.3301	0.019104	0.008984	0.058764	0.079	0	0.5703	0.0968	0.0059	0.5854
	scaffold2271.7	0	0	0.5778	0.4222	0.000892	0.00066	0.057638	0	0	0.5744	0	0	0.5832
	scaffold3266.1	0.0456	0.09	0.5778	0.2866	0.013494	0.015312	0.05692	0.0396	0.0829	0.5745	0.0503	0.0955	0.585
	scaffold436.6	0.5778	0	0	0.4222	0.077161	0.009217	0	0.5765	0	0	0.5797	0	0
	scaffold590.1	0.0593	0.058	0.5778	0.3049	0.024049	0.019472	0.057247	0.048	0.0504	0.5696	0.0719	0.0655	0.5856
	scaffold17053.1	0.0294	0.0292	0.5777	0.3637	0.012013	0.01367	0.057274	0.026	0.025	0.5739	0.0319	0.0332	0.5834
	scaffold5354.1	0.0241	0	0.5777	0.3982	0.008941	0.002155	0.057183	0.0184	0	0.5731	0.0272	0	0.5861
	scaffold5948.1	0.1839	0.5777	0	0.2384	0.020313	0.056566	0	0.177	0.5717	0	0.1895	0.5828	0
	scaffold1679.5	0.1847	0.0267	0.5773	0.2113	0.0225	0.011539	0.057156	0.1798	0.021	0.5707	0.1915	0.0312	0.5845
	scaffold1454.8	0.1378	0	0.5772	0.285	0.019019	0.00362	0.06125	0.1287	0	0.5675	0.1489	0	0.5854
	scaffold436.14	0.1758	0.1626	0.5772	0.0844	0.025096	0.037572	0.066079	0.1703	0.1504	0.5576	0.1872	0.1799	0.5922
	scaffold610.5	0.0111	0.0914	0.5772	0.3203	0.006717	0.013505	0.059952	0.0085	0.0857	0.5676	0.016	0.0989	0.584
	scaffold4795.1	0.0207	0	0.577	0.4023	0.011998	0	0.058158	0.0116	0	0.5729	0.0251	0	0.5824
	scaffold713.1	0.5769	0	0.0551	0.368	0.057899	0.026017	0.016291	0.571	0	0.052	0.5842	0	0.0587
	scaffold344.5	0	0.1133	0.5768	0.3099	0.001729	0.014207	0.057446	0	0.1086	0.5704	0	0.1174	0.5826
	scaffold4917.2	0.0671	0.0404	0.5768	0.3157	0.01622	0.013355	0.05682	0.0613	0.0353	0.5721	0.075	0.0484	0.5849
	scaffold5229.4	0.0453	0.0986	0.5768	0.2793	0.01325	0.018312	0.058064	0.0424	0.0954	0.5728	0.0468	0.1017	0.5816
	scaffold220.17	0	0.0543	0.5767	0.369	0.001379	0.013628	0.05865	0	0.0493	0.5684	0	0.0589	0.5941
	scaffold3407.1	0	0.1553	0.5767	0.268	0	0.029325	0.060761	0	0.1464	0.5658	0	0.1635	0.5858
	scaffold185.6	0	0.022	0.5766	0.4014	0	0.009633	0.060159	0	0.0175	0.571	0	0.0303	0.5841
	scaffold4278.3	0.0436	0.5765	0	0.3799	0.013296	0.057876	0.003915	0.035	0.5701	0	0.0519	0.5822	0
	scaffold1902.2	0.032	0	0.5763	0.3917	0.008267	0.00844	0.056851	0.0287	0	0.5738	0.0339	0	0.5816
	scaffold9777.1	0.0275	0	0.5763	0.3962	0.014425	0.000447	0.059357	0.0241	0	0.5722	0.0325	0	0.5797
	scaffold9034.1	0.1248	0	0.5762	0.299	0.015785	0	0.056925	0.1179	0	0.5732	0.1302	0	0.5815
	scaffold2180.1	0.5759	0.0554	0	0.3687	0.058821	0.013481	0	0.5653	0.0505	0	0.5858	0.0608	0
	scaffold8172.1	0	0	0.5759	0.4241	0	0	0.059578	0	0	0.5724	0	0	0.5792
	scaffold812.1	0.1835	0.1218	0.5758	0.1189	0.023793	0.018243	0.058143	0.1803	0.1189	0.571	0.1898	0.1265	0.5794
	scaffold1604.1	0.1425	0.0324	0.5756	0.2495	0.02424	0.016493	0.061406	0.1385	0.0252	0.5676	0.1485	0.0419	0.5866
	scaffold6454.2	0.0683	0	0.5756	0.3561	0.011767	0.006272	0.056571	0.0636	0	0.5717	0.0734	0.003	0.5795
	scaffold10529.2	0	0.5754	0.0038	0.4208	0.00621	0.142486	0.129632	0	0.5619	0	0	0.5848	0.0105
	scaffold1742.10	0.1371	0.5754	0	0.2875	0.027128	0.219986	0.222044	0.1311	0.5191	0	0.1468	0.5853	0
	scaffold7823.2	0.109	0.0018	0.5754	0.3138	0.019832	0.0083	0.059564	0.0993	0	0.5649	0.1215	0.0088	0.5862
	scaffold4203.1	0.1741	0.5753	0	0.2506	0.021801	0.080168	0.061329	0.1718	0.5702	0	0.1796	0.5787	0
	scaffold10390.1	0.0121	0	0.5752	0.4127	0.009359	0.006562	0.060275	0.0084	0	0.5714	0.0178	0	0.5869
	scaffold1239.7	0.1382	0	0.5752	0.2866	0.017661	0	0.060828	0.1339	0	0.5713	0.1437	0	0.5842
	scaffold885.17	0	0	0.5752	0.4248	0	0	0.058771	0	0	0.5723	0	0	0.5788
	scaffold14613.1	0	0.0212	0.575	0.4038	0.043294	0.008653	0.077362	0	0.0169	0.5674	0	0.0255	0.5942
	scaffold1233.4	0.0356	0.1256	0.5748	0.264	0.014366	0.253648	0.263816	0.0324	0.1186	0.0368	0.0445	0.6457	0.5863
	scaffold2248.3	0.1747	0	0.5747	0.2506	0.020208	0.001786	0.056569	0.1686	0	0.5674	0.1846	0	0.5814
	scaffold5288.1	0	0	0.5747	0.4253	0.005545	0.000239	0.057689	0	0	0.5668	0	0	0.5815
	scaffold5680.6	0.134	0.0219	0.5746	0.2695	0.025517	0.012332	0.061037	0.1253	0.0145	0.5634	0.1439	0.0297	0.5886
	scaffold3662.5	0.1156	0.1877	0.5743	0.1224	0.022453	0.021947	0.061218	0.1123	0.1831	0.5708	0.1195	0.1931	0.58
	scaffold6165.3	0.1311	0	0.5741	0.2948	0.018806	0	0.05896	0.127	0	0.5698	0.1372	0	0.5818
	scaffold455.5	0	0	0.574	0.426	0.004767	0.00362	0.057204	0	0	0.5693	0.0016	0	0.5858
	scaffold1888.7	0.0794	0	0.5739	0.3467	0.0118	0	0.056099	0.0744	0	0.5697	0.0856	0	0.5806
	scaffold1226.1	0.0177	0.0002	0.5738	0.4083	0.008017	0.005134	0.058512	0.0144	0	0.5692	0.0209	0.0041	0.5787
	scaffold182.12	0.1572	0.0024	0.5738	0.2666	0.022036	0.006015	0.059773	0.1518	0	0.5699	0.1626	0.0078	0.5822
	scaffold5479.1	0.5738	0.0345	0.0437	0.348	0.060388	0.037928	0.013608	0.5651	0.0239	0.0371	0.5842	0.0487	0.0477
	scaffold753.1	0.0056	0	0.5738	0.4206	0.00784	0.004803	0.056279	0	0	0.5663	0.0121	0	0.5802
	scaffold240.6	0.0561	0.0898	0.5736	0.2805	0.00887	0.014794	0.056371	0.0524	0.0819	0.5688	0.0596	0.0958	0.5796
	scaffold5242.2	0.1455	0	0.5732	0.2813	0.018794	0	0.0561	0.1348	0	0.5671	0.1525	0	0.583
	scaffold64.14	0.0738	0	0.5732	0.353	0.010902	0.00199	0.056865	0.0704	0	0.5712	0.0773	0	0.5781
	scaffold9330.1	0.0298	0	0.5731	0.3971	0.014411	0.000211	0.060434	0.0253	0	0.5708	0.0312	0	0.5793
	scaffold797.1	0.0891	0.1904	0.5727	0.1478	0.017056	0.03631	0.063905	0.0873	0.1842	0.5642	0.0929	0.2024	0.5816
	scaffold1585.5	0.0109	0.0079	0.5726	0.4086	0.006244	0.008096	0.056032	0.0069	0.0032	0.5664	0.0144	0.0122	0.5802
	scaffold3720.3	0.5726	0	0	0.4274	0.05773	0.003041	0	0.568	0	0	0.5806	0	0
	scaffold10246.2	0.1132	0	0.5724	0.3144	0.01734	0.002401	0.057525	0.1075	0	0.5676	0.1177	0	0.581
	scaffold226.16	0.019	0	0.5724	0.4086	0.018029	0.014886	0.059728	0.0097	0	0.5599	0.03	0	0.5796
	scaffold3663.1	0.0146	0	0.5722	0.4132	0.013633	0.006904	0.056958	0.0063	0	0.5648	0.025	0.0033	0.5807
	scaffold2003.1	0.033	0.0192	0.5721	0.3757	0.013014	0.010282	0.056048	0.0246	0.0147	0.5679	0.0405	0.0247	0.5755
	scaffold1001.1	0.0746	0.0478	0.5719	0.3057	0.032186	0.024257	0.073754	0.0709	0.041	0.5608	0.0829	0.0569	0.5835
	scaffold4113.1	0.1206	0.0246	0.5719	0.2829	0.018818	0.011993	0.061167	0.1139	0.0181	0.5602	0.1272	0.0291	0.5917
	scaffold5392.1	0.0901	0	0.5718	0.3381	0.024048	0	0.056906	0.0842	0	0.5613	0.1022	0	0.577
	scaffold9944.1	0	0.5718	0	0.4282	0.006503	0.186407	0.188816	0	0.5669	0	0.0029	0.5772	0
	scaffold8901.2	0.078	0.0142	0.5717	0.3361	0.017254	0.007933	0.058404	0.0707	0.0078	0.5673	0.0847	0.0178	0.576
	scaffold7012.1	0.0852	0.1373	0.5714	0.2061	0.010235	0.02024	0.057628	0.0818	0.1316	0.5589	0.088	0.1495	0.5814
	scaffold5509.1	0.0278	0.0371	0.5713	0.3638	0.009337	0.015799	0.05945	0.0233	0.0328	0.5661	0.0322	0.0491	0.5805
	scaffold2234.6	0.0467	0.0036	0.5712	0.3785	0.012228	0.005185	0.056133	0.042	0	0.568	0.0506	0.0071	0.5766
	scaffold1675.2	0.0322	0	0.571	0.3968	0.010391	0.00303	0.055975	0.0269	0	0.5659	0.0385	0	0.5786
	scaffold17892.1	0.0525	0.0206	0.571	0.3559	0.015578	0.010583	0.059195	0.0446	0.0152	0.559	0.0613	0.0256	0.584
	scaffold2258.2	0.0816	0.1234	0.571	0.224	0.021476	0.016612	0.058984	0.0729	0.1166	0.5621	0.0913	0.1308	0.5803
	scaffold4124.4	0	0.571	0	0.429	0.004576	0.057899	0.008835	0	0.5639	0	0.0018	0.5779	0.0011
	scaffold7683.1	0.571	0	0.0324	0.3966	0.057925	0.005308	0.006703	0.566	0	0.0305	0.58	0	0.0347
	scaffold4013.2	0.0643	0.0927	0.5709	0.2721	0.019061	0.016148	0.059084	0.0593	0.0852	0.5605	0.0697	0.1021	0.582
	scaffold9917.1	0.221	0.0739	0.5708	0.1343	0.051025	0.050741	0.071681	0.2144	0.0624	0.5613	0.2335	0.0812	0.5832
	scaffold2036.6	0.0753	0	0.5706	0.3541	0.018704	0.001853	0.057054	0.0668	0	0.5626	0.0884	0	0.5762
	scaffold2386.1	0.0907	0	0.5701	0.3392	0.015021	0	0.056051	0.083	0	0.5634	0.1001	0	0.5747
	scaffold319.6	0.0936	0.0863	0.5701	0.25	0.01334	0.014602	0.058098	0.0908	0.0807	0.5656	0.0988	0.0934	0.577
	scaffold3419.6	0.1684	0.0548	0.57	0.2068	0.02506	0.012213	0.059628	0.1615	0.0497	0.563	0.1757	0.0601	0.5775
	scaffold3674.1	0.1158	0	0.57	0.3142	0.014902	0.000278	0.057364	0.1102	0	0.5667	0.1194	0	0.5779
	scaffold590.18	0	0.038	0.57	0.392	0.001871	0.013255	0.058382	0	0.0266	0.5622	0	0.0418	0.5797
	scaffold3770.3	0	0	0.5698	0.4302	0.005384	0.004517	0.057001	0	0	0.5612	0.0016	0.0003	0.575
	scaffold130.6	0.0397	0.0106	0.5697	0.38	0.019961	0.010122	0.057777	0.0323	0.0021	0.5647	0.0486	0.0148	0.5799
	scaffold1828.4	0.1672	0.5697	0	0.2631	0.018659	0.055607	0	0.1612	0.5648	0	0.1731	0.5746	0
	scaffold3667.3	0.0661	0.0227	0.5697	0.3415	0.015267	0.015203	0.060955	0.0599	0.0151	0.5552	0.0739	0.0329	0.586
	scaffold6272.2	0.1509	0	0.5697	0.2794	0.015738	0.000713	0.055324	0.1455	0	0.564	0.1548	0	0.5744
	scaffold8082.1	0	0	0.5697	0.4303	0.002585	0	0.05691	0	0	0.5611	0	0	0.5817
	scaffold3491.7	0.0201	0	0.5695	0.4104	0.023838	0.02677	0.056132	0.0125	0	0.5635	0.0459	0.0314	0.5764
	scaffold5057.1	0.0028	0.0132	0.5695	0.4145	0.006793	0.013353	0.059217	0	0.0006	0.5589	0.0122	0.0263	0.5814
	scaffold1650.1	0.0718	0	0.5692	0.359	0.014984	0	0.057635	0.0691	0	0.565	0.0754	0	0.576
	scaffold198.5	0.0577	0.0395	0.5691	0.3337	0.014123	0.012448	0.056728	0.0492	0.0337	0.5587	0.0683	0.0455	0.5786
	scaffold5229.3	0.0724	0.2466	0.5691	0.1119	0.00928	0.025004	0.055534	0.0703	0.2421	0.5655	0.0746	0.2517	0.5734
	scaffold7302.1	0.1101	0.0073	0.569	0.3136	0.024598	0.010571	0.057128	0.1009	0.0011	0.5584	0.1185	0.014	0.5767
	scaffold15475.1	0.0494	0	0.5689	0.3817	0.009022	0	0.055965	0.0466	0	0.5646	0.0528	0	0.5753
	scaffold3289.3	0.0834	0.1757	0.5689	0.172	0.011352	0.020757	0.05655	0.0812	0.167	0.5623	0.0892	0.1823	0.5771
	scaffold415.9	0.0583	0.1527	0.5689	0.2201	0.010459	0.017218	0.056058	0.0552	0.1491	0.5636	0.0638	0.1578	0.5743
	scaffold10771.1	0.5688	0.1433	0	0.2879	0.055657	0.024642	0.023749	0.5657	0.1397	0	0.575	0.1463	0
	scaffold3403.2	0.0093	0.0281	0.5688	0.3938	0.011426	0.016121	0.057279	0	0.017	0.5612	0.0184	0.0371	0.5814
	scaffold499.7	0	0.0152	0.5688	0.416	0	0.01164	0.057414	0	0.0094	0.5656	0	0.0226	0.5816
	scaffold2349.4	0.0781	0.5687	0.0326	0.3206	0.013642	0.100514	0.090114	0.07	0.5538	0.0158	0.0852	0.5782	0.0551
	scaffold786.6	0.0523	0	0.5687	0.379	0.011689	0.004333	0.056393	0.0471	0	0.5623	0.0598	0	0.576
	scaffold1092.2	0.0622	0.5684	0	0.3694	0.014389	0.058433	0	0.0584	0.5642	0	0.0667	0.5783	0
	scaffold169.11	0.0313	0	0.5684	0.4003	0.008332	0	0.055973	0.0279	0	0.5633	0.0345	0	0.5769
	scaffold2211.5	0.0768	0.1187	0.5684	0.2361	0.014096	0.014147	0.056844	0.0719	0.1165	0.5634	0.0857	0.1235	0.576
	scaffold2761.1	0	0	0.5684	0.4316	0	0.005051	0.056168	0	0	0.5623	0	0.0007	0.5769
	scaffold757.10	0.1297	0.0523	0.5684	0.2496	0.017741	0.015568	0.058527	0.1251	0.0462	0.5588	0.1347	0.0637	0.5804
	scaffold1232.7	0.1173	0.1406	0.5683	0.1738	0.015837	0.018074	0.055225	0.1126	0.1361	0.5637	0.1228	0.1466	0.5729
	scaffold698.3	0.0596	0.0018	0.5683	0.3703	0.010917	0.004295	0.057564	0.0538	0	0.5629	0.0655	0.0056	0.574
	scaffold1063.2	0.568	0	0	0.432	0.062181	0.003301	0	0.5632	0	0	0.5768	0	0
	scaffold2294.2	0.0623	0	0.568	0.3697	0.011094	0	0.056302	0.058	0	0.5645	0.0685	0	0.5742
	scaffold6591.2	0.0519	0.0755	0.5678	0.3048	0.012916	0.015368	0.059641	0.0481	0.0702	0.5636	0.0569	0.0846	0.5743
	scaffold7936.2	0	0	0.5677	0.4323	0.004242	0	0.05605	0	0	0.5643	0	0	0.5717
	scaffold1224.2	0.1856	0	0.5676	0.2468	0.033448	0	0.056996	0.1822	0	0.5623	0.1926	0	0.5719
	scaffold885.13	0	0.1131	0.5676	0.3193	0	0.016731	0.056557	0	0.1044	0.5598	0	0.1229	0.5757
	scaffold416.9	0	0	0.5674	0.4326	0.00413	0	0.056792	0	0	0.5635	0	0	0.5746
	scaffold4307.4	0.0005	0	0.5674	0.4321	0.007164	0.000782	0.056499	0	0	0.56	0.0049	0	0.5736
	scaffold5028.5	0.1456	0.5674	0.0127	0.2743	0.023536	0.084574	0.054321	0.1394	0.5572	0.0058	0.1483	0.58	0.0199
	scaffold8144.2	0.0247	0.0574	0.5673	0.3506	0.016524	0.016553	0.057261	0.0195	0.0514	0.5597	0.0305	0.0631	0.5761
	scaffold8998.2	0.1808	0	0.5673	0.2519	0.026434	0.00456	0.068164	0.1737	0	0.562	0.1886	0	0.5726
	scaffold9502.1	0.0216	0.0769	0.5673	0.3342	0.016338	0.014166	0.057211	0.0152	0.0703	0.5567	0.0301	0.0818	0.5722
	scaffold1209.5	0.1073	0.0235	0.5672	0.302	0.0139	0.018989	0.05659	0.1013	0.0162	0.5629	0.1142	0.0306	0.5801
	scaffold1577.2	0.5672	0	0.1552	0.2776	0.064275	0	0.034796	0.5562	0	0.15	0.5778	0	0.1612
	scaffold1836.1	0.1114	0.5672	0	0.3214	0.022075	0.064204	0.037968	0.1065	0.5594	0	0.1169	0.5727	0.0051
	scaffold8751.2	0.0365	0.0456	0.5672	0.3507	0.016422	0.01527	0.05537	0.0319	0.039	0.5638	0.0402	0.0496	0.5742
	scaffold1102.1	0.0122	0.042	0.5671	0.3787	0.012296	0.012778	0.059087	0.0077	0.0371	0.5576	0.0158	0.0479	0.5793
	scaffold4516.1	0.015	0.0532	0.5671	0.3647	0.011971	0.026201	0.06105	0.0067	0.0403	0.5569	0.0239	0.0636	0.5857
	scaffold8084.3	0.0306	0.0653	0.567	0.3371	0.015768	0.019214	0.056446	0.0234	0.0595	0.5584	0.0389	0.0769	0.5777
	scaffold7583.3	0.097	0.5669	0	0.3361	0.031338	0.067413	0.007508	0.092	0.5612	0	0.1012	0.5717	0
	scaffold6514.1	0.053	0.023	0.5667	0.3573	0.012041	0.009978	0.056631	0.0452	0.0183	0.5616	0.0609	0.0282	0.5771
	scaffold3529.4	0.0738	0.0925	0.5666	0.2671	0.013713	0.05535	0.077845	0.0686	0.0799	0.5563	0.0787	0.0996	0.5785
	scaffold1744.8	0.1391	0	0.5664	0.2945	0.017138	0.006911	0.056555	0.1332	0	0.5623	0.1429	0.0051	0.5753
	scaffold3718.3	0.0413	0	0.5663	0.3924	0.015348	0.000837	0.062722	0.0345	0	0.5593	0.0479	0	0.5793
	scaffold503.1	0.0653	0.5662	0	0.3685	0.020175	0.059154	0.016843	0.0592	0.5606	0	0.0704	0.5775	0
	scaffold15268.1	0.1006	0	0.5661	0.3333	0.014393	0.002625	0.055936	0.0947	0	0.5603	0.1064	0	0.5751
	scaffold177.11	0.566	0	0	0.434	0.058613	0.005222	0	0.5595	0	0	0.5742	0	0
	scaffold5356.3	0.0563	0.0552	0.566	0.3225	0.013302	0.010465	0.058945	0.0464	0.0493	0.5594	0.0629	0.0616	0.574
	scaffold4671.2	0.0573	0.5658	0	0.3769	0.008401	0.056035	0	0.054	0.5615	0	0.0608	0.5747	0
	scaffold2252.2	0.0153	0.1108	0.5657	0.3082	0.008583	0.018392	0.058083	0.0125	0.1064	0.56	0.0193	0.1156	0.5792
	scaffold6220.1	0.5657	0.0386	0.0066	0.3891	0.060318	0.014404	0.006946	0.5535	0.0319	0.0024	0.5803	0.0423	0.0087
	scaffold5206.3	0.0451	0.0697	0.5654	0.3198	0.01564	0.015375	0.055972	0.036	0.0635	0.5529	0.0573	0.0762	0.5711
	scaffold2178.3	0.0805	0.0742	0.5653	0.28	0.054674	0.043633	0.057908	0.0611	0.0365	0.5576	0.1401	0.0953	0.5739
	scaffold3627.5	0.012	0.3091	0.5652	0.1137	0.007149	0.031494	0.054894	0.01	0.3066	0.5639	0.0146	0.3119	0.5681
	scaffold7991.3	0.1516	0	0.5652	0.2832	0.021555	0.003948	0.05735	0.1434	0	0.5576	0.1597	0	0.5697
	scaffold1725.1	0.0041	0	0.565	0.4309	0.013051	0	0.058444	0	0	0.5589	0.0092	0	0.5747
	scaffold366.3	0	0.0408	0.565	0.3942	0.00518	0.012506	0.057904	0	0.0359	0.5585	0	0.0469	0.5722
	scaffold5108.1	0.186	0.098	0.5649	0.1511	0.021928	0.013469	0.056084	0.1808	0.0933	0.5602	0.1915	0.1032	0.5702
	scaffold7509.1	0.5649	0.0802	0	0.3549	0.057568	0.014458	0.003573	0.5619	0.0776	0	0.5698	0.0853	0
	scaffold1482.3	0.1115	0	0.5648	0.3237	0.024333	0.014682	0.059008	0.0996	0	0.5596	0.1208	0	0.5761
	scaffold7179.1	0.0227	0.0614	0.5648	0.3511	0.007172	0.011336	0.055767	0.0206	0.0573	0.5596	0.0259	0.0662	0.5692
	scaffold5086.2	0.22	0.5646	0	0.2154	0.053145	0.059666	0.014002	0.2176	0.5632	0	0.2232	0.5667	0
	scaffold5577.6	0.07	0	0.5646	0.3654	0.017003	0.001857	0.057262	0.0631	0	0.5603	0.0789	0	0.5727
	scaffold1278.7	0.027	0.0602	0.5645	0.3483	0.009383	0.017256	0.059089	0.023	0.0523	0.5605	0.031	0.0677	0.5701
	scaffold6364.3	0	0.5644	0.1214	0.3142	0.003985	0.059036	0.016245	0	0.56	0.1177	0	0.5679	0.1256
	scaffold1758.4	0.0693	0.0135	0.5643	0.3529	0.040491	0.190631	0.221205	0.0588	0.0075	0.5509	0.0788	0.0279	0.575
	scaffold5106.2	0.0226	0.102	0.5643	0.3111	0.014616	0.01676	0.055756	0.0084	0.094	0.5596	0.03	0.1082	0.5724
	scaffold951.9	0.1691	0	0.5643	0.2666	0.019265	0.001512	0.054698	0.1655	0	0.5609	0.1731	0	0.5692
	scaffold6033.2	0.5642	0	0	0.4358	0.090518	0.014736	0.053656	0.5581	0	0	0.5698	0	0
	scaffold1109.1	0.5641	0	0.0596	0.3763	0.058395	0	0.016841	0.5564	0	0.0537	0.5795	0	0.0652
	scaffold1129.8	0.0427	0.1672	0.5641	0.226	0.01755	0.030581	0.064196	0.0387	0.163	0.5598	0.047	0.1745	0.5718
	scaffold15005.1	0	0.0363	0.5641	0.3996	0.000172	0.010438	0.056243	0	0.0325	0.5623	0	0.0425	0.5781
	scaffold14009.1	0.5639	0	0.257	0.1791	0.056472	0.034913	0.036966	0.5598	0	0.2544	0.5674	0	0.2619
	scaffold623.8	0	0.0708	0.5639	0.3653	0	0.01321	0.054967	0	0.0653	0.5597	0	0.0743	0.5703
	scaffold1824.1	0.0994	0.5637	0	0.3369	0.017138	0.055749	0	0.0899	0.5566	0	0.1096	0.5686	0
	scaffold1159.9	0.1355	0.0065	0.5634	0.2946	0.03206	0.013583	0.066669	0.1292	0	0.5547	0.1461	0.0143	0.5741
	scaffold417.3	0.188	0	0.5632	0.2488	0.019798	0	0.056361	0.1841	0	0.5588	0.194	0	0.5696
	scaffold6348.2	0.0499	0	0.5631	0.387	0.008821	0	0.055772	0.0451	0	0.5592	0.0552	0	0.5716
	scaffold222.6	0.0283	0.0322	0.5629	0.3766	0.017773	0.012402	0.056086	0.0215	0.0248	0.5527	0.0366	0.039	0.5705
	scaffold2500.1	0.0632	0	0.5629	0.3739	0.012471	0.00177	0.055975	0.0587	0	0.5591	0.0683	0	0.5709
	scaffold6242.3	0.0553	0.0202	0.5628	0.3617	0.012617	0.010446	0.058873	0.049	0.0142	0.5489	0.0628	0.0262	0.5773
	scaffold9663.2	0	0.2427	0.5628	0.1945	0.002732	0.036445	0.059363	0	0.2289	0.5499	0	0.2516	0.58
	scaffold2932.4	0.0127	0.0622	0.5627	0.3624	0.02719	0.022563	0.061388	0.0064	0.0555	0.5512	0.0229	0.0713	0.5766
	scaffold75.16	0.1193	0.0581	0.5627	0.2599	0.016352	0.012581	0.055341	0.1135	0.0523	0.559	0.1244	0.0646	0.5705
	scaffold8335.2	0.02	0	0.5627	0.4173	0.009235	0	0.060509	0.0177	0	0.5585	0.0241	0	0.5668
	scaffold5491.3	0.5625	0.1429	0	0.2946	0.054993	0.024387	0	0.5582	0.1392	0	0.5678	0.1505	0
	scaffold5532.2	0.0657	0.0808	0.5624	0.2911	0.010633	0.014518	0.055595	0.0611	0.0748	0.5579	0.0693	0.0874	0.5683
	scaffold111.6	0.0066	0	0.5623	0.4311	0.008844	0.000584	0.055953	0.0018	0	0.5564	0.0106	0	0.5675
	scaffold4580.3	0.145	0	0.5623	0.2927	0.025943	0.005508	0.059131	0.1308	0	0.5553	0.1534	0	0.5749
	scaffold481.4	0.1432	0.0545	0.5622	0.2401	0.01668	0.01409	0.055611	0.1383	0.0491	0.5562	0.1504	0.0647	0.5694
	scaffold5869.1	0.0158	0.0172	0.5621	0.4049	0.010446	0.015705	0.057165	0.0126	0.0133	0.5587	0.0183	0.0212	0.5705
	scaffold163.4	0	0.0566	0.562	0.3814	0	0.014612	0.057795	0	0.0483	0.5478	0	0.0663	0.5749
	scaffold9316.1	0	0.0097	0.5619	0.4284	0.006388	0.020809	0.056592	0	0.0047	0.5559	0	0.0157	0.5666
	scaffold9287.4	0	0	0.5618	0.4382	0.005899	0	0.058436	0	0	0.5593	0	0	0.5658
	scaffold2114.3	0.0252	0	0.5617	0.4131	0.007477	0.010113	0.057464	0.0208	0	0.5517	0.0278	0.0007	0.5679
	scaffold1734.2	0.098	0	0.5616	0.3404	0.013819	0	0.058138	0.0933	0	0.5577	0.1026	0	0.5687
	scaffold1151.7	0.0574	0.0274	0.5613	0.3539	0.016276	0.010733	0.057367	0.0541	0.0235	0.5519	0.0639	0.0345	0.5692
	scaffold1938.10	0.033	0	0.5613	0.4057	0.010087	0	0.057748	0.0271	0	0.5572	0.0376	0	0.5685
	scaffold5354.3	0.5613	0	0	0.4387	0.057968	0.011152	0.008716	0.5586	0	0	0.5652	0	0
	scaffold4718.2	0	0.0052	0.5612	0.4336	0	0.011778	0.056548	0	0	0.5529	0	0.0123	0.5704
	scaffold1034.5	0.0223	0.2705	0.561	0.1462	0.015664	0.029242	0.054241	0.0189	0.265	0.5586	0.0272	0.2749	0.5661
	scaffold1101.16	0	0.561	0	0.439	0	0.055788	0	0	0.5527	0	0	0.5697	0
	scaffold6944.1	0.5609	0	0.2408	0.1983	0.078075	0	0.052674	0.5574	0	0.2373	0.5659	0	0.2434
	scaffold3527.2	0.0294	0	0.5608	0.4098	0.009333	0	0.056863	0.0255	0	0.557	0.0325	0	0.5694
	scaffold5305.5	0.0712	0.0238	0.5606	0.3444	0.016048	0.011699	0.058205	0.0666	0.0162	0.5575	0.0763	0.0288	0.5713
	scaffold671.5	0.076	0	0.5606	0.3634	0.013353	0	0.056123	0.0734	0	0.5575	0.0794	0	0.5694
	scaffold220.23	0	0	0.5605	0.4395	0.004764	0	0.056179	0	0	0.555	0.0019	0	0.5662
	scaffold661.13	0.0568	0.021	0.5605	0.3617	0.023277	0.013473	0.057719	0.0443	0.0131	0.5487	0.0706	0.0253	0.571
	scaffold3957.1	0.103	0.0038	0.5603	0.3329	0.017777	0.012957	0.056439	0.0962	0	0.5529	0.1096	0.0126	0.5693
	scaffold6130.1	0.1378	0.0456	0.5602	0.2564	0.021483	0.01282	0.060274	0.1321	0.038	0.552	0.1431	0.0517	0.5748
	scaffold5835.1	0.1828	0.56	0	0.2572	0.034455	0.05782	0	0.1791	0.5558	0	0.1884	0.5665	0
	scaffold64.4	0.029	0	0.56	0.411	0.008883	0.005548	0.063277	0.026	0	0.5564	0.0326	0.0024	0.565
	scaffold984.4	0.047	0.0929	0.5599	0.3002	0.063438	0.022968	0.073122	0.042	0.09	0.5539	0.051	0.0984	0.5644
	scaffold10878.1	0.0358	0.5595	0.0971	0.3076	0.010632	0.055901	0.018313	0.0317	0.5546	0.0897	0.0412	0.5654	0.1032
	scaffold1113.8	0.1974	0.0128	0.5595	0.2303	0.033257	0.008198	0.05537	0.1861	0.0067	0.5522	0.2082	0.0169	0.5664
	scaffold1609.4	0.1776	0.0287	0.5595	0.2342	0.025375	0.012376	0.055392	0.1732	0.0236	0.5546	0.1843	0.0352	0.565
	scaffold5247.1	0.0423	0	0.5594	0.3983	0.009152	0.001365	0.05512	0.0366	0	0.5547	0.046	0	0.5642
	scaffold64.16	0.0796	0	0.5594	0.361	0.013592	0.008223	0.054758	0.0757	0	0.5537	0.0855	0	0.5647
	scaffold1032.1	0.0426	0	0.5591	0.3983	0.009781	0	0.058338	0.0369	0	0.554	0.0472	0	0.5673
	scaffold480.3	0	0.1662	0.5591	0.2747	0	0.033785	0.062092	0	0.1523	0.5444	0	0.179	0.5731
	scaffold796.6	0.2254	0.5591	0	0.2155	0.030575	0.056101	0	0.2207	0.5542	0	0.2315	0.563	0
	scaffold4218.1	0	0.5589	0.0816	0.3595	0.001007	0.054732	0.01504	0	0.5534	0.0778	0	0.567	0.0882
	scaffold4988.2	0.2227	0	0.5589	0.2184	0.038692	0	0.065693	0.2152	0	0.5521	0.2319	0	0.5674
	scaffold5878.2	0	0	0.5587	0.4413	0	0	0.055911	0	0	0.557	0	0	0.5629
	scaffold1526.4	0.5586	0.1064	0	0.335	0.064604	0.033183	0.054268	0.5539	0.099	0	0.5728	0.1086	0
	scaffold650.2	0.0946	0	0.5586	0.3468	0.015226	0.002328	0.056838	0.0873	0	0.5504	0.1003	0	0.5687
	scaffold904.4	0.0165	0.0595	0.5586	0.3654	0.007687	0.011642	0.055671	0.0145	0.0549	0.5522	0.0194	0.0652	0.5637
	scaffold457.5	0.0138	0	0.5585	0.4277	0.053208	0.006691	0.080663	0.0044	0	0.5494	0.0191	0.0013	0.5737
	scaffold2343.8	0.043	0.1834	0.5584	0.2152	0.01347	0.019862	0.055704	0.0367	0.178	0.5507	0.0513	0.1868	0.5685
	scaffold4840.1	0.0332	0.0647	0.5584	0.3437	0.009843	0.013146	0.058294	0.0287	0.0562	0.5493	0.038	0.0696	0.5701
	scaffold1002.11	0.0093	0.1387	0.5582	0.2938	0.010275	0.017925	0.054981	0.0044	0.1342	0.5542	0.0158	0.1434	0.5627
	scaffold1315.4	0.0805	0.5582	0	0.3613	0.019924	0.056267	0.000718	0.0742	0.5549	0	0.0863	0.5637	0
	scaffold6324.1	0	0	0.5582	0.4418	0	0	0.056961	0	0	0.5541	0	0	0.5647
	scaffold7902.1	0.0575	0.1014	0.5582	0.2829	0.010892	0.017708	0.055609	0.054	0.0948	0.554	0.0602	0.1076	0.5679
	scaffold130.20	0.0814	0	0.5581	0.3605	0.022162	0.011465	0.058465	0.0754	0	0.5531	0.0872	0	0.5673
	scaffold988.1	0.1338	0.0559	0.558	0.2523	0.027655	0.015505	0.056285	0.1281	0.0527	0.5533	0.139	0.0618	0.5631
	scaffold1863.2	0.0598	0	0.5578	0.3824	0.013046	0.002441	0.055481	0.0526	0	0.5513	0.0672	0	0.5713
	scaffold1266.1	0.0042	0	0.5577	0.4381	0.006972	0	0.054731	0	0	0.555	0.0066	0	0.5635
	scaffold3188.2	0.084	0	0.5577	0.3583	0.011924	0	0.054754	0.0811	0	0.5532	0.0902	0	0.5645
	scaffold5431.5	0.0642	0.5574	0	0.3784	0.017305	0.054571	0	0.0568	0.5522	0	0.0684	0.5619	0
	scaffold1137.9	0.0541	0	0.5573	0.3886	0.015633	0	0.054937	0.0477	0	0.5481	0.0686	0	0.5636
	scaffold3500.2	0.5573	0	0.0911	0.3516	0.055329	0	0.027903	0.5508	0	0.0874	0.5672	0	0.0963
	scaffold356.1	0.5573	0	0.0471	0.3956	0.058274	0	0.021757	0.5421	0	0.038	0.5778	0	0.0615
	scaffold4973.1	0.032	0	0.5573	0.4107	0.007621	0	0.054697	0.029	0	0.5528	0.0353	0	0.5623
	scaffold5631.1	0	0.0477	0.5571	0.3952	0.002348	0.01076	0.057181	0	0.0413	0.5484	0	0.0547	0.5695
	scaffold761.1	0.0105	0.0069	0.5571	0.4255	0.00996	0.011496	0.055934	0.0047	0	0.5531	0.0177	0.0116	0.562
	scaffold143.20	0.0974	0.557	0	0.3456	0.01463	0.132508	0.119702	0.0916	0.5482	0	0.1046	0.5635	0
	scaffold81.3	0.1124	0.557	0	0.3306	0.023072	0.076557	0.063217	0.1018	0.5503	0	0.1196	0.5677	0
	scaffold432.2	0.0113	0.0503	0.5569	0.3815	0.009782	0.016881	0.061242	0.0063	0.0396	0.5395	0.0178	0.0615	0.573
	scaffold2551.4	0.0373	0.0031	0.5567	0.4029	0.012649	0.010228	0.057074	0.0298	0	0.5509	0.0434	0.0077	0.5638
	scaffold269.7	0.0462	0.5566	0	0.3972	0.020417	0.057461	0.023231	0.0386	0.5459	0	0.0579	0.567	0
	scaffold7281.1	0.5565	0	0.0509	0.3926	0.056283	0.004827	0.015097	0.5527	0	0.0478	0.5644	0	0.0543
	scaffold8366.1	0.0487	0	0.5561	0.3952	0.012119	0.005609	0.054759	0.0441	0	0.5519	0.0575	0	0.5616
	scaffold1950.13	0.069	0.1242	0.556	0.2508	0.009559	0.016512	0.055171	0.0661	0.1194	0.5526	0.0726	0.1324	0.5641
	scaffold745.6	0.1607	0.556	0	0.2833	0.027676	0.178567	0.181694	0.1532	0.5512	0	0.1652	0.5638	0
	scaffold5018.4	0	0.2065	0.5559	0.2376	0.002849	0.021943	0.054933	0	0.2011	0.5533	0	0.2111	0.5606
	scaffold10122.1	0.2004	0.0142	0.5558	0.2296	0.024043	0.010226	0.056224	0.1931	0.0107	0.5514	0.2067	0.0176	0.5669
	scaffold1235.3	0.0373	0.0904	0.5557	0.3166	0.009856	0.02419	0.058843	0.0347	0.0845	0.5486	0.0394	0.1	0.5661
	scaffold1521.20	0.5555	0.0535	0.0478	0.3432	0.222248	0.079903	0.172195	0.1759	0.0451	0.0342	0.5943	0.1991	0.3495
	scaffold660.7	0.0374	0.0625	0.5554	0.3447	0.013002	0.015943	0.054227	0.0316	0.0526	0.5502	0.0424	0.0693	0.5621
	scaffold412.13	0	0.0305	0.5553	0.4142	0	0.011963	0.05515	0	0.026	0.5506	0	0.0332	0.5646
	scaffold1505.1	0.1373	0	0.5552	0.3075	0.015744	0	0.05448	0.1321	0	0.5515	0.1404	0	0.5606
	scaffold214.1	0	0	0.5551	0.4449	0.002511	0.004548	0.05821	0	0	0.551	0	0	0.5641
	scaffold5527.8	0.0876	0	0.5551	0.3573	0.016209	0	0.058717	0.0828	0	0.5508	0.0923	0	0.5642
	scaffold4397.2	0.0235	0.1824	0.5549	0.2392	0.009893	0.02225	0.054396	0.0205	0.1791	0.5513	0.0278	0.1853	0.56
	scaffold2157.4	0.1322	0	0.5547	0.3131	0.02145	0.165811	0.195777	0.1283	0	0.5442	0.1398	0	0.5626
	scaffold2728.4	0.0188	0.2368	0.5547	0.1897	0.010018	0.025179	0.054891	0.0138	0.2307	0.5496	0.0256	0.243	0.5603
	scaffold6327.6	0.5547	0	0	0.4453	0.058261	0.003831	0.00045	0.5507	0	0	0.5614	0	0
	scaffold728.3	0.5547	0	0.1115	0.3338	0.062331	9.58e-06	0.030803	0.542	0	0.1043	0.5637	0	0.1162
	scaffold1880.3	0.5546	0	0.0967	0.3487	0.141467	0.041135	0.105696	0.3392	0	0.0782	0.5786	0.0763	0.2466
	scaffold316.20	0.309	0.0163	0.5546	0.1201	0.042308	0.010001	0.058353	0.2886	0.0101	0.5359	0.3327	0.0246	0.571
	scaffold4349.1	0.5546	0	0	0.4454	0.054338	0	0.003857	0.5479	0	0	0.5621	0	0
	scaffold8597.1	0	0.0176	0.5546	0.4278	0.00581	0.010156	0.056143	0	0.0112	0.5471	0	0.0226	0.5635
	scaffold1095.4	0	0	0.5545	0.4455	0	0.006678	0.055651	0	0	0.55	0	0	0.5618
	scaffold1474.1	0.3111	0.5545	0	0.1344	0.033083	0.054023	0	0.3063	0.5517	0	0.3148	0.56	0
	scaffold2468.1	0.0242	0	0.5545	0.4213	0.015477	0	0.054418	0.0176	0	0.5428	0.0321	0	0.5597
	scaffold3004.1	0.222	0.5541	0	0.2239	0.025446	0.056433	0	0.2149	0.5509	0	0.2254	0.5605	0
	scaffold7852.1	0.5541	0.1419	0.1314	0.1726	0.143212	0.112725	0.025819	0.5042	0.1116	0.1252	0.5986	0.1821	0.1391
	scaffold3078.3	0.554	0	0	0.446	0.054752	0	0	0.5464	0	0	0.5595	0	0
	scaffold5619.2	0.0981	0.0996	0.554	0.2483	0.01484	0.016572	0.054579	0.0878	0.0933	0.5447	0.106	0.1058	0.5599
	scaffold751.3	0	0	0.554	0.446	0.007118	0.009215	0.05622	0	0	0.5417	0	0.0025	0.561
	scaffold1151.4	0.0011	0	0.5539	0.445	0.005473	0.005494	0.054639	0	0	0.5484	0.0052	0	0.559
	scaffold1382.17	0	0	0.5538	0.4462	0.002325	0.011233	0.054539	0	0	0.5437	0	0	0.5592
	scaffold4044.1	0.127	0	0.5538	0.3192	0.015413	0.000287	0.055536	0.1193	0	0.5478	0.1319	0	0.5619
	scaffold7975.1	0	0	0.5538	0.4462	9.58e-05	0.000785	0.054801	0	0	0.5503	0	0	0.562
	scaffold4471.2	0.2167	0.5537	0	0.2296	0.024409	0.055269	0.001102	0.2075	0.5478	0	0.2257	0.5611	0
	scaffold4032.3	0	0	0.5536	0.4464	0.000712	0.001088	0.055848	0	0	0.5492	0	0	0.5601
	scaffold1694.6	0.5535	0.1289	0	0.3176	0.055525	0.018418	0	0.5491	0.122	0	0.5682	0.1355	0
	scaffold1825.1	0.5534	0.2425	0	0.2041	0.054939	0.100254	0.117621	0.5339	0.0588	0	0.5609	0.2551	0.2219
	scaffold1728.2	0.5532	0.0289	0.2551	0.1628	0.067375	0.011514	0.043551	0.5453	0.0233	0.2508	0.5635	0.033	0.2597
	scaffold2676.2	0	0.5531	0	0.4469	0.009188	0.140022	0.127207	0	0.5492	0	0	0.5594	0
	scaffold4707.2	0.1282	0.045	0.553	0.2738	0.027027	0.014936	0.057208	0.1228	0.0403	0.5421	0.1334	0.0543	0.5612
	scaffold1209.6	0.0283	0.0107	0.5529	0.4081	0.009896	0.017173	0.056788	0.0223	0.0032	0.5455	0.0349	0.0151	0.5618
	scaffold272.13	0.0444	0.007	0.5528	0.3958	0.010485	0.010601	0.055212	0.0386	0.0014	0.5431	0.0515	0.0182	0.5651
	scaffold1392.7	0.5527	0.014	0	0.4333	0.072928	0.007979	0.016198	0.5476	0.0114	0	0.565	0.0184	0
	scaffold7664.2	0.1313	0.0254	0.5524	0.2909	0.023434	0.016751	0.057843	0.1247	0.017	0.5432	0.1366	0.0323	0.5708
	scaffold2322.2	0.5522	0	0.106	0.3418	0.0657	0.000931	0.020435	0.5469	0	0.1041	0.5602	0	0.1105
	scaffold1991.1	0.1507	0.1029	0.5521	0.1943	0.133953	0.028879	0.12791	0.1415	0.0983	0.5482	0.1558	0.109	0.5583
	scaffold6949.1	0.1	0	0.5521	0.3479	0.012958	0	0.057614	0.0967	0	0.5497	0.1028	0	0.5562
	scaffold3589.1	0.197	0.552	0	0.251	0.032856	0.055539	0.001702	0.1934	0.5487	0	0.2002	0.5578	0
	scaffold4205.1	0.0357	0.1444	0.5519	0.268	0.006119	0.245412	0.242943	0.0331	0.133	0.5326	0.037	0.1629	0.5655
	scaffold7227.2	0.2353	0.5519	0	0.2128	0.024562	0.053656	0	0.2294	0.5456	0	0.2408	0.557	0
	scaffold342.7	0.0737	0	0.5518	0.3745	0.014889	0	0.055271	0.069	0	0.5481	0.0786	0	0.5587
	scaffold8081.1	0.0077	0	0.5517	0.4406	0.007076	0.003598	0.057523	0.0018	0	0.5454	0.0122	0	0.5594
	scaffold356.8	0.0876	0	0.5516	0.3608	0.016192	0.00361	0.055261	0.0803	0	0.5425	0.095	0	0.5621
	scaffold16300.1	0.1579	0.0567	0.5511	0.2343	0.02226	0.016674	0.054866	0.1548	0.05	0.5455	0.1639	0.0605	0.5554
	scaffold90.9	0.0157	0.0337	0.551	0.3996	0.018801	0.01523	0.057895	0	0.0272	0.5267	0.0333	0.0439	0.5692
	scaffold1504.1	0.2561	0.5509	0	0.193	0.035716	0.096336	0.08197	0.2516	0.5482	0	0.2603	0.5552	0
	scaffold238.2	0	0.5509	0.0778	0.3713	0.002937	0.055905	0.021182	0	0.5449	0.066	0	0.5623	0.0818
	scaffold2662.9	0.1221	0	0.5508	0.3271	0.01687	0	0.055751	0.114	0	0.547	0.1251	0	0.5632
	scaffold2921.1	0.1717	0.0338	0.5508	0.2437	0.034586	0.013934	0.061992	0.1586	0.0285	0.5408	0.1801	0.0392	0.567
	scaffold2201.7	0.252	0.5507	0	0.1973	0.038514	0.07594	0.060525	0.2448	0.5424	0	0.2626	0.5564	0
	scaffold303.1	0.035	0	0.5507	0.4143	0.018027	0	0.060603	0.0274	0	0.5385	0.0434	0	0.5607
	scaffold7904.1	0.1322	0	0.5507	0.3171	0.025216	0	0.066494	0.1287	0	0.5475	0.1362	0	0.5544
	scaffold933.2	0.0103	0.1984	0.5507	0.2406	0.004981	0.020506	0.054143	0.0079	0.1931	0.547	0.0134	0.2028	0.5594
	scaffold1818.3	0.5506	0	0.0114	0.438	0.088898	0	0.081624	0.5428	0	0.0095	0.5605	0	0.0156
	scaffold2661.6	0.0585	0.0791	0.5506	0.3118	0.010577	0.018346	0.055642	0.0518	0.0705	0.5414	0.0623	0.089	0.5632
	scaffold1399.2	0.1375	0	0.5504	0.3121	0.020456	0	0.05594	0.1309	0	0.5449	0.1464	0	0.5548
	scaffold5855.1	0.0053	0.1851	0.5504	0.2592	0.006158	0.02925	0.058034	0.0012	0.1732	0.5425	0.0087	0.1945	0.5629
	scaffold3185.7	0.0863	0.1585	0.5503	0.2049	0.015064	0.025626	0.056275	0.0835	0.153	0.5412	0.0908	0.1661	0.5571
	scaffold1634.4	0.0347	0	0.5502	0.4151	0.008367	0.000723	0.054949	0.0298	0	0.5421	0.0377	0	0.5611
	scaffold1019.3	0.0721	0.5501	0	0.3778	0.018097	0.149184	0.143682	0.0674	0.5438	0	0.0814	0.5569	0
	scaffold1028.7	0	0	0.5501	0.4499	0.001124	0	0.056198	0	0	0.5454	0	0	0.5649
	scaffold5727.3	0.1354	0.5501	0	0.3145	0.023136	0.056774	0	0.1283	0.5455	0	0.1394	0.5572	0
	scaffold7453.2	0.0502	0	0.5501	0.3997	0.01529	0.002776	0.056527	0.0436	0	0.5472	0.055	0	0.563
	scaffold15660.1	0.0653	0.0645	0.55	0.3202	0.012573	0.01971	0.05584	0.06	0.0588	0.5424	0.0717	0.0697	0.5572
	scaffold2776.6	0	0.1053	0.55	0.3447	0.000757	0.019984	0.056361	0	0.0989	0.5428	0	0.1125	0.5582
	scaffold344.6	0	0	0.55	0.45	0	0.005934	0.05552	0	0	0.5463	0	0	0.5577
	scaffold8198.3	0.097	0	0.55	0.353	0.013638	0	0.055095	0.0902	0	0.5437	0.1004	0	0.5582
	scaffold887.1	0.0711	0	0.55	0.3789	0.025546	0	0.056357	0.0649	0	0.5424	0.0796	0	0.5624
	scaffold10370.3	0	0.5499	0	0.4501	0.003033	0.096598	0.07986	0	0.5472	0	0	0.5606	0
	scaffold3678.1	0	0.0345	0.5499	0.4156	0	0.012453	0.054635	0	0.0295	0.5422	0	0.0417	0.5576
	scaffold117.4	0	0.0226	0.5498	0.4276	0.004555	0.013004	0.058124	0	0.018	0.5446	0.0008	0.0298	0.5603
	scaffold1808.3	0.5498	0.0644	0	0.3858	0.102883	0.03663	0.057792	0.5411	0.0595	0	0.5621	0.0705	0
	scaffold2244.11	0.1632	0	0.5498	0.287	0.024624	0	0.054517	0.1511	0	0.5375	0.1768	0	0.5567
	scaffold3039.3	0	0	0.5498	0.4502	0.000595	0	0.053995	0	0	0.5457	0	0	0.5572
	scaffold9594.1	0.025	0.1193	0.5498	0.3059	0.010833	0.021241	0.057575	0.0202	0.1142	0.5445	0.0302	0.1262	0.5616
	scaffold3606.3	0	0.0169	0.5497	0.4334	0	0.007331	0.057723	0	0.0134	0.5453	0	0.0206	0.5578
	scaffold4029.4	0	0	0.5497	0.4503	0.001151	0.003211	0.054398	0	0	0.5454	0	0	0.5562
	scaffold5144.3	0.0209	0	0.5497	0.4294	0.012297	0.00208	0.055344	0.013	0	0.5432	0.0293	0	0.5559
	scaffold10208.2	0.1612	0	0.5495	0.2893	0.017759	0.000651	0.05601	0.1559	0	0.5444	0.1674	0	0.5522
	scaffold612.4	0	0.0145	0.5495	0.436	0.010751	0.014147	0.054445	0	0.0026	0.5427	0.0159	0.0227	0.5586
	scaffold1385.1	0.1255	0	0.5494	0.3251	0.019914	0.084107	0.105957	0.1182	0	0.5444	0.1311	0	0.5544
	scaffold779.1	0.1901	0.0105	0.5494	0.25	0.030117	0.010896	0.056614	0.1761	0.0045	0.5425	0.2004	0.016	0.5561
	scaffold9960.2	0	0	0.5494	0.4506	0	0	0.055022	0	0	0.5456	0	0	0.5567
	scaffold204.18	0.0887	0	0.549	0.3623	0.015656	0	0.058159	0.0867	0	0.5458	0.0934	0	0.5544
	scaffold2867.6	0	0.1925	0.5488	0.2587	0.002669	0.020424	0.05424	0	0.188	0.5455	0.0019	0.1988	0.552
	scaffold1416.3	0.1304	0	0.5487	0.3209	0.020873	0.00702	0.054977	0.1237	0	0.5439	0.1378	0	0.5555
	scaffold1905.4	0.041	0	0.5486	0.4104	0.010412	0	0.05622	0.0351	0	0.5442	0.0473	0	0.5566
	scaffold3087.1	0.0738	0.5485	0	0.3777	0.018125	0.057397	0.012329	0.0683	0.5387	0	0.0801	0.5586	0
	scaffold11294.1	0.0581	0.5484	0	0.3935	0.014393	0.058512	0.016541	0.0497	0.5425	0	0.0656	0.555	0
	scaffold2181.3	0.0739	0	0.5483	0.3778	0.012579	0.002079	0.066626	0.0721	0	0.542	0.0793	0	0.5504
	scaffold499.13	0.0541	0.0085	0.5483	0.3891	0.00955	0.005132	0.054425	0.05	0.0063	0.5435	0.058	0.0105	0.5572
	scaffold733.8	0.5482	0.0627	0.083	0.3061	0.058456	0.016016	0.01367	0.5368	0.0569	0.0773	0.5628	0.0707	0.0886
	scaffold13573.1	0	0	0.5481	0.4519	0	0	0.055219	0	0	0.5361	0	0	0.5531
	scaffold1487.6	0.5481	0	0	0.4519	0.05408	0	0.000316	0.5413	0	0	0.5565	0	0
	scaffold1489.2	0.1041	0	0.5481	0.3478	0.013708	0	0.05446	0.0992	0	0.5453	0.1086	0	0.5509
	scaffold2902.1	0.548	0.0109	0.1442	0.2969	0.055725	0.012423	0.021574	0.54	0.0047	0.1378	0.5574	0.0166	0.1499
	scaffold8283.2	0.13	0.0137	0.5478	0.3085	0.032242	0.011959	0.059063	0.1194	0.0043	0.5417	0.1418	0.022	0.5649
	scaffold913.4	0.0243	0	0.5478	0.4279	0.010604	0.002961	0.054075	0.0186	0	0.5422	0.0306	0	0.5554
	scaffold1367.1	0.075	0.0482	0.5477	0.3291	0.014691	0.014633	0.055683	0.0701	0.0378	0.5416	0.0822	0.0528	0.5534
	scaffold2179.4	0.05	0.5477	0	0.4023	0.013967	0.054312	0.001025	0.0436	0.5436	0	0.056	0.5586	0
	scaffold8783.1	0.0021	0	0.5477	0.4502	0.006389	0	0.054195	0	0	0.5439	0.0048	0	0.554
	scaffold2461.13	0.0629	0.1414	0.5476	0.2481	0.010558	0.03429	0.061602	0.0602	0.1305	0.5354	0.066	0.1522	0.5565
	scaffold3035.1	0.1784	0.0681	0.5476	0.2059	0.030711	0.019092	0.063451	0.1701	0.0609	0.5383	0.1871	0.0752	0.5552
	scaffold8494.4	0.0918	0	0.5476	0.3606	0.018287	0	0.054743	0.0831	0	0.541	0.0972	0	0.5567
	scaffold5289.3	0.1061	0.5474	0	0.3465	0.019169	0.072706	0.056567	0.097	0.538	0	0.1114	0.5549	0.0105
	scaffold303.13	0.1872	0.5473	0	0.2655	0.059787	0.072102	0.021928	0.1841	0.543	0	0.1926	0.5527	0
	scaffold2036.5	0.0623	0	0.5472	0.3905	0.010116	0	0.054719	0.0573	0	0.5433	0.0652	0	0.5548
	scaffold475.9	0.0027	0	0.5472	0.4501	0.009339	0.000297	0.05475	0	0	0.5415	0.006	0	0.5534
	scaffold146.11	0.0933	0	0.5469	0.3598	0.014427	0.004038	0.055549	0.0868	0	0.5396	0.0996	0.0003	0.5599
	scaffold2788.3	0.5469	0	0	0.4531	0.055978	0	0	0.5413	0	0	0.5533	0	0
	scaffold2519.6	0.1349	0.1085	0.5468	0.2098	0.021757	0.019563	0.055063	0.1248	0.1028	0.5397	0.1426	0.1176	0.555
	scaffold1742.13	0.1265	0.5467	0	0.3268	0.022001	0.056008	0	0.1183	0.5428	0	0.131	0.5592	0
	scaffold12816.1	0.1092	0.0657	0.5467	0.2784	0.020443	0.01611	0.054191	0.1008	0.0606	0.5404	0.1161	0.0762	0.5543
	scaffold2840.9	0.0824	0.0417	0.5466	0.3293	0.020147	0.012046	0.059428	0.0751	0.037	0.5358	0.0942	0.0481	0.5559
	scaffold8173.1	0.5465	0	0.0561	0.3974	0.057054	0.004442	0.021313	0.5363	0	0.051	0.5564	0	0.0631
	scaffold894.13	0	0	0.5465	0.4535	0	0	0.054689	0	0	0.5415	0	0	0.5547
	scaffold10265.1	0.0432	0.0132	0.5464	0.3972	0.016168	0.01074	0.054374	0.0371	0.008	0.5414	0.0521	0.0183	0.5533
	scaffold5541.3	0.5464	0.0321	0	0.4215	0.056815	0.007564	0	0.5404	0.0289	0	0.5591	0.0352	0
	scaffold54.5	0.215	0.5463	0	0.2387	0.02551	0.053793	0	0.2072	0.5392	0	0.2249	0.5547	0
	scaffold4848.3	0.1345	0.0556	0.5461	0.2638	0.021666	0.017841	0.056687	0.1215	0.0483	0.5382	0.1414	0.0662	0.5568
	scaffold499.5	0.0245	0.099	0.5461	0.3304	0.009029	0.017821	0.055012	0.0206	0.0943	0.5387	0.0277	0.1079	0.5548
	scaffold1028.13	0.2007	0.546	0.0198	0.2335	0.02952	0.06381	0.031002	0.1967	0.5289	0.0141	0.2053	0.5593	0.0311
	scaffold2796.5	0	0.0359	0.546	0.4181	0.015364	0.016557	0.0554	0	0.0256	0.5397	0	0.0452	0.5636
	scaffold2709.2	0.1244	0	0.5459	0.3297	0.014117	0.003046	0.05384	0.1195	0	0.5425	0.1294	0	0.5502
	scaffold4205.2	0.0026	0.5457	0	0.4517	0.006243	0.053763	0.00149	0	0.5423	0	0.0097	0.5561	0
	scaffold1201.1	0	0.0383	0.5456	0.4161	6.7e-05	0.011621	0.053712	0	0.0319	0.5404	0	0.0438	0.5527
	scaffold59.5	0.0749	0.5455	0	0.3796	0.019027	0.18047	0.179833	0.0693	0.5371	0	0.0815	0.5524	0
	scaffold9816.1	0.0688	0	0.5454	0.3858	0.011863	0.049408	0.074614	0.0648	0	0.5426	0.0727	0	0.5501
	scaffold115.2	0.033	0.067	0.5453	0.3547	0.010036	0.01778	0.054797	0.028	0.0609	0.5371	0.0396	0.0779	0.5524
	scaffold823.2	0.0168	0.0832	0.5453	0.3547	0.013451	0.023357	0.058436	0.0059	0.0688	0.54	0.0251	0.0955	0.5501
	scaffold2437.1	0.02	0	0.5451	0.4349	0.013764	0	0.056978	0.0113	0	0.5333	0.0278	0	0.5586
	scaffold3706.2	0	0	0.5451	0.4549	0.001207	0	0.062594	0	0	0.5417	0	0	0.5484
	scaffold1304.3	0.0433	0.1097	0.5449	0.3021	0.011204	0.014177	0.055286	0.0368	0.104	0.5395	0.0491	0.1147	0.5528
	scaffold14502.1	0.0403	0	0.5449	0.4148	0.019567	0.000297	0.055527	0.0356	0	0.5407	0.0469	0	0.5499
	scaffold4239.1	0.1738	0.067	0.5448	0.2144	0.020826	0.01848	0.05976	0.1692	0.0617	0.5376	0.1781	0.0719	0.5509
	scaffold9917.3	0.1548	0.121	0.5448	0.1794	0.023312	0.01676	0.054702	0.1516	0.1142	0.5382	0.1641	0.1294	0.5512
	scaffold2967.1	0.5447	0	0.1653	0.29	0.142048	0.014456	0.142936	0.5408	0	0.1637	0.5479	0	0.1679
	scaffold342.3	0.093	0.0706	0.5446	0.2918	0.014482	0.016306	0.054634	0.0874	0.0651	0.5395	0.1022	0.0788	0.554
	scaffold40617.1	0	0	0.5446	0.4554	0.002309	0	0.05347	0	0	0.5396	0	0	0.553
	scaffold4276.3	0.0643	0	0.5446	0.3911	0.013634	0.000546	0.054092	0.0577	0	0.5375	0.0703	0	0.552
	scaffold6285.2	0.0682	0.1189	0.5446	0.2683	0.013459	0.065927	0.081871	0.0593	0.1058	0.525	0.0754	0.1327	0.5651
	scaffold6444.6	0.1199	0	0.5446	0.3355	0.023771	0.003707	0.057996	0.1129	0	0.5381	0.129	0	0.5623
	scaffold461.3	0	0	0.5445	0.4555	0.002401	0	0.055958	0	0	0.5408	0	0	0.5548
	scaffold1928.7	0.5444	0	0	0.4556	0.057511	0	0	0.5403	0	0	0.5532	0	0
	scaffold2139.4	0.0156	0.2878	0.5443	0.1523	0.00649	0.029185	0.052917	0.0121	0.285	0.5414	0.0191	0.2915	0.5475
	scaffold8794.1	0.5441	0.1151	0.0767	0.2641	0.05543	0.03378	0.023254	0.5399	0.1051	0.0684	0.5549	0.1266	0.0837
	scaffold5920.1	0.544	0.028	0	0.428	0.066795	0.006015	0	0.5406	0.0264	0	0.5507	0.03	0
	scaffold2519.1	0.1616	0.0542	0.5439	0.2403	0.034903	0.01426	0.063511	0.1538	0.0498	0.5361	0.1741	0.0607	0.5503
	scaffold2605.2	0	0	0.5437	0.4563	0	0	0.056475	0	0	0.5401	0	0	0.55
	scaffold2667.6	0	0.0699	0.5431	0.387	0.006378	0.017114	0.055779	0	0.0642	0.5387	0	0.0737	0.5559
	scaffold819.3	0.5431	0	0.1413	0.3156	0.05509	0	0.018085	0.5368	0	0.138	0.5488	0	0.1509
	scaffold92.15	0.0351	0	0.543	0.4219	0.012327	0	0.053939	0.0249	0	0.5383	0.0415	0	0.5532
	scaffold2168.12	0.0801	0.0209	0.5429	0.3561	0.015295	0.015449	0.054324	0.076	0.0131	0.5346	0.0862	0.031	0.5515
	scaffold4702.1	0	0	0.5429	0.4571	0.001532	0	0.054967	0	0	0.5395	0	0	0.5484
	scaffold1537.5	0.0359	0	0.5428	0.4213	0.011307	0	0.057813	0.0282	0	0.5391	0.0382	0	0.5493
	scaffold3256.3	0.0646	0.5426	0.0355	0.3573	0.022632	0.055914	0.027379	0.0475	0.5291	0.0233	0.077	0.5556	0.0486
	scaffold4409.2	0.5426	0.0071	0.0698	0.3805	0.057386	0.018032	0.023775	0.5343	0	0.0583	0.5571	0.0216	0.0757
	scaffold5963.5	0.1684	0.1259	0.5426	0.1631	0.019098	0.014578	0.053169	0.1618	0.121	0.5334	0.175	0.1307	0.5473
	scaffold2071.1	0.1021	0.085	0.5424	0.2705	0.019414	0.024121	0.062193	0.0935	0.0783	0.5253	0.1098	0.0949	0.5542
	scaffold10402.1	0.006	0	0.5422	0.4518	0.006564	0.001206	0.053668	0.001	0	0.5372	0.0093	0	0.5499
	scaffold221.10	0.0592	0.5421	0.052	0.3467	0.010612	0.05521	0.015619	0.0521	0.5357	0.0446	0.0644	0.55	0.0566
	scaffold492.4	0.0493	0.5421	0.1399	0.2687	0.009795	0.079779	0.076852	0.0464	0.5318	0.1265	0.0523	0.5549	0.1515
	scaffold1922.2	0	0.0009	0.5419	0.4572	0.004799	0.004774	0.056919	0	0	0.5374	0	0.0036	0.5468
	scaffold2901.5	0.1285	0.09	0.5418	0.2397	0.023639	0.017985	0.054473	0.1215	0.0821	0.5339	0.1382	0.0965	0.5473
	scaffold2901.2	0.5415	0	0	0.4585	0.057955	0	0	0.5362	0	0	0.557	0	0
	scaffold662.8	0.0697	0.0594	0.5415	0.3294	0.015213	0.015541	0.054236	0.0648	0.0498	0.5366	0.0759	0.0654	0.5521
	scaffold700.10	0.0246	0.0623	0.5415	0.3716	0.013167	0.015631	0.055804	0.0195	0.0588	0.5318	0.0329	0.0679	0.5499
	scaffold165.10	0	0	0.5413	0.4587	0.000853	0	0.053733	0	0	0.5361	0	0	0.5519
	scaffold1350.2	0.2219	0.0938	0.5412	0.1431	0.042249	0.020591	0.067819	0.2174	0.0894	0.5357	0.2266	0.0974	0.5451
	scaffold2775.1	0.1282	0.0799	0.5412	0.2507	0.015246	0.019187	0.055353	0.124	0.0742	0.5367	0.1331	0.0904	0.5473
	scaffold447.1	0	0	0.5412	0.4588	6.7e-05	0.004679	0.052908	0	0	0.5374	0	0	0.5473
	scaffold8786.2	0.168	0.0293	0.5411	0.2616	0.028451	0.011473	0.05587	0.1602	0.0258	0.5314	0.1822	0.0358	0.5477
	scaffold4206.1	0.0401	0	0.5408	0.4191	0.01345	0	0.054743	0.0348	0	0.5365	0.0473	0	0.5483
	scaffold1703.3	0.0555	0	0.5407	0.4038	0.012717	0.010528	0.053752	0.0469	0	0.5346	0.0625	0.0077	0.547
	scaffold2180.7	0.1532	0.5407	0	0.3061	0.021317	0.05805	0.000125	0.1448	0.535	0	0.1615	0.5467	0
	scaffold501.1	0.0584	0	0.5407	0.4009	0.016475	0.006539	0.056233	0.0524	0	0.5334	0.0649	0	0.5485
	scaffold390.4	0	0	0.5406	0.4594	0.008975	0	0.059609	0	0	0.5384	0.0025	0	0.5477
	scaffold648.9	0.0615	0.0881	0.5406	0.3098	0.011887	0.014049	0.055771	0.0561	0.0812	0.5362	0.0672	0.0939	0.5499
	scaffold8558.1	0.5406	0.118	0	0.3414	0.090626	0.067574	0.013644	0.5296	0.1078	0	0.5568	0.1255	0
	scaffold8640.1	0.0196	0.1079	0.5406	0.3319	0.009368	0.016712	0.052585	0.0148	0.1017	0.5366	0.0242	0.1166	0.5435
	scaffold1556.7	0.0922	0.0092	0.5404	0.3582	0.011954	0.007596	0.055337	0.0891	0.0054	0.5356	0.0969	0.0141	0.5484
	scaffold3874.4	0.2246	0.1019	0.5403	0.1332	0.031845	0.020162	0.054572	0.2185	0.0971	0.5311	0.2334	0.1089	0.5478
	scaffold8045.3	0.0771	0	0.5403	0.3826	0.012902	0	0.054123	0.0734	0	0.5351	0.0838	0	0.5499
	scaffold4585.1	0.0261	0.2325	0.5402	0.2012	0.06057	0.033133	0.068589	0.021	0.2285	0.5326	0.0347	0.2364	0.5471
	scaffold17781.1	0.0341	0	0.5401	0.4258	0.009143	0.000781	0.055883	0.0292	0	0.5364	0.0387	0	0.5456
	scaffold6778.4	0.0745	0.0296	0.5401	0.3558	0.03179	0.02459	0.058473	0.0639	0.0111	0.5352	0.0911	0.043	0.552
	scaffold359.3	0.0485	0.54	0.04	0.3715	0.011379	0.056964	0.018319	0.0445	0.5335	0.0352	0.0534	0.5525	0.0434
	scaffold8526.2	0.1167	0.5399	0.0313	0.3121	0.017257	0.057007	0.019912	0.1104	0.5352	0.0263	0.1221	0.5481	0.0373
	scaffold1924.8	0.0833	0.0683	0.5398	0.3086	0.023861	0.02844	0.065054	0.0738	0.0593	0.5171	0.0971	0.0837	0.5612
	scaffold1401.6	0.1323	0	0.5397	0.328	0.021637	0.005757	0.058006	0.1283	0	0.5367	0.1385	0	0.5471
	scaffold8689.1	0	0.5397	0	0.4603	0.003182	0.052982	0	0	0.5345	0	0	0.5478	0
	scaffold455.9	0.1402	0	0.5395	0.3203	0.038086	0	0.061619	0.1266	0	0.5237	0.1558	0	0.5546
	scaffold9372.1	0.1879	0	0.5395	0.2726	0.028387	0.002684	0.055822	0.176	0	0.5307	0.2019	0	0.5493
	scaffold7515.1	0.174	0.0355	0.5394	0.2511	0.052546	0.014848	0.070636	0.1632	0.0265	0.5217	0.1952	0.0407	0.5532
	scaffold1616.5	0	0	0.5393	0.4607	0	0	0.053274	0	0	0.5346	0	0	0.5496
	scaffold5603.3	0.0448	0.0215	0.5393	0.3944	0.01635	0.010996	0.055767	0.0358	0.0164	0.5317	0.0526	0.0254	0.5536
	scaffold5715.6	0.0371	0.5392	0	0.4237	0.012107	0.054564	0.008106	0.0313	0.5347	0	0.0429	0.5475	0
	scaffold13187.2	0.0567	0	0.5391	0.4042	0.011228	0	0.053125	0.0503	0	0.5354	0.0632	0	0.5428
	scaffold2003.2	0.1496	0.5391	0	0.3113	0.036388	0.148695	0.155888	0.1421	0.5315	0	0.155	0.5435	0
	scaffold4444.7	0.0609	0.0292	0.5391	0.3708	0.014713	0.011154	0.055085	0.0569	0.0257	0.5323	0.0685	0.0347	0.545
	scaffold5539.1	0.072	0	0.5391	0.3889	0.017564	0.011709	0.055124	0.0639	0	0.5285	0.0818	0	0.5489
	scaffold1926.9	0.0293	0.5388	0	0.4319	0.012546	0.139403	0.138861	0.0239	0.533	0	0.0354	0.5422	0
	scaffold581.11	0.0308	0	0.5388	0.4304	0.009345	0.002759	0.062846	0.0248	0	0.535	0.0343	0	0.5458
	scaffold1530.5	0.0627	0.0174	0.5384	0.3815	0.029414	0.039189	0.063935	0.0476	0	0.5265	0.0815	0.0454	0.5421
	scaffold6236.1	0.106	0	0.5384	0.3556	0.022002	0	0.059294	0.1032	0	0.5362	0.1092	0	0.5406
	scaffold6869.1	0.0663	0.0876	0.5384	0.3077	0.020292	0.01768	0.058531	0.0534	0.0776	0.5224	0.0739	0.0982	0.5491
	scaffold8685.2	0.0175	0.1193	0.5384	0.3248	0.012501	0.023917	0.059152	0.0085	0.1094	0.5249	0.0248	0.1266	0.5505
	scaffold3463.4	0.0275	0	0.5383	0.4342	0.0129	0.000962	0.058147	0.0187	0	0.5318	0.0341	0	0.5457
	scaffold4132.1	0	0.0012	0.5383	0.4605	0.001713	0.004994	0.054566	0	0	0.5344	0	0.0047	0.5437
	scaffold2147.6	0.0451	0.0569	0.5382	0.3598	0.014442	0.014036	0.058711	0.0408	0.0499	0.53	0.0536	0.0632	0.5515
	scaffold5241.1	0	0.0575	0.5382	0.4043	0.002921	0.014917	0.055745	0	0.0484	0.5302	0	0.0615	0.5502
	scaffold2234.3	0.0956	0	0.5381	0.3663	0.020386	0.00159	0.055721	0.0888	0	0.5343	0.1035	0	0.5411
	scaffold5110.1	0.5381	0.1035	0	0.3584	0.054152	0.018066	0	0.5289	0.0967	0	0.5458	0.114	0
	scaffold5515.3	0.5381	0	0	0.4619	0.054445	0	0.002165	0.5335	0	0	0.5489	0	0
	scaffold7073.3	0.0838	0.5381	0	0.3781	0.015896	0.053143	0	0.0793	0.5325	0	0.0915	0.5428	0
	scaffold2034.3	0.076	0.0923	0.5379	0.2938	0.027949	0.021139	0.056405	0.0724	0.0833	0.5329	0.0811	0.0962	0.5482
	scaffold6821.5	0.0244	0	0.5379	0.4377	0.008183	0.002719	0.055531	0.0203	0	0.5347	0.0274	0	0.5436
	scaffold6715.1	0.5378	0	0	0.4622	0.071822	0	0.003074	0.5362	0	0	0.5481	0	0
	scaffold895.2	0.5377	0	0.0881	0.3742	0.05902	0	0.014765	0.5332	0	0.084	0.5449	0	0.0934
	scaffold11040.1	0.0112	0.0647	0.5376	0.3865	0.010824	0.019374	0.055801	0.0069	0.0565	0.5313	0.0139	0.0706	0.547
	scaffold1974.3	0.0627	0	0.5376	0.3997	0.011753	0.003837	0.052789	0.0573	0	0.5329	0.0673	0	0.545
	scaffold220.7	0.1854	0	0.5376	0.277	0.022854	0	0.053396	0.1751	0	0.5296	0.1946	0	0.5492
	scaffold441.9	0.1204	0.5376	0	0.342	0.030043	0.052556	0	0.1126	0.5343	0	0.1317	0.5418	0
	scaffold4519.2	0.0283	0.0959	0.5376	0.3382	0.016088	0.025536	0.059323	0.0211	0.0818	0.533	0.0405	0.1047	0.547
	scaffold697.13	0.0638	0.5376	0.0509	0.3477	0.011557	0.075543	0.05709	0.0584	0.5243	0.0379	0.0704	0.556	0.061
	scaffold7513.1	0.1192	0.0141	0.5376	0.3291	0.017848	0.015328	0.053807	0.1146	0.0086	0.5311	0.1237	0.0192	0.5456
	scaffold963.1	0.2117	0.1195	0.5376	0.1312	0.032444	0.014831	0.058611	0.2092	0.1157	0.5342	0.2128	0.1222	0.5429
	scaffold11126.1	0.0486	0	0.5375	0.4139	0.009512	0	0.052524	0.0455	0	0.5306	0.0546	0	0.5416
	scaffold12002.1	0	0.0665	0.5374	0.3961	0	0.0121	0.053617	0	0.0617	0.5315	0	0.0721	0.5462
	scaffold1434.9	0	0	0.5374	0.4626	0.000326	0.166984	0.176537	0	0	0.5334	0	0	0.5455
	scaffold606.4	0.1142	0	0.5372	0.3486	0.020139	0	0.053955	0.1012	0	0.5256	0.1263	0	0.5463
	scaffold676.2	0	0.0267	0.5372	0.4361	0.00264	0.011663	0.055296	0	0.023	0.5339	0	0.0295	0.5427
	scaffold208.7	0.0603	0	0.537	0.4027	0.012541	0	0.054101	0.0568	0	0.5325	0.0656	0	0.5426
	scaffold9996.2	0.0385	0	0.537	0.4245	0.008747	0	0.054948	0.0361	0	0.5339	0.0412	0	0.5408
	scaffold1595.6	0.1099	0	0.5369	0.3532	0.015269	0	0.05275	0.1032	0	0.5278	0.1167	0	0.5423
	scaffold799.4	0.0332	0	0.5369	0.4299	0.012438	0	0.055172	0.027	0	0.5288	0.0376	0	0.5469
	scaffold4343.2	0.057	0	0.5368	0.4062	0.01206	0	0.053734	0.0521	0	0.5332	0.0636	0	0.5448
	scaffold6444.2	0.061	0.1556	0.5368	0.2466	0.042072	0.028239	0.061808	0.0539	0.1483	0.5316	0.0679	0.1588	0.5428
	scaffold8227.1	0.5367	0.0465	0	0.4168	0.055535	0.012281	0.007434	0.5308	0.0398	0	0.551	0.0491	0
	scaffold1703.2	0	0.0243	0.5366	0.4391	0.000569	0.012416	0.054012	0	0.0207	0.5309	0	0.0313	0.5431
	scaffold11497.1	0	0	0.5365	0.4635	0.003599	0	0.057544	0	0	0.5323	0	0	0.5476
	scaffold1192.3	0.5365	0	0.2032	0.2603	0.071856	0.026637	0.039784	0.5307	0	0.1986	0.5455	0	0.2086
	scaffold13056.1	0.0836	0.0192	0.5365	0.3607	0.014989	0.067137	0.093675	0.0781	0.0112	0.5244	0.092	0.0281	0.5509
	scaffold1605.8	0.1999	0.5365	0	0.2636	0.021087	0.056369	0	0.1931	0.5323	0	0.2042	0.5426	0
	scaffold288.3	0	0.0357	0.5365	0.4278	0	0.008666	0.056095	0	0.0292	0.5315	0	0.0404	0.5447
	scaffold518.6	0.1964	0	0.5365	0.2671	0.032189	0	0.055715	0.1852	0	0.5303	0.2031	0	0.5454
	scaffold7596.1	0.5365	0	0	0.4635	0.056184	0.001057	0	0.5319	0	0	0.5428	0	0
	scaffold377.6	0.0418	0	0.5363	0.4219	0.011724	0.002151	0.054412	0.0379	0	0.5338	0.0453	0	0.5402
	scaffold412.4	0.0795	0.1186	0.5363	0.2656	0.013187	0.013697	0.052563	0.0754	0.1138	0.5333	0.0875	0.1239	0.5418
	scaffold9017.2	0.0439	0.0061	0.5363	0.4137	0.012133	0.011337	0.054269	0.0397	0	0.5298	0.0472	0.011	0.5441
	scaffold726.3	0.0309	0	0.5362	0.4329	0.009854	0.008715	0.05608	0.027	0	0.5266	0.036	0.0042	0.5411
	scaffold3251.2	0	0.536	0	0.464	0.006217	0.24832	0.256281	0	0.0236	0	0.0031	0.542	0.5323
	scaffold1859.3	0.1632	0.5359	0	0.3009	0.031394	0.089545	0.084851	0.157	0.5336	0	0.1679	0.5426	0
	scaffold1364.10	0.0676	0	0.5358	0.3966	0.01559	0	0.052797	0.0612	0	0.5308	0.0741	0	0.5414
	scaffold1612.1	0.0277	0.025	0.5357	0.4116	0.011632	0.024628	0.05741	0.0238	0.0147	0.5256	0.0326	0.034	0.5493
	scaffold3335.3	0.2514	0.0221	0.5356	0.1909	0.040702	0.011373	0.056117	0.2475	0.0151	0.5296	0.2554	0.0261	0.5431
	scaffold815.4	0.0661	0.5356	0	0.3983	0.019896	0.073852	0.054359	0.0591	0.53	0	0.0749	0.547	0
	scaffold10339.2	0.0013	0.0637	0.5355	0.3995	0.009208	0.13718	0.159522	0	0.0536	0.5134	0.0087	0.0797	0.5516
	scaffold4031.4	0.5352	0	0.0346	0.4302	0.058754	0	0.008467	0.5286	0	0.0313	0.5445	0	0.0379
	scaffold8494.1	0	0.5352	0.2097	0.2551	0	0.056212	0.036805	0	0.5325	0.2065	0	0.5427	0.213
	scaffold1101.6	0.5351	0	0.1893	0.2756	0.056786	0	0.038065	0.5292	0	0.1852	0.5439	0	0.1976
	scaffold3744.3	0.1084	0.0903	0.5351	0.2662	0.037583	0.026252	0.054981	0.0959	0.0746	0.5269	0.1224	0.0996	0.5426
	scaffold6501.2	0.1585	0.0311	0.535	0.2754	0.019552	0.024463	0.055867	0.1515	0.0237	0.5271	0.1638	0.0412	0.5451
	scaffold3827.1	0.1649	0.5349	0	0.3002	0.02456	0.054984	0	0.1615	0.5313	0	0.1741	0.5429	0
	scaffold10623.1	0.0096	0	0.5348	0.4556	0.008674	0.001368	0.05353	0.0037	0	0.5257	0.0155	0	0.5409
	scaffold1522.1	0.0242	0.5347	0.0667	0.3744	0.01455	0.058595	0.038923	0.0178	0.5251	0.0395	0.0295	0.5574	0.0796
	scaffold17327.1	0.0793	0.0406	0.5347	0.3454	0.023548	0.012952	0.057866	0.068	0.0345	0.5223	0.0887	0.0467	0.5439
	scaffold2732.3	0.0946	0	0.5347	0.3707	0.01281	0	0.05343	0.0912	0	0.532	0.0995	0	0.5455
	scaffold4610.1	0	0.0324	0.5347	0.4329	0.000785	0.011617	0.053832	0	0.0265	0.528	0	0.0373	0.5415
	scaffold1556.8	0.0853	0.5346	0.0449	0.3352	0.013774	0.076539	0.059779	0.0774	0.5265	0.0379	0.0892	0.5472	0.0544
	scaffold2064.3	0.2532	0.1022	0.5346	0.11	0.034054	0.019667	0.053046	0.2443	0.097	0.5285	0.2624	0.1062	0.5408
	scaffold589.6	0.1136	0	0.5345	0.3519	0.016859	0	0.056781	0.1085	0	0.5288	0.1221	0	0.5439
	scaffold2317.4	0.078	0.1083	0.5344	0.2793	0.020202	0.016902	0.053188	0.0706	0.1035	0.5304	0.0889	0.1169	0.5401
	scaffold6492.1	0.2438	0	0.5343	0.2219	0.038714	0.011824	0.058099	0.235	0	0.5302	0.2474	0	0.5395
	scaffold6897.1	0.0858	0	0.5343	0.3799	0.016926	0	0.053408	0.0754	0	0.5253	0.0942	0	0.5449
	scaffold718.5	0.0181	0.1033	0.5343	0.3443	0.025836	0.016074	0.054043	0.0108	0.0959	0.5261	0.0276	0.1104	0.5429
	scaffold2924.9	0.0017	0.0873	0.5342	0.3768	0.006191	0.015205	0.052878	0	0.0797	0.5288	0.0058	0.0929	0.5414
	scaffold3027.8	0.1322	0	0.5341	0.3337	0.020089	0	0.054732	0.1244	0	0.5283	0.14	0	0.5451
	scaffold5115.5	0.534	0	0	0.466	0.087513	0	0.003685	0.5254	0	0	0.544	0	0
	scaffold6954.5	0	0.3027	0.5339	0.1634	0	0.029524	0.053414	0	0.3006	0.5324	0	0.3046	0.5355
	scaffold125.4	0.5338	0	0	0.4662	0.055119	0	0	0.528	0	0	0.5416	0	0
	scaffold2589.1	0.5338	0.0626	0.2071	0.1965	0.05216	0.027695	0.058633	0.529	0.0538	0.1903	0.538	0.0783	0.2267
	scaffold330.3	0.0787	0.0638	0.5335	0.324	0.01693	0.013363	0.054447	0.0754	0.0591	0.5255	0.0843	0.0705	0.5404
	scaffold3840.3	0.2464	0	0.5333	0.2203	0.037103	0.000948	0.054899	0.2414	0	0.5296	0.2516	0	0.5419
	scaffold531.8	0.1147	0	0.5333	0.352	0.024413	0.005074	0.054607	0.1035	0	0.5278	0.1226	0	0.5416
	scaffold91.18	0.5333	0.1082	0	0.3585	0.056308	0.016597	0	0.5277	0.1036	0	0.5401	0.1144	0
	scaffold8235.4	0.5331	0	0	0.4669	0.058009	0	0	0.527	0	0	0.5447	0	0
	scaffold968.4	0.0333	0.5331	0.0325	0.4011	0.023991	0.056047	0.02237	0.0165	0.5164	0.0219	0.0493	0.549	0.047
	scaffold4506.2	0.1942	0.0146	0.533	0.2582	0.037438	0.025208	0.058502	0.188	0.009	0.5255	0.2012	0.0213	0.5432
	scaffold6123.2	0.0651	0.5328	0	0.4021	0.018779	0.054086	0	0.0604	0.5276	0	0.071	0.5424	0
	scaffold103.5	0	0	0.5327	0.4673	0.001932	0	0.052775	0	0	0.5288	0	0	0.5431
	scaffold1241.3	0.2451	0	0.5327	0.2222	0.036176	0.040532	0.062212	0.24	0	0.4962	0.269	0.0412	0.5383
	scaffold986.1	0.076	0	0.5326	0.3914	0.012715	0	0.056145	0.0685	0	0.5278	0.0817	0	0.5386
	scaffold1353.1	0.1154	0.0093	0.5325	0.3428	0.014631	0.014942	0.052056	0.1114	0.0061	0.5272	0.1193	0.015	0.5408
	scaffold3548.1	0.1607	0	0.5325	0.3068	0.021999	0.048723	0.073503	0.156	0	0.5284	0.1654	0	0.5406
	scaffold7579.1	0.0227	0	0.5325	0.4448	0.01	0	0.052615	0.018	0	0.5255	0.0273	0	0.5385
	scaffold5232.6	0.1253	0	0.5323	0.3424	0.021799	0.000619	0.053116	0.1184	0	0.5261	0.1343	0	0.5369
	scaffold1864.5	0.1403	0	0.5322	0.3275	0.025662	0	0.053746	0.1338	0	0.5265	0.1462	0	0.5373
	scaffold5430.1	0	0.0165	0.5321	0.4514	0.01363	0.023169	0.056962	0	0.0115	0.5283	0	0.0188	0.5366
	scaffold2571.3	0.532	0.0121	0	0.4559	0.061346	0.009378	0.030783	0.5222	0.0093	0	0.54	0.0154	0
	scaffold6468.4	0.0243	0.532	0	0.4437	0.007765	0.053081	0	0.0209	0.5289	0	0.0275	0.5406	0
	scaffold6108.3	0.0632	0.09	0.5319	0.3149	0.015427	0.017621	0.054651	0.0568	0.0829	0.5249	0.0735	0.0966	0.5376
	scaffold235.1	0	0.5318	0.1539	0.3143	0.001733	0.077179	0.070937	0	0.5195	0.144	0	0.5447	0.1615
	scaffold806.3	0	0	0.5318	0.4682	0	0	0.05841	0	0	0.5312	0	0	0.5341
	scaffold5131.2	0	0.1433	0.5316	0.3251	0	0.017271	0.05216	0	0.14	0.5283	0	0.1492	0.5385
	scaffold1271.1	0.0412	0.1082	0.5315	0.3191	0.01002	0.016608	0.053802	0.0353	0.1036	0.528	0.0443	0.115	0.5405
	scaffold1704.4	0.1138	0.0878	0.5313	0.2671	0.014513	0.01468	0.05427	0.1068	0.0814	0.5247	0.1202	0.0959	0.5429
	scaffold2125.1	0.0735	0.0539	0.5312	0.3414	0.015241	0.012739	0.064705	0.0703	0.0502	0.527	0.0784	0.0573	0.5392
	scaffold1266.5	0.2015	0	0.5311	0.2674	0.03363	0	0.057352	0.1932	0	0.5272	0.2101	0	0.5378
	scaffold4458.2	0.0185	0.0326	0.531	0.4179	0.035623	0.108804	0.13055	0	0	0.4649	0.067	0.0733	0.5607
	scaffold4871.1	0.0944	0	0.531	0.3746	0.014734	0	0.054746	0.0895	0	0.5263	0.0981	0	0.5402
	scaffold333.1	0.1437	0.0255	0.5309	0.2999	0.01786	0.014284	0.054043	0.1401	0.0187	0.5275	0.1512	0.0302	0.5443
	scaffold8019.1	0	0.0526	0.5308	0.4166	0.001511	0.013526	0.05299	0	0.0465	0.5248	0	0.0607	0.5392
	scaffold1519.7	0.1946	0	0.5306	0.2748	0.033348	0	0.054919	0.1858	0	0.523	0.2024	0	0.5337
	scaffold2260.3	0.0375	0.0804	0.5306	0.3515	0.009426	0.017836	0.055658	0.0338	0.0728	0.5245	0.0434	0.0867	0.5362
	scaffold4323.1	0.5306	0.1345	0	0.3349	0.218906	0.122813	0.1333	0.1441	0.1184	0	0.5697	0.3555	0.2498
	scaffold278.8	0	0.1645	0.5305	0.305	0	0.019777	0.05428	0	0.1587	0.5262	0	0.1682	0.5355
	scaffold4440.1	0	0	0.5303	0.4697	0.000149	0	0.062124	0	0	0.5301	0	0	0.5341
	scaffold2933.2	0.1212	0	0.5302	0.3486	0.081921	0.000998	0.095276	0.0744	0	0.4869	0.1654	0	0.5759
	scaffold388.3	0.0454	0	0.5302	0.4244	0.016059	0	0.054264	0.0343	0	0.5205	0.0573	0	0.5367
	scaffold1512.5	0.0214	0.1895	0.53	0.2591	0.012519	0.028504	0.055153	0.0136	0.1733	0.5221	0.0325	0.199	0.5373
	scaffold2138.10	0.2793	0	0.53	0.1907	0.031244	0.037623	0.064003	0.2702	0	0.5243	0.2888	0	0.5369
	scaffold2209.8	0	0.0015	0.53	0.4685	0.005089	0.006367	0.054325	0	0	0.5235	0	0.0069	0.5356
	scaffold9126.2	0.53	0	0	0.47	0.063016	0	0.003243	0.5242	0	0	0.5406	0	0
	scaffold8183.2	0.065	0	0.5299	0.4051	0.029514	0.072761	0.113356	0.0613	0	0.5272	0.0688	0	0.5374
	scaffold312.6	0.0833	0.051	0.5298	0.3359	0.021707	0.016812	0.054246	0.0755	0.0449	0.5257	0.0892	0.0567	0.5454
	scaffold7890.2	0.0423	0.3638	0.5297	0.0642	0.008447	0.036603	0.052689	0.0375	0.359	0.525	0.048	0.3669	0.5331
	scaffold8025.1	0.0077	0.0131	0.5296	0.4496	0.014738	0.009446	0.060928	0.0021	0.0077	0.527	0.0157	0.0183	0.5343
	scaffold5055.1	0.0535	0.5295	0.0024	0.4146	0.016879	0.067279	0.027477	0.0472	0.5166	0	0.0614	0.5372	0.0091
	scaffold5247.2	0.0486	0	0.5295	0.4219	0.010909	0	0.053431	0.0419	0	0.5246	0.0535	0	0.5351
	scaffold2471.5	0.0755	0.0347	0.5293	0.3605	0.015294	0.019038	0.052072	0.0689	0.0255	0.5234	0.0825	0.0394	0.5345
	scaffold2134.1	0	0.0708	0.5292	0.4	0.001252	0.015195	0.052482	0	0.0643	0.5249	0	0.0787	0.539
	scaffold364.3	0.1846	0	0.5292	0.2862	0.023249	0	0.055224	0.176	0	0.5245	0.1899	0	0.5421
	scaffold579.1	0.2016	0.1707	0.5291	0.0986	0.035973	0.031894	0.05411	0.1961	0.1647	0.5245	0.2099	0.1745	0.5332
	scaffold10057.1	0.5289	0.166	0	0.3051	0.052875	0.019943	0	0.5231	0.1615	0	0.533	0.1717	0
	scaffold8611.1	0	0	0.5289	0.4711	0	0	0.052934	0	0	0.525	0	0	0.5341
	scaffold221.13	0.1651	0	0.5288	0.3061	0.042472	0	0.057947	0.1587	0	0.5199	0.1763	0	0.535
	scaffold2373.8	0.1167	0.5287	0	0.3546	0.015059	0.05173	0	0.1114	0.5242	0	0.1234	0.5357	0
	scaffold2216.3	0.1537	0.5285	0	0.3178	0.023729	0.052819	0	0.1473	0.5219	0	0.1613	0.5357	0
	scaffold3985.1	0.0231	0.1104	0.5285	0.338	0.013048	0.018474	0.055006	0.0176	0.1042	0.5212	0.0297	0.1183	0.5426
	scaffold6143.3	0	0	0.5285	0.4715	0.000859	0	0.05319	0	0	0.5235	0	0	0.5366
	scaffold7957.1	0.1049	0.5285	0.0131	0.3535	0.018653	0.067471	0.051686	0.0975	0.5209	0.0031	0.1082	0.5373	0.0238
	scaffold8412.1	0.1025	0.1052	0.5285	0.2638	0.013311	0.014156	0.052606	0.0973	0.1008	0.5253	0.1058	0.1113	0.5351
	scaffold5116.3	0.0667	0.5284	0	0.4049	0.016692	0.057168	0.012405	0.0616	0.5213	0	0.0729	0.5396	0
	scaffold362.3	0.5283	0	0.1116	0.3601	0.113015	0	0.015874	0.5229	0	0.1071	0.5347	0	0.117
	scaffold110.7	0.0452	0.0089	0.528	0.4179	0.014641	0.010177	0.05465	0.0414	0.0037	0.5234	0.0527	0.0174	0.5369
	scaffold11327.1	0.1249	0.07	0.5279	0.2772	0.029805	0.019438	0.054001	0.1083	0.0625	0.5166	0.1373	0.077	0.5377
	scaffold594.2	0.1126	0.0463	0.5279	0.3132	0.014067	0.018902	0.053374	0.1086	0.0372	0.5225	0.1164	0.0538	0.5375
	scaffold66.22	0.0144	0.0479	0.5279	0.4098	0.014558	0.014115	0.054244	0.0055	0.0426	0.5198	0.0224	0.0534	0.5401
	scaffold935.7	0.5279	0	0	0.4721	0.083245	0.037669	0.03385	0.5182	0	0	0.5366	0	0
	scaffold1269.6	0.026	0.5278	0	0.4462	0.011314	0.051526	0.000594	0.0207	0.5224	0	0.0298	0.535	0
	scaffold1416.6	0.1188	0	0.5278	0.3534	0.021698	0	0.058566	0.1116	0	0.5192	0.1252	0	0.5333
[truncated: 425 more rows]

## Sheet: Figure3b
Figure 3b	Gene	Variance median Islands	Variance median Pocillopora lineages	Variance median Symbiont lineages	Residuals	sd Islands	sd Pocillopora lineages	sd Symbiont lineages	Q1 Islands	Q1 Pocillopora lineages	Q1 Symbiont lineages	Q3 Islands	Q3 Pocillopora lineages	Q3 Symbiont lineages
	Pmea_00018944	0.0001	0.9174	0	0.0825	0.000525	0.002549	0	0	0.9172	0	0.000325	0.9179	0
	Pmea_00033078	0	0.9159	0	0.0841	0	0.157123	0.159897	0	0.9159	0	0	0.9163	0
	Pmea_00031439	0	0.9035	0	0.0965	0.000174	0.001806	0	0	0.9034	0	0	0.9036	0
	Pmea_00027387	0.0073	0.8917	0	0.101	0.002493	0.002032	0	0.0072	0.8916	0	0.0076	0.8918	0
	Pmea_00022094	0	0.8861	0	0.1139	0	0.004612	0	0	0.8858	0	0	0.8872	0
	Pmea_00007257	0	0.8825	0	0.1175	0.002631	0.002266	0	0	0.8825	0	0	0.882825	0
	Pmea_00032268	0	0	0.8818	0.1182	0.000928	0	0.006462	0	0	0.881675	0	0	0.8822
	Pmea_00022366	0	0.8788	0	0.1212	0	0.005435	0	0	0.8788	0	0	0.8789	0
	Pmea_00009221	0	0.8768	0	0.1232	0	0.007944	0	0	0.8768	0	0	0.8768	0
	Pmea_00031297	0.8761	0.014	0.00015	0.10975	0.004541	0.005189	0.004262	0.874875	0.012825	0	0.877625	0.014425	0.0012
	Pmea_00023101	0.05825	0.86875	0	0.073	0.003464	0.004854	0	0.056225	0.867075	0	0.0602	0.871025	0
	Pmea_00030639	0	0.8639	0	0.1361	0	0.006384	0	0	0.8637	0	0	0.8654	0
	Pmea_00007011	0	0.8618	0	0.1382	0.00045	0.005246	0	0	0.8618	0	0	0.862225	0
	Pmea_00027307	0.0291	0.857	0	0.1139	0.003137	0.004085	0	0.0288	0.8567	0	0.0296	0.857325	0
	Pmea_00027883	0	0.8508	0	0.1492	0	0.00688	0	0	0.8508	0	0	0.8508	0
	Pmea_00008103	0	0.85055	0.01595	0.1335	0.001384	0.005067	0.003068	0	0.8492	0.015175	0	0.8538	0.0174
	Pmea_00024364	0	0.8499	0	0.1501	0	0.005263	0	0	0.849475	0	0	0.851475	0
	Pmea_00009321	0.0101	0.84915	0	0.14075	0.001849	0.003965	0	0.0098	0.8489	0	0.0106	0.850025	0
	Pmea_00020247	0.0121	0.8431	0	0.1448	0.002829	0.004201	0	0.0115	0.8426	0	0.012625	0.844225	0
	Pmea_00029614	0.026	0.0009	0.84025	0.13285	0.004339	0.003292	0.01102	0.02525	0	0.8389	0.0268	0.00185	0.842625
	Pmea_00015768	0.0074	0.8374	0.0052	0.15	0.002789	0.004394	0.003228	0.006775	0.836175	0.003975	0.0081	0.838825	0.006725
	Pmea_00003942	0.0009	0.8306	0	0.1685	0.003057	0.006173	0	0.00055	0.8304	0	0.0012	0.8316	0
	Pmea_00030649	0	0.8301	0	0.1699	0	0.006322	0	0	0.828875	0	0	0.83205	0
	Pmea_00003829	0.003	0.8292	0	0.1678	0.001732	0.003305	0	0.0025	0.8282	0	0.004325	0.8304	0
	Pmea_00023169	0.8267	0	0	0.1733	0.00411	0	0	0.8255	0	0	0.830025	0	0
	Pmea_00032182	0	0.8251	0	0.1749	0.010438	0.01013	0	0	0.825	0	0.0002	0.8253	0
	Pmea_00035483	0	0	0.8241	0.1759	0.001081	0	0.010233	0	0	0.824	0	0	0.8241
	Pmea_00016262	0.0039	0.82295	0	0.17315	0.003289	0.005661	0	0.0037	0.8228	0	0.0041	0.8233	0
	Pmea_00018891	0	0.0672	0.8215	0.1113	5e-05	0.005472	0.005052	0	0.0662	0.8209	0	0.067725	0.8232
	Pmea_00001997	0	0.8212	0	0.1788	0.001847	0.005959	0	0	0.820875	0	0	0.82245	0
	Pmea_00004257	0.8203	0.0144	0	0.1653	0.005045	0.005409	0.005776	0.8196	0.0138	0	0.822875	0.0162	0
	Pmea_00026833	0.0216	0.81825	0	0.16015	0.00297	0.007736	0	0.02095	0.817975	0	0.0224	0.819525	0
	Pmea_00002120	0.00935	0.8182	0.0123	0.16015	0.00527	0.006007	0.006058	0.007875	0.8157	0.00815	0.012425	0.823875	0.015
	Pmea_00035492	0	0	0.8144	0.1856	0.00086	0.000838	0.009651	0	0	0.8142	0	0	0.815525
	Pmea_00033569	0.0141	0.8124	0	0.1735	0.002587	0.007178	0	0.014	0.8121	0	0.015225	0.81425	0
	Pmea_00034978	0.0091	0	0.8088	0.1821	0.002837	0.0002	0.008526	0.0086	0	0.8085	0.0095	0	0.8101
	Pmea_00007271	0	0.0027	0.8081	0.1892	0.001196	0.001292	0.010665	0	0.0019	0.807275	0	0.0031	0.8097
	Pmea_00011955	0	0.8054	0.0111	0.1835	0	0.011455	0.003879	0	0.804175	0.0106	0	0.8067	0.01235
	Pmea_00030033	0.101	0.8043	0.0056	0.0891	0.005156	0.004669	0.001969	0.1001	0.802675	0.0049	0.103925	0.805625	0.0061
	Pmea_00023385	0.0131	0.80205	0	0.18485	0.003407	0.006194	0.0005	0.0117	0.799875	0	0.016325	0.80425	0
	Pmea_00011298	0	0.8018	0	0.1982	0	0.008407	0	0	0.8018	0	0	0.8018	0
	Pmea_00008658	0.00735	0.8004	0	0.19225	0.002523	0.008776	0	0.0069	0.800175	0	0.0081	0.8012	0
	Pmea_00030652	0	0.80005	0	0.19995	0	0.005588	0	0	0.7997	0	0	0.80145	0
	Pmea_00019368	0	0.7996	0	0.2004	0.001145	0.006601	0	0	0.7991	0	0	0.8001	0
	Pmea_00020034	0.0036	0.7927	0	0.2037	0.002953	0.007415	0	0.002975	0.7921	0	0.0041	0.79445	0
	Pmea_00014306	0.79125	0	0	0.20875	0.005586	0.005711	0.00325	0.7907	0	0	0.794625	0	0
	Pmea_00020596	0.7905	0.0063	0	0.2032	0.007396	0.004695	0	0.789125	0.0056	0	0.793725	0.0087	0
	Pmea_00016195	0.0172	0.7894	0	0.1934	0.002879	0.005177	0	0.016	0.787975	0	0.0191	0.791125	0
	Pmea_00009621	0.0296	0.0113	0.7876	0.1715	0.004498	0.297262	0.295647	0.0285	0.0102	0.621725	0.032325	0.184675	0.789125
	Pmea_00013852	0.0356	0.7872	0	0.1772	0.003622	0.007398	0	0.034375	0.7865	0	0.03685	0.790225	0
	Pmea_00010085	0	0.786	0.031	0.183	0.000693	0.007285	0.007045	0	0.7853	0.03	0	0.788025	0.031775
	Pmea_00007012	0.0243	0.7837	0	0.192	0.003082	0.005365	0	0.0237	0.783	0	0.0257	0.784925	0
	Pmea_00020403	0.01375	0.7835	0	0.20275	0.002121	0.004418	0	0.013025	0.782575	0	0.01505	0.784625	0
	Pmea_00034845	0	0.783	0	0.217	0	0.004715	0.001233	0	0.781375	0	0	0.7878	0
	Pmea_00022561	0.7826	0.00345	0	0.21395	0.091348	0.089367	0.000282	0.780575	0.00265	0	0.7844	0.00435	0
	Pmea_00001327	0.02655	0.7817	0	0.19175	0.002924	0.009752	0	0.0261	0.781275	0	0.027025	0.7827	0
	Pmea_00013407	0.78115	0	0.0038	0.21505	0.004195	0.001252	0.002224	0.7796	0	0.002675	0.78275	0	0.005725
	Pmea_00019269	0.0532	0.78015	0	0.16665	0.00409	0.005657	0	0.051475	0.7786	0	0.055025	0.783125	0
	Pmea_00035720	0	0	0.7792	0.2208	0	0	0.020182	0	0	0.7789	0	0	0.7805
	Pmea_00011406	0.0238	0.7787	0	0.1975	0.005805	0.009288	0	0.023375	0.7786	0	0.0242	0.779925	0
	Pmea_00011146	0	0	0.7783	0.2217	0.001747	0	0.010455	0	0	0.7783	0	0	0.7792
	Pmea_00031432	0.0216	0.7769	0	0.2015	0.008509	0.008018	0	0.021475	0.7768	0	0.021925	0.777725	0
	Pmea_00019465	0.0384	0.77345	0.01895	0.1692	0.006541	0.009284	0.013055	0.0368	0.771125	0.014975	0.040125	0.778575	0.021925
	Pmea_00003864	0.773	0	0	0.227	0.003654	0.002066	0.002898	0.771175	0	0	0.774775	0.001325	0.00075
	Pmea_00018455	0.0683	0.77205	0	0.15965	0.005496	0.004724	0	0.067375	0.7711	0	0.069975	0.773225	0
	Pmea_00015520	0.0033	0.7719	0	0.2248	0.004701	0.006039	0	0.001875	0.7694	0	0.004325	0.774175	0
	Pmea_00021816	0	0	0.77145	0.22855	0.00042	0.001293	0.007924	0	0	0.770075	0	0.001425	0.7728
	Pmea_00009459	0.0015	0.7689	0	0.2296	0.003515	0.005635	0	0.0007	0.7685	0	0.0017	0.7705	0
	Pmea_00010636	0.0263	0.7683	0	0.2054	0.004735	0.00672	0	0.0261	0.7682	0	0.0266	0.7684	0
	Pmea_00025851	0	0.7683	0	0.2317	0	0.011771	0	0	0.7682	0	0	0.770225	0
	Pmea_00029574	0.02925	0.7674	0	0.20335	0.003879	0.012423	0.000886	0.0285	0.7664	0	0.0311	0.7683	0
	Pmea_00015452	0.76715	0	0	0.23285	0.006121	0	0	0.76565	0	0	0.769125	0	0
	Pmea_00015767	0.00415	0.7664	0	0.22945	0.004479	0.006466	0	0.0027	0.761425	0	0.008225	0.769925	0
	Pmea_00008201	0	0.7657	0	0.2343	0.00149	0.005996	0	0	0.765	0	0	0.7669	0
	Pmea_00004674	0.00485	0.7643	0	0.23085	0.002642	0.006921	0	0.004075	0.7636	0	0.0062	0.7655	0
	Pmea_00030404	0	0.76365	0.03305	0.2033	0.00582	0.006717	0.009773	0	0.7617	0.02985	0	0.766375	0.034125
	Pmea_00008512	0.76195	0.00425	0	0.2338	0.005833	0.00369	0.00079	0.7602	0.0033	0	0.7636	0.006	0
	Pmea_00019309	0.05705	0.7617	0	0.18125	0.008699	0.009806	0	0.056375	0.760675	0	0.058325	0.762225	0
	Pmea_00019585	0.0835	0.76135	0.0006	0.15455	0.006441	0.006944	0.001133	0.080675	0.7593	0.0002	0.086225	0.763725	0.0012
	Pmea_00004023	0.0252	0.7586	0	0.2162	0.006342	0.008311	0	0.024575	0.7582	0	0.0259	0.76	0
	Pmea_00030817	0.0017	0.75815	0	0.24015	0.001778	0.008304	0	0.0006	0.7569	0	0.0026	0.760275	0
	Pmea_00004792	0.75785	0	0.0283	0.21385	0.005576	0	0.005118	0.756075	0	0.0258	0.7623	0	0.031825
	Pmea_00023271	0.75785	0.0086	0	0.23355	0.007611	0.003663	0	0.7553	0.006775	0	0.7619	0.00975	0
	Pmea_00014302	0	0.7576	0	0.2424	0	0.007636	0	0	0.7569	0	0	0.758425	0
	Pmea_00020939	0	0.7555	0.04675	0.19775	0	0.075695	0.073913	0	0.75165	0.044375	0	0.758825	0.05025
	Pmea_00001496	0.755	0	0	0.245	0.005333	0.00022	0	0.753375	0	0	0.757975	0	0
	Pmea_00035080	0.0396	0.755	0	0.2054	0.004546	0.003898	0	0.037875	0.753975	0	0.04155	0.757	0
	Pmea_00019113	0.06625	0.7533	0	0.18045	0.010479	0.00634	0	0.0655	0.7522	0	0.067925	0.7551	0
	Pmea_00019463	0.0101	0.7528	0	0.2371	0.002497	0.004758	0	0.0097	0.7525	0	0.010625	0.7532	0
	Pmea_00014179	0.7526	0	0.00685	0.24055	0.006309	0	0.005881	0.750675	0	0.00525	0.756825	0	0.01
	Pmea_00025041	0.7512	0	0.02065	0.22815	0.005626	0	0.003226	0.749675	0	0.01895	0.7535	0	0.0226
	Pmea_00009205	0	0.7495	0	0.2505	0.001858	0.014752	0	0	0.7479	0	0.001525	0.7522	0
	Pmea_00004646	0.74915	0	0.004	0.24685	0.006738	0	0.001806	0.7475	0	0.0033	0.7513	0	0.005125
	Pmea_00024586	0.74905	0.0616	0	0.18935	0.00887	0.005582	0.000234	0.7467	0.0608	0	0.751125	0.064175	0
	Pmea_00031199	0	0.7487	0	0.2513	0	0.01329	0	0	0.7484	0	0	0.751625	0
	Pmea_00026809	0.7472	0.0245	0	0.2283	0.004249	0.003277	0	0.745175	0.0227	0	0.7505	0.0255	0
	Pmea_00009613	0.74715	0	0.0156	0.23725	0.010236	0.002383	0.004026	0.7457	0	0.0134	0.7497	0	0.0175
	Pmea_00006500	0.0407	0.74705	0	0.21225	0.004767	0.007798	0	0.0385	0.7452	0	0.042	0.751225	0
	Pmea_00020744	0.0736	0.74705	0	0.17935	0.025823	0.016502	0.01043	0.07205	0.746375	0	0.076625	0.7483	0
	Pmea_00030644	0	0.7457	0	0.2543	0.00064	0.009276	0	0	0.7452	0	0	0.74725	0
	Pmea_00013192	0.7442	0.04035	0	0.21545	0.012946	0.01285	0.00014	0.74225	0.038325	0	0.748425	0.042025	0
	Pmea_00014763	0	0.74305	0	0.25695	0	0.010213	0	0	0.7429	0	0	0.7451	0
	Pmea_00008398	0.73855	0.0133	0	0.24815	0.00748	0.003669	0	0.736475	0.0125	0	0.7419	0.01485	0
	Pmea_00019162	0.7385	0	0	0.2615	0.007168	0.009678	0	0.736575	0	0	0.74195	0.00825	0
	Pmea_00026832	0.0288	0.737	0	0.2342	0.00747	0.010497	0	0.0286	0.7369	0	0.0296	0.738075	0
	Pmea_00023113	0.1815	0.7359	0	0.0826	0.01509	0.013139	0	0.1789	0.730675	0	0.187275	0.737925	0
	Pmea_00035745	0.0206	0.7358	0	0.2436	0.003222	0.004999	0	0.0202	0.7355	0	0.021225	0.7362	0
	Pmea_00004698	0.73545	0	0	0.26455	0.00631	0	0.000274	0.732875	0	0	0.740125	0	0
	Pmea_00019257	0.1162	0.73445	0	0.14935	0.004959	0.004591	0	0.114525	0.7328	0	0.118425	0.737425	0
	Pmea_00034665	0.73315	0	0	0.26685	0.012421	0	0	0.731375	0	0	0.73535	0	0
	Pmea_00025632	0.7328	0	0	0.2672	0.006388	0	0	0.729875	0	0	0.7365	0	0
	Pmea_00020062	0.01925	0.73205	0	0.2487	0.006035	0.008763	0	0.01685	0.730275	0	0.020925	0.7364	0
	Pmea_00016102	0.07705	0.7318	0	0.19115	0.00789	0.008734	0	0.0723	0.729075	0	0.08035	0.736675	0
	Pmea_00000431	0.0815	0.7313	0	0.1872	0.009138	0.006696	0	0.0811	0.731	0	0.082	0.7327	0
	Pmea_00000867	0	0.73105	0	0.26895	0	0.009684	0	0	0.7294	0	0	0.73205	0
	Pmea_00009307	0.04695	0.73105	0	0.222	0.009309	0.016514	0.004095	0.045275	0.728925	0	0.050425	0.733225	0
	Pmea_00016440	0.045	0	0.731	0.224	0.068958	0	0.07524	0.03645	0	0.72875	0.047025	0	0.747725
	Pmea_00026940	0	0.731	0	0.269	0	0.011022	0	0	0.7309	0	0	0.731525	0
	Pmea_00018670	0.73005	0.0205	0	0.24945	0.008298	0.004183	0	0.727875	0.02	0	0.73315	0.0225	0
	Pmea_00003525	0.031	0.72955	0	0.23945	0.003091	0.008013	0	0.0294	0.72795	0	0.032675	0.73175	0
	Pmea_00029324	0.12325	0.729	0	0.14775	0.004637	0.005095	0	0.1218	0.7276	0	0.1255	0.7313	0
	Pmea_00010354	0	0.1389	0.72875	0.13235	0	0.006138	0.009107	0	0.136575	0.7271	0	0.1402	0.7323
	Pmea_00022572	0.7287	0	0	0.2713	0.006562	0.001433	0	0.7271	0	0	0.7314	0	0
	Pmea_00000352	0	0.7285	0	0.2715	0.004943	0.008855	0	0	0.7285	0	0	0.731	0
	Pmea_00030610	0.72755	0.0286	0	0.24385	0.006452	0.006092	0	0.725275	0.027475	0	0.730575	0.03065	0
	Pmea_00029254	0.0308	0.7274	0	0.2418	0.004074	0.012996	0	0.0301	0.726575	0	0.0319	0.7279	0
	Pmea_00000619	0	0.72685	0	0.27315	0.00133	0.008317	0	0	0.7265	0	0	0.72795	0
	Pmea_00023134	0.0642	0.7266	0	0.2092	0.007143	0.008428	0	0.0636	0.726375	0	0.065225	0.72885	0
	Pmea_00034249	0	0	0.7262	0.2738	0.000159	0	0.012509	0	0	0.726	0	0	0.727575
	Pmea_00025196	0.72485	0	0	0.27515	0.007454	0.00515	0	0.722375	0	0	0.72775	0.0009	0
	Pmea_00022700	0.7246	0.042	0.01985	0.21355	0.012067	0.006011	0.005753	0.720125	0.0382	0.017525	0.732975	0.0442	0.0218
	Pmea_00019361	0.0446	0.7242	0	0.2312	0.003408	0.007497	0	0.0434	0.722775	0	0.0463	0.725325	0
	Pmea_00034182	0.0002	0.7217	0	0.2781	0.012361	0.020069	0	0	0.7214	0	0.0004	0.7221	0
	Pmea_00023900	0.0082	0.72165	0.0106	0.25955	0.003612	0.009959	0.004553	0.0065	0.719175	0.009075	0.009925	0.724075	0.013725
	Pmea_00028624	0.0621	0.7214	0	0.2165	0.007913	0.008907	0	0.0614	0.7209	0	0.064525	0.723025	0
	Pmea_00020459	0.7191	0	0	0.2809	0.00573	0.000392	0	0.716675	0	0	0.721425	0	0
	Pmea_00021432	0.71855	0	0	0.28145	0.011871	0.003097	0	0.71645	0	0	0.72215	0.0017	0
	Pmea_00010866	0.71765	0	0	0.28235	0.007876	0.002537	0.006904	0.714375	0	0	0.721925	0	0
	Pmea_00034776	0.0055	0	0.7172	0.2773	0.007606	0.000788	0.012324	0.0049	0	0.7169	0.006125	0	0.719125
	Pmea_00002119	0.02395	0.71685	0	0.2592	0.008698	0.009369	0	0.0237	0.7166	0	0.0243	0.7183	0
	Pmea_00030465	0.71615	0	0	0.28385	0.008733	0.000733	0	0.714975	0	0	0.72035	0	0
	Pmea_00002577	0.1184	0.7159	0.0058	0.1599	0.010829	0.00999	0.003434	0.11005	0.711775	0.004475	0.1236	0.7248	0.0079
	Pmea_00000935	0.7158	0	0	0.2842	0.006394	0	0.00012	0.7133	0	0	0.719025	0	0
	Pmea_00019339	0.0066	0.7157	0	0.2777	0.004262	0.008607	0	0.004975	0.7149	0	0.0081	0.718425	0
	Pmea_00010087	0.7151	0.02075	0	0.26415	0.006608	0.00441	0	0.7119	0.017875	0	0.7193	0.021525	0
	Pmea_00023913	0.71465	0.08545	0.0068	0.1931	0.017431	0.013953	0.003843	0.7112	0.08225	0.0047	0.719325	0.08905	0.0074
	Pmea_00010010	0.01995	0.7146	0	0.26545	0.002682	0.009925	0	0.0195	0.7144	0	0.021225	0.7153	0
	Pmea_00033538	0.0378	0.7145	0.0409	0.2068	0.004207	0.27235	0.253689	0.0367	0.70635	0.03595	0.039525	0.723675	0.04695
	Pmea_00005012	0.01875	0	0.71395	0.2673	0.003381	0	0.015856	0.017575	0	0.713175	0.020225	0	0.71705
	Pmea_00001160	0.08515	0.71375	0	0.2011	0.008522	0.012419	0	0.08245	0.7107	0	0.089425	0.7168	0
	Pmea_00003970	0.00595	0.7131	0	0.28095	0.002335	0.010661	0	0.004775	0.7124	0	0.007	0.71575	0
	Pmea_00010235	0	0	0.7129	0.2871	0.001878	0	0.028479	0	0	0.7126	0	0	0.714
	Pmea_00004784	0	0.71285	0	0.28715	0.002408	0.007934	0	0	0.7127	0	0	0.7135	0
	Pmea_00007732	0	0.7125	0	0.2875	0	0.008419	0	0	0.7122	0	0	0.7144	0
	Pmea_00018735	0.0595	0.70925	0	0.23125	0.009543	0.007579	0	0.055975	0.7061	0	0.0629	0.713475	0
	Pmea_00006598	0.0203	0.7092	0	0.2705	0.005149	0.011272	0	0.018975	0.707475	0	0.02265	0.715225	0
	Pmea_00019973	0.7082	0	0.0109	0.2809	0.012743	0.004728	0.00777	0.706075	0	0.009825	0.710825	0.00185	0.0122
	Pmea_00027715	0.0884	0.7082	0	0.2034	0.006791	0.010625	0	0.088	0.7077	0	0.089525	0.710825	0
	Pmea_00008776	0.06735	0.708	0	0.22465	0.007784	0.007528	0	0.066275	0.707175	0	0.06825	0.7089	0
	Pmea_00027733	0	0.7073	0	0.2927	0.003005	0.012289	0	0	0.7067	0	0	0.708625	0
	Pmea_00007834	0.076	0.7069	0	0.2171	0.008459	0.010018	0	0.0756	0.706575	0	0.0768	0.7071	0
	Pmea_00017871	0.70675	0	0	0.29325	0.009823	0.004397	0	0.704475	0	0	0.709575	0.000125	0
	Pmea_00004299	0.00695	0.7065	0	0.28655	0.002944	0.010543	0.001186	0.005	0.7045	0	0.0083	0.71025	0
	Pmea_00003109	0.70605	0	0	0.29395	0.006295	0	0.001345	0.702775	0	0	0.7096	0	0.00025
	Pmea_00019308	0.04015	0.7059	0	0.25395	0.006455	0.008963	0	0.036875	0.7017	0	0.04405	0.710125	0
	Pmea_00004018	0.70565	0.0097	0	0.28465	0.090328	0.085485	0.001318	0.702025	0.0036	0	0.713725	0.0146	0
	Pmea_00006711	0.7046	0	0	0.2954	0.006296	0.003362	0	0.70255	0	0	0.707075	0	0
	Pmea_00023312	0.045	0	0.70445	0.25055	0.008364	0	0.015012	0.037175	0	0.697575	0.049825	0	0.7179
	Pmea_00023893	0.70395	0.00485	0	0.2912	0.007249	0.003367	0	0.70175	0.003975	0	0.71	0.007225	0
	Pmea_00020875	0.70365	0	0	0.29635	0.005886	0	0	0.70165	0	0	0.707825	0	0
	Pmea_00003138	0.7034	0	0.0043	0.2923	0.007012	5e-05	0.003105	0.7003	0	0.0034	0.707175	0	0.00695
	Pmea_00020716	0.09065	0.7033	0	0.20605	0.00729	0.008516	0	0.0899	0.702675	0	0.092625	0.7046	0
	Pmea_00034893	0.0426	0.7025	0	0.2549	0.007365	0.012134	0	0.0425	0.7024	0	0.0429	0.702825	0
	Pmea_00000353	0	0.7018	0	0.2982	0.000611	0.014301	0	0	0.7017	0	0	0.702525	0
	Pmea_00006737	0.15245	0.7017	0	0.14585	0.00808	0.008827	0	0.14725	0.6974	0	0.15705	0.708075	0
	Pmea_00035721	0.0094	0	0.7012	0.2894	0.00273	0	0.024343	0.0088	0	0.701075	0.0099	0	0.7023
	Pmea_00019820	0	0.7011	0	0.2989	0.001672	0.023836	0	0	0.7009	0	0	0.7016	0
	Pmea_00009003	0.0745	0.6997	0	0.2258	0.005902	0.005358	0.00044	0.072475	0.698075	0	0.076325	0.7044	0
	Pmea_00012105	0	0.6997	0	0.3003	0	0.008791	0	0	0.6985	0	0	0.70125	0
	Pmea_00012721	0.69925	0	0	0.30075	0.006514	0	0.002358	0.6973	0	0	0.7037	0	0.0005
	Pmea_00028565	0.6992	0	0.0248	0.276	0.007086	0.00369	0.006937	0.696475	0	0.023575	0.7037	0	0.028225
	Pmea_00001545	0.6988	0.10785	0	0.19335	0.009208	0.008783	0	0.696	0.106275	0	0.7032	0.1102	0
	Pmea_00005871	0.698	0	0.00425	0.29775	0.007288	0.002797	0.009285	0.692175	0	0	0.7016	0	0.0104
	Pmea_00007785	0.69795	0	0	0.30205	0.005778	0	0	0.694675	0	0	0.702825	0	0
	Pmea_00003327	0	0.6979	0	0.3021	0	0.011742	0	0	0.6973	0	0	0.700025	0
	Pmea_00034216	0.0311	0.6979	0.1135	0.1575	0.003869	0.010495	0.016112	0.0289	0.6961	0.11055	0.033225	0.7011	0.117575
	Pmea_00007844	0.0976	0.6978	0	0.2046	0.007112	0.007802	0	0.0972	0.697275	0	0.099125	0.699025	0
	Pmea_00028471	0.6973	0	0	0.3027	0.009007	0.007441	0.002319	0.6947	0	0	0.70185	0	0
	Pmea_00002896	0.69685	0.00525	0	0.2979	0.007757	0.003957	0	0.694475	0.00225	0	0.7021	0.006525	0
	Pmea_00003606	0	0.69645	0	0.30355	0	0.011995	0	0	0.6961	0	0	0.698675	0
	Pmea_00012318	0.6953	0.0232	0	0.2815	0.010985	0.008471	0	0.6935	0.021675	0	0.6975	0.027075	0
	Pmea_00019420	0.0218	0.69515	0	0.28305	0.007606	0.016151	0	0.0192	0.693825	0	0.023725	0.6977	0
	Pmea_00012604	0.6944	0.02685	0	0.27875	0.010341	0.010075	0	0.692575	0.02535	0	0.69875	0.028625	0
	Pmea_00014303	0.0052	0	0.6942	0.3006	0.007272	0	0.013509	0.0047	0	0.6937	0.006075	0	0.6995
	Pmea_00032667	0.01015	0.694	0.0096	0.28625	0.005798	0.017238	0.005731	0.00925	0.69085	0.007075	0.011425	0.70065	0.0124
	Pmea_00004124	0.6938	0	0	0.3062	0.00511	0.002226	0	0.692175	0	0	0.695725	0.001	0
	Pmea_00006698	0.6938	0.07	0	0.2362	0.008365	0.008923	0.0022	0.6901	0.0674	0	0.699625	0.071125	0
	Pmea_00000861	0.0373	0	0.6937	0.269	0.110269	0	0.12123	0.03215	0	0.690575	0.040425	0	0.70335
	Pmea_00024029	0.6934	0	0	0.3066	0.00635	0.001596	0	0.6907	0	0	0.699175	0	0
	Pmea_00003911	0.0403	0.6932	0	0.2665	0.007258	0.010682	0	0.0399	0.691575	0	0.042925	0.694825	0
	Pmea_00005969	0.6932	0	0	0.3068	0.006665	0	0	0.69035	0	0	0.69705	0	0
	Pmea_00028815	0.6927	0	0	0.3073	0.010649	0	0	0.6911	0	0	0.6946	0	0
	Pmea_00029486	0.0614	0.69215	0	0.24645	0.003619	0.004572	0	0.060175	0.6913	0	0.0628	0.694825	0
	Pmea_00027220	0	0.69175	0.0098	0.29845	0.00027	0.013861	0.004394	0	0.6895	0.007825	0	0.6976	0.010525
	Pmea_00021438	0.13315	0.6917	0	0.17515	0.008039	0.009817	0	0.133	0.6916	0	0.1338	0.6932	0
	Pmea_00013076	0.69105	0.014	0	0.29495	0.010885	0.005346	0.00087	0.689275	0.013575	0	0.693025	0.015925	0
	Pmea_00023104	0.1001	0.69055	0	0.20935	0.006187	0.010079	0	0.0995	0.6901	0	0.1014	0.691925	0
	Pmea_00019362	0	0.69045	0	0.30955	0	0.006007	0	0	0.6901	0	0	0.692	0
	Pmea_00022651	0	0.6901	0	0.3099	4e-05	0.009293	2e-05	0	0.689975	0	0	0.6924	0
	Pmea_00003897	0.68985	0	0	0.31015	0.005365	0.00072	0.000427	0.686475	0	0	0.692925	0	0
	Pmea_00027583	0	0.6891	0	0.3109	0	0.015076	0	0	0.6882	0	0	0.690675	0
	Pmea_00027599	0	0.6891	0	0.3109	0	0.010396	0	0	0.6889	0	0	0.6909	0
	Pmea_00006245	0	0.68865	0	0.31135	0.001221	0.025846	0	0	0.6884	0	0	0.689875	0
	Pmea_00007436	0.02265	0.68625	0	0.2911	0.004821	0.008361	0	0.020675	0.6841	0	0.024	0.69025	0
	Pmea_00027720	0.6861	0	0.0012	0.3127	0.010689	0	0.009276	0.682775	0	0	0.69185	0	0.00375
	Pmea_00004723	0.68565	0.0292	0	0.28515	0.010683	0.011811	0.004704	0.68205	0.025275	0	0.694425	0.031725	0.003025
	Pmea_00029255	0	0.6856	0	0.3144	0	0.008801	0	0	0.684275	0	0	0.6872	0
	Pmea_00034983	0.00675	0	0.6852	0.30805	0.292869	0	0.326347	0.003375	0	0	0.6282	0	0.6922
	Pmea_00009402	0.0905	0.68465	0.0539	0.17095	0.013061	0.164436	0.165838	0.0887	0.677125	0.050225	0.0928	0.689125	0.0598
	Pmea_00014684	0.68435	0.04885	0	0.2668	0.009279	0.009508	0	0.680875	0.045825	0	0.6899	0.051325	0
	Pmea_00015939	0.68415	0	0	0.31585	0.009671	0	0	0.681675	0	0	0.6881	0	0
	Pmea_00002679	0.68295	0	0.01945	0.2976	0.009618	0	0.006588	0.6806	0	0.015875	0.6893	0	0.02135
	Pmea_00009677	0.04145	0.6828	0	0.27575	0.006299	0.012326	0	0.040775	0.682575	0	0.043975	0.6853	0
	Pmea_00004063	0.6826	0.04875	0	0.26865	0.011733	0.015825	0.009199	0.678375	0.04675	0	0.6871	0.051525	0
	Pmea_00026219	0.0125	0	0.6816	0.3059	0.291167	0	0.323164	0.0087	0	0	0.6342	0	0.694225
	Pmea_00005500	0.00365	0.68155	0.01265	0.30215	0.002281	0.096575	0.086562	0.00095	0.67845	0.0109	0.004625	0.68695	0.0143
	Pmea_00024230	0.6815	0.1478	0	0.1707	0.011752	0.011866	0	0.679525	0.14515	0	0.685525	0.15055	0
	Pmea_00001904	0.68125	0	0	0.31875	0.006611	0	0	0.678525	0	0	0.68585	0	0
	Pmea_00030224	0.0934	0.6811	0	0.2255	0.010482	0.01346	0	0.0933	0.681	0	0.0939	0.6815	0
	Pmea_00010854	0.10655	0.68095	0	0.2125	0.007525	0.007529	0	0.101475	0.676775	0	0.110325	0.6854	0
	Pmea_00026669	0.6806	0	0.01435	0.30505	0.013288	0.008004	0.009534	0.6774	0	0.011025	0.687425	0	0.017725
	Pmea_00004221	0.0688	0.68	0	0.2512	0.00551	0.009227	0	0.066475	0.6783	0	0.071625	0.681825	0
	Pmea_00009318	0.0064	0.6799	0	0.3137	0.003874	0.274977	0.249085	0.0051	0.677275	0	0.007325	0.6814	0
	Pmea_00029268	0.6799	0.06855	0.0013	0.25025	0.013266	0.011165	0.001522	0.677125	0.065375	0	0.682975	0.070525	0.00205
	Pmea_00005474	0.67955	0	0	0.32045	0.007461	0	0	0.6764	0	0	0.68515	0	0
	Pmea_00015759	0.6795	0.0875	0	0.233	0.0135	0.011679	0	0.677425	0.0862	0	0.6809	0.0891	0
	Pmea_00006886	0.1439	0.67865	0	0.17745	0.00604	0.005147	0.002764	0.141775	0.67655	0	0.14585	0.68115	0
	Pmea_00018900	0.0693	0.67835	0	0.25235	0.005153	0.007021	0	0.0683	0.676975	0	0.07115	0.68	0
	Pmea_00008610	0	0.67775	0.0108	0.31145	0	0.015439	0.004887	0	0.676	0.008875	0	0.6811	0.0123
	Pmea_00029586	0.0598	0.6774	0.0359	0.2269	0.009354	0.012178	0.00812	0.054975	0.673375	0.03375	0.063875	0.68315	0.039225
	Pmea_00007503	0	0.6769	0	0.3231	0.00082	0.01652	0	0	0.6767	0	0	0.6773	0
	Pmea_00026887	0	0.6769	0	0.3231	0	0.015505	0	0	0.6764	0	0	0.680225	0
	Pmea_00005433	0	0.67675	0	0.32325	0.00035	0.010062	0	0	0.67495	0	0	0.68145	0
	Pmea_00016316	0	0.6767	0	0.3233	0	0.010201	0	0	0.676475	0	0	0.678625	0
	Pmea_00035556	0.6764	0.0307	0.0131	0.2798	0.016882	0.010945	0.009318	0.6744	0.027375	0.012375	0.6827	0.032925	0.01575
	Pmea_00012692	0.6763	0.044	0	0.2797	0.007887	0.010432	0	0.674075	0.043175	0	0.6803	0.045525	0
	Pmea_00005691	0.03625	0	0.676	0.28775	0.006555	0	0.016486	0.03085	0	0.673525	0.038325	0	0.692975
	Pmea_00026351	0.6755	0.0115	0	0.313	0.008972	0.006838	0.000744	0.671825	0.007025	0	0.6812	0.0126	0
	Pmea_00010325	0.67485	0.03585	0	0.2893	0.011729	0.011084	0	0.67025	0.032675	0	0.68235	0.0387	0
	Pmea_00026778	0.0221	0.6748	0	0.3031	0.005436	0.010184	0	0.02005	0.673675	0	0.0226	0.676225	0
	Pmea_00002146	0	0.67415	0.0048	0.32105	0.002269	0.011503	0.002896	0	0.6728	0.0042	0	0.677225	0.006175
	Pmea_00009860	0.67395	0	0	0.32605	0.008813	0	0	0.670375	0	0	0.680125	0	0
	Pmea_00012959	0.0472	0.6738	0	0.279	0.011557	0.014372	0	0.046975	0.6735	0	0.0482	0.6763	0
	Pmea_00019934	0.67375	0	0.01935	0.3069	0.007915	0	0.005223	0.668475	0	0.017825	0.677325	0	0.02245
	Pmea_00025681	0.67375	0.0035	0	0.32275	0.005907	0.003661	0	0.671575	0.001775	0	0.6781	0.004525	0
	Pmea_00001468	0	0.6729	0	0.3271	0.000389	0.009442	0	0	0.6727	0	0	0.674425	0
	Pmea_00000926	0.0702	0.0028	0.67265	0.25435	0.010849	0.005207	0.013067	0.068575	0.000675	0.665375	0.07305	0.00675	0.676825
	Pmea_00002756	0.6711	0.01335	0	0.31555	0.011708	0.008239	0	0.6653	0.0107	0	0.67755	0.018075	0
	Pmea_00006221	0.00645	0.671	0.01405	0.3085	0.013735	0.016248	0.006069	0.004325	0.6675	0.0122	0.0109	0.67535	0.0152
	Pmea_00011142	0.6708	0.048	0	0.2812	0.011025	0.014552	0.009961	0.668075	0.045175	0	0.675775	0.05095	0
	Pmea_00032959	0.6701	0	0	0.3299	0.006988	0	0	0.6686	0	0	0.67475	0	0
	Pmea_00026334	0.0111	0	0.66985	0.31905	0.005556	0	0.015034	0.00635	0	0.666975	0.01345	0	0.6798
	Pmea_00029635	0.66985	0	0.0018	0.32835	0.011178	0	0.002328	0.667675	0	0.000375	0.67585	0	0.003125
	Pmea_00027511	0.66975	0	0	0.33025	0.006826	0.00287	0	0.667375	0	0	0.6742	0	0
	Pmea_00003054	0.0021	0	0.6696	0.3283	0.004394	0	0.018043	0.000225	0	0.66645	0.006125	0	0.674325
	Pmea_00027086	0.66955	0.0249	0	0.30555	0.011922	0.009723	0	0.666175	0.022575	0	0.6755	0.0287	0
	Pmea_00001742	0.6691	0	0	0.3309	0.006007	0	0	0.6667	0	0	0.672825	0	0
	Pmea_00016959	0.6691	0	0.00165	0.32925	0.008102	0	0.002713	0.665575	0	0.000875	0.674225	0	0.0041
	Pmea_00001467	0	0.6678	0	0.3322	0	0.012973	0.000611	0	0.6677	0	0	0.6697	0
	Pmea_00016072	0.66775	0	0.01435	0.3179	0.007037	0.004289	0.005609	0.66495	0	0.0118	0.673475	0	0.016925
	Pmea_00007630	0.66745	0	0.0272	0.30535	0.013586	0.014654	0.01598	0.65485	0	0	0.672975	0.0286	0.0302
	Pmea_00030305	0.6671	0	0	0.3329	0.007415	0	0	0.6642	0	0	0.67055	0	0
	Pmea_00015469	0.10695	0.6663	0	0.22675	0.006208	0.067237	0.056808	0.1033	0.6644	0	0.11105	0.668025	0
	Pmea_00031702	0.66605	0.09005	0	0.2439	0.025074	0.018202	0.003975	0.6636	0.088375	0	0.668125	0.092225	0
	Pmea_00003268	0	0.6659	0	0.3341	0	0.017398	0	0	0.6658	0	0	0.6659	0
	Pmea_00008045	0	0.66585	0	0.33415	0	0.010343	0	0	0.6654	0	0	0.6677	0
	Pmea_00011168	0.00855	0.6652	0.2136	0.11265	0.004003	0.01458	0.038847	0.0079	0.664625	0.209225	0.009325	0.66685	0.22405
	Pmea_00018894	0	0.6651	0	0.3349	0	0.008635	0	0	0.6651	0	0	0.6651	0
	Pmea_00029824	0.0688	0	0.665	0.2662	0.006811	0	0.011242	0.067375	0	0.663725	0.0704	0	0.667925
	Pmea_00022374	0.66465	0	0	0.33535	0.007088	0	0.00122	0.6614	0	0	0.668075	0	0.0008
	Pmea_00004672	0	0.6639	0.0744	0.2617	0	0.141108	0.139169	0	0.659975	0.0728	0	0.6654	0.07755
	Pmea_00016118	0.0121	0	0.6639	0.324	0.005918	0.347475	0.316353	0	0	0	0.012425	0.722825	0.664425
	Pmea_00029035	0.0519	0.66325	0	0.28485	0.005754	0.007072	0	0.04995	0.661075	0	0.05505	0.666475	0
	Pmea_00005197	0.66305	0	0	0.33695	0.004835	0.000428	0	0.660175	0	0	0.6672	0	0
	Pmea_00012801	0.6625	0	0	0.3375	0.089946	0.085808	0	0.661575	0	0	0.6671	0	0
	Pmea_00003056	0.0112	0	0.66235	0.32645	0.007134	0	0.013416	0.00855	0	0.66105	0.0134	0	0.664725
	Pmea_00023871	0.66225	0.00135	0	0.3364	0.005636	0.00413	0.001083	0.6595	0	0	0.6669	0.00225	0
	Pmea_00034533	0.6621	0.0184	0	0.3195	0.007574	0.005358	0	0.65895	0.0146	0	0.66695	0.0213	0
	Pmea_00029199	0	0.662	0	0.338	0	0.013391	0	0	0.6606	0	0	0.663825	0
	Pmea_00033100	0	0.6618	0	0.3382	0.006549	0.013549	0	0	0.6613	0	0	0.66355	0
	Pmea_00027536	0.02915	0.6614	0	0.30945	0.009565	0.017574	0	0.0284	0.6604	0	0.030125	0.662725	0
	Pmea_00007684	0	0	0.6613	0.3387	0.000183	0	0.01374	0	0	0.658675	0	0	0.66825
	Pmea_00016103	0.0782	0.6608	0	0.261	0.006457	0.007796	0	0.07565	0.6584	0	0.080325	0.6641	0
	Pmea_00029501	0.66075	0	0.02015	0.3191	0.011384	0.003096	0.00938	0.65555	0	0.017075	0.668675	0	0.023
	Pmea_00017837	0.6606	0.0649	0	0.2745	0.010817	0.012846	0.000226	0.6595	0.0636	0	0.663825	0.067425	0
	Pmea_00000691	0	0.6602	0	0.3398	0.000949	0.019865	0	0	0.6601	0	0	0.6603	0
	Pmea_00004301	0	0.66	0.0138	0.3262	0.000571	0.09421	0.088557	0	0.656775	0.009825	0	0.6626	0.0189
	Pmea_00024565	0.6598	0	0	0.3402	0.009073	0	0	0.657575	0	0	0.666125	0	0
	Pmea_00021433	0.6598	0	0.0326	0.3076	0.008656	0	0.005821	0.6565	0	0.03015	0.66305	0	0.03545
	Pmea_00021428	0.6593	0.0022	0	0.3385	0.006561	0.004402	0	0.65675	0	0	0.6638	0.00395	0
	Pmea_00007907	0.65915	0	0	0.34085	0.006957	0	0	0.655775	0	0	0.664725	0	0
	Pmea_00006840	0.65895	0	0	0.34105	0.010219	0.004626	0	0.657075	0	0	0.662	0	0
	Pmea_00017151	0.0071	0	0.65875	0.33415	0.059158	0	0.069837	0.00315	0	0.6557	0.010075	0	0.66775
	Pmea_00008441	0.01705	0.658	0	0.32495	0.007594	0.008895	0	0.0159	0.6577	0	0.017675	0.659525	0
	Pmea_00000348	0.0132	0.6579	0	0.3289	0.006693	0.010128	0	0.0119	0.6573	0	0.0142	0.659425	0
	Pmea_00024545	0.6579	0	0	0.3421	0.006572	0	0	0.6563	0	0	0.660825	0	0
	Pmea_00005663	0	0	0.6578	0.3422	0	0	0.020751	0	0	0.6574	0	0	0.6603
	Pmea_00001255	0.0062	0.65775	0	0.33605	0.00328	0.054246	0	0.005375	0.656775	0	0.0067	0.6604	0
	Pmea_00027712	0.0855	0.6577	0	0.2568	0.007336	0.009382	0	0.0853	0.6575	0	0.0857	0.659125	0
	Pmea_00011517	0.65755	0	0	0.34245	0.011625	0	0	0.65475	0	0	0.661625	0	0
	Pmea_00032389	0	0.6575	0	0.3425	0	0.013229	0	0	0.6566	0	0	0.6596	0
	Pmea_00003944	0.0253	0.6571	0	0.3176	0.005628	0.008208	0	0.024075	0.6562	0	0.026325	0.6593	0
	Pmea_00028111	0.6571	0	0.04625	0.29665	0.009549	0	0.007859	0.652325	0	0.043475	0.663775	0	0.049575
	Pmea_00032239	0.65655	0	0	0.34345	0.01078	0	0	0.653375	0	0	0.662825	0	0
	Pmea_00009895	0.6565	0	0.0068	0.3367	0.009471	0	0.005345	0.65205	0	0.004175	0.66205	0	0.01075
	Pmea_00002611	0.00975	0	0.656	0.33425	0.198408	0	0.208955	0.006175	0	0.648475	0.0137	0	0.662625
	Pmea_00004669	0.03665	0.65585	0	0.3075	0.008248	0.008373	0	0.033275	0.654075	0	0.04055	0.661	0
	Pmea_00014659	0.0403	0.65575	0	0.30395	0.009239	0.01401	0	0.0394	0.6547	0	0.041325	0.6565	0
	Pmea_00009593	0.0739	0.65565	0	0.27045	0.008635	0.006991	0.00053	0.0729	0.653475	0	0.076525	0.6599	0
	Pmea_00022565	0.65535	0	0	0.34465	0.007992	0.007609	0	0.6525	0	0	0.658225	0	0
	Pmea_00004857	0.13565	0.65525	0	0.2091	0.012792	0.012076	0	0.134775	0.6546	0	0.137125	0.65685	0
	Pmea_00033623	0.01465	0.65485	0	0.3305	0.006702	0.008252	0	0.009875	0.647625	0	0.01945	0.65965	0
	Pmea_00006442	0.08025	0.65445	0	0.2653	0.006707	0.008193	0	0.077425	0.651575	0	0.08405	0.657825	0
	Pmea_00034213	0.0164	0.6544	0.1071	0.2221	0.002817	0.008553	0.006902	0.0151	0.6526	0.104575	0.0179	0.65665	0.110875
	Pmea_00025517	0.65435	0	0	0.34565	0.006766	0	0	0.651275	0	0	0.659225	0	0
	Pmea_00005572	0.65385	0	0	0.34615	0.009451	0.006196	0	0.6513	0	0	0.65945	0	0
	Pmea_00010645	0.1472	0.6534	0	0.1994	0.011191	0.010179	0	0.1471	0.6534	0	0.1482	0.6539	0
	Pmea_00013545	0.0346	0.6527	0.02005	0.29265	0.01115	0.331849	0.308484	0.031175	0	0.0151	0.04955	0.660825	0.627325
	Pmea_00016324	0.02105	0.65245	0	0.3265	0.004708	0.009153	0.006522	0.0194	0.6499	0	0.024225	0.654825	0
	Pmea_00024308	0.65245	0	0	0.34755	0.018283	0.001161	0	0.650475	0	0	0.6567	0	0
	Pmea_00022492	0.0526	0.65225	0	0.29515	0.007483	0.010249	0.003561	0.0515	0.6504	0	0.056225	0.653925	0
	Pmea_00011586	0.0565	0.65175	0	0.29175	0.004865	0.015335	0	0.0561	0.6511	0	0.057925	0.653675	0
	Pmea_00014754	0.6515	0	0	0.3485	0.012905	0.005696	0	0.65015	0	0	0.6546	0	0
	Pmea_00011430	0.0567	0.6512	0	0.2921	0.012785	0.007717	0	0.052675	0.64975	0	0.0596	0.65555	0
	Pmea_00020732	0.0088	0.03975	0.6509	0.30055	0.007278	0.005595	0.014456	0.00485	0.0367	0.6429	0.013025	0.042875	0.659075
	Pmea_00007353	0.1331	0.6506	0	0.2163	0.007436	0.00535	0	0.1325	0.6498	0	0.135275	0.65425	0
	Pmea_00018586	0.6506	0.09735	0	0.25205	0.019196	0.01825	0.023918	0.6485	0.094475	0	0.653875	0.100125	0
	Pmea_00015736	0.09	0.65055	0	0.25945	0.006467	0.007851	1e-05	0.08695	0.648625	0	0.0937	0.65505	0
	Pmea_00028094	0	0.65015	0	0.34985	0	0.012853	0	0	0.6498	0	0	0.654	0
	Pmea_00032634	0.65	0	0.0723	0.2777	0.010051	0.014966	0.015994	0.6456	0	0.063675	0.6586	0	0.078575
	Pmea_00033802	0.65	0.0573	0	0.2927	0.007024	0.006322	0.00151	0.64685	0.0545	0	0.65395	0.0603	0
	Pmea_00026831	0.1067	0.6499	0	0.2434	0.009185	0.010888	0	0.1065	0.6498	0	0.107325	0.6508	0
	Pmea_00032704	0.05105	0.6499	0	0.29905	0.004511	0.011228	0.001329	0.0499	0.6491	0	0.05285	0.6517	0
	Pmea_00031436	0.0774	0	0.64985	0.27275	0.010423	0	0.027283	0.076875	0	0.649375	0.078525	0	0.6518
	Pmea_00006495	0.6496	0	0.07175	0.27865	0.016798	0	0.01958	0.64745	0	0.0697	0.654825	0	0.074225
	Pmea_00011687	0.6495	0.03765	0	0.31285	0.010142	0.009104	0	0.647375	0.035875	0	0.6557	0.0423	0
	Pmea_00005281	0	0	0.6494	0.3506	0	0	0.01057	0	0	0.647775	0	0	0.65255
	Pmea_00027025	0.649	0.0005	0	0.3505	0.007532	0.003124	0	0.646275	0	0	0.654725	0.0013	0
	Pmea_00014119	0.64885	0.03865	0	0.3125	0.013005	0.0079	0.006185	0.6438	0.033575	0	0.65495	0.0418	0
	Pmea_00024560	0.64875	0	0.0406	0.31065	0.012072	0.017599	0.021527	0.64505	0	0	0.661075	0.0348	0.04455
	Pmea_00002935	0	0.6486	0	0.3514	0.002739	0.012132	0	0	0.6446	0	5e-05	0.6542	0
	Pmea_00018791	0.64825	0	0	0.35175	0.007531	0	0	0.645575	0	0	0.6535	0	0
	Pmea_00015642	0.6481	0	0.00665	0.34525	0.008387	0	0.006304	0.643125	0	0.00455	0.6558	0	0.009225
	Pmea_00034611	0	0.64745	0	0.35255	0.00039	0.011981	0	0	0.647	0	0	0.6513	0
	Pmea_00024578	0.64705	0	0	0.35295	0.009827	0.005833	0	0.64325	0	0	0.650025	0.003575	0
	Pmea_00025759	0.64705	0.03895	0.02025	0.29375	0.008495	0.010714	0.009099	0.6436	0.03625	0.015575	0.6539	0.0417	0.025025
	Pmea_00018116	0.0127	0.647	0	0.3403	0.005799	0.012363	0.00081	0.01025	0.6449	0	0.0147	0.652625	0
	Pmea_00029100	0.64615	0.0065	0	0.34735	0.008902	0.003935	0.001793	0.6415	0.004025	0	0.6507	0.007325	0
	Pmea_00032220	0.09205	0.646	0	0.26195	0.006055	0.009508	0.00339	0.0895	0.6444	0	0.094325	0.6485	0
	Pmea_00024608	0.6457	0	0	0.3543	0.008052	0.00072	0.002279	0.642175	0	0	0.6517	0	0
	Pmea_00010925	0.64495	0	0	0.35505	0.014276	0.010347	0	0.641475	0	0	0.6478	0	0
	Pmea_00009718	0	0.64435	0	0.35565	0.001054	0.009545	0.004937	0	0.64045	0	0	0.6479	0.00225
	Pmea_00010103	0.0209	0.08955	0.6443	0.24525	0.00429	0.015213	0.02251	0.0201	0.0856	0.6415	0.0224	0.0929	0.65125
	Pmea_00025541	0	0	0.64375	0.35625	0.004213	0.327786	0.301466	0	0	0.017425	0.00015	0.676325	0.644525
	Pmea_00011954	0.0123	0.6437	0	0.344	0.003327	0.009933	0	0.0115	0.6432	0	0.01345	0.645725	0
	Pmea_00023486	0.6437	0	0	0.3563	0.007895	0	0	0.641475	0	0	0.648625	0	0
	Pmea_00010617	0.02275	0.6433	0	0.33395	0.003669	0.009915	0	0.0206	0.6409	0	0.024	0.647425	0
	Pmea_00001309	0.64265	0.01565	0	0.3417	0.010592	0.009223	0	0.638875	0.01075	0	0.6524	0.018	0
	Pmea_00032207	0.6424	0	0.06425	0.29335	0.009877	0	0.010134	0.63935	0	0.060475	0.651375	0	0.065925
	Pmea_00000271	0.04405	0.6418	0	0.31415	0.005526	0.011904	0	0.0423	0.64	0	0.0479	0.64745	0
	Pmea_00000480	0.05925	0.6417	0	0.29905	0.007385	0.008741	0	0.056575	0.63955	0	0.062625	0.646	0
	Pmea_00001420	0.1514	0.64165	0	0.20695	0.008435	0.009792	0	0.1442	0.6358	0	0.154225	0.6475	0
	Pmea_00000497	0.03065	0.64125	0.0455	0.2826	0.014852	0.013902	0.010264	0.02125	0.6321	0.0384	0.038475	0.6492	0.050825
	Pmea_00006785	0.00095	0	0.64105	0.358	0.002966	0	0.012904	0	0	0.63725	0.0046	0	0.64715
	Pmea_00006356	0.02025	0.6409	0.0273	0.31155	0.005638	0.017537	0.006289	0.019	0.6353	0.024825	0.021625	0.645725	0.030475
	Pmea_00017714	0.04895	0.6407	0	0.31035	0.007086	0.013064	0	0.04545	0.637375	0	0.05155	0.645125	0
	Pmea_00033916	0.64045	0.1624	0	0.19715	0.041036	0.022084	0.05598	0.6377	0.161175	0	0.643325	0.164875	0
	Pmea_00028137	0.64025	0.0493	0	0.31045	0.013989	0.011838	0	0.6375	0.047675	0	0.64705	0.0532	0
	Pmea_00029033	0.64025	0	0	0.35975	0.007428	0.003676	0	0.6363	0	0	0.645225	0	0
	Pmea_00008167	0.64015	0.00785	0.01785	0.33415	0.010061	0.006626	0.008733	0.635775	0.003775	0.014525	0.64525	0.01145	0.0209
	Pmea_00009227	0.63985	0.0527	0	0.30745	0.008758	0.006556	0	0.637775	0.05175	0	0.642725	0.0547	0
	Pmea_00025408	0.63985	0	0.02145	0.3387	0.009777	0.005454	0.003666	0.635375	0	0.0192	0.6416	0.004975	0.024025
	Pmea_00033858	0.01665	0	0.6397	0.34365	0.005523	0.00017	0.007848	0.01335	0	0.6383	0.019025	0	0.6446
	Pmea_00019249	0.0208	0	0.6397	0.3395	0.127682	0	0.143693	0.01435	0	0.6358	0.02495	0	0.654
	Pmea_00009715	0.6395	0.06685	0.0231	0.27055	0.009947	0.012756	0.011394	0.6355	0.06275	0.020675	0.64785	0.071625	0.02865
	Pmea_00006742	0.1318	0.639	0	0.2292	0.005936	0.01228	0	0.125625	0.63585	0	0.134625	0.64465	0
	Pmea_00023382	0.63885	0	0	0.36115	0.006783	0	0.001747	0.635475	0	0	0.644275	0	0
	Pmea_00020542	0.0058	0.6387	0.01465	0.34085	0.011533	0.013507	0.011221	0	0.632025	0.001725	0.0198	0.645825	0.0231
	Pmea_00027768	0.0236	0.6385	0	0.3379	0.00628	0.014745	0	0.0232	0.6382	0	0.02425	0.63925	0
	Pmea_00009786	0.0103	0.0162	0.63835	0.33515	0.003284	0.006625	0.027402	0.008875	0.015375	0.6372	0.0115	0.01785	0.64155
	Pmea_00020363	0.63835	0	0.02665	0.335	0.013095	3e-05	0.009661	0.6346	0	0.022775	0.642825	0	0.030775
	Pmea_00012341	0.6382	0	0	0.3618	0.00855	0	0	0.636	0	0	0.6433	0	0
	Pmea_00014378	0.6376	0.0252	0	0.3372	0.015609	0.007805	0	0.631425	0.023025	0	0.643775	0.029325	0
	Pmea_00011896	0.63745	0.0617	0	0.30085	0.010248	0.009189	0.005	0.6352	0.059875	0	0.64055	0.062725	0
	Pmea_00016683	0.0011	0.6372	0.266	0.0957	0.001257	0.004732	0.035558	0.0005	0.6357	0.263375	0.001525	0.638725	0.27075
	Pmea_00018217	0.63715	0.0873	0	0.27555	0.012861	0.01566	0	0.63435	0.08495	0	0.6411	0.089425	0
	Pmea_00008004	0.6369	0	0.02615	0.33695	0.012825	0	0.006741	0.632775	0	0.0245	0.6406	0	0.030325
	Pmea_00021156	0.06365	0.63685	0	0.2995	0.012505	0.010591	0	0.06035	0.635175	0	0.064675	0.644875	0
	Pmea_00017851	0.63675	0.02805	0	0.3352	0.008109	0.007567	0.002251	0.63405	0.025575	0	0.64135	0.032825	0
	Pmea_00033816	0.63665	0.09945	0	0.2639	0.007995	0.009352	0.00017	0.634775	0.0961	0	0.6418	0.101975	0
	Pmea_00032354	0.6363	0	0	0.3637	0.007395	0	0	0.632175	0	0	0.642825	0	0
	Pmea_00020215	0.63595	0.0395	0	0.32455	0.014068	0.013083	0.006836	0.6337	0.038275	0	0.642375	0.0414	0
	Pmea_00027540	0.63575	0.0054	0	0.35885	0.011514	0.006991	0.000796	0.63135	0.00265	0	0.640925	0.010225	0
	Pmea_00019638	0.00905	0.0159	0.6354	0.33965	0.004014	0.009338	0.021103	0.0077	0.0132	0.633	0.009925	0.016725	0.641625
	Pmea_00006667	0.6353	0.10455	0	0.26015	0.008236	0.009698	0	0.6326	0.10035	0	0.639	0.1065	0
	Pmea_00027308	0.14495	0.6351	0.0231	0.19685	0.008619	0.28214	0.249566	0.14085	0	0.020075	0.1518	0.6408	0.568875
	Pmea_00012674	0.63505	0.10435	0	0.2606	0.007716	0.006469	0.000557	0.632775	0.103	0	0.6392	0.10705	0
	Pmea_00022289	0.6345	0	0.016	0.3495	0.009269	0	0.004342	0.63015	0	0.014375	0.640875	0	0.01835
	Pmea_00011031	0.0399	0.6344	0	0.3257	0.006138	0.009061	0.00164	0.038275	0.6329	0	0.04175	0.6398	0
	Pmea_00021595	0.63435	0	0	0.36565	0.007421	0.000574	0	0.631	0	0	0.639025	0	0
	Pmea_00009407	0.6339	0	0	0.3661	0.011492	0.001709	0	0.6305	0	0	0.63775	0	0
	Pmea_00027807	0.6339	0	0.1408	0.2253	0.051516	0.090155	0.058471	0.62865	0	0.138575	0.6378	0	0.1429
	Pmea_00031026	0.6336	0	0.011	0.3554	0.016038	0.003527	0.016576	0.624	0	0	0.642525	0.0038	0.022075
	Pmea_00000452	0	0	0.6333	0.3667	0.00095	0.001719	0.01732	0	0	0.630275	0	0.000325	0.637125
	Pmea_00000734	0.63305	0	0	0.36695	0.007644	0	0	0.629875	0	0	0.636925	0	0
	Pmea_00001783	0.02615	0.0394	0.63295	0.3015	0.005615	0.012833	0.018735	0.024425	0.036375	0.630375	0.029325	0.04615	0.635
	Pmea_00022359	0	0.63265	0	0.36735	0	0.010003	0	0	0.63105	0	0	0.63625	0
	Pmea_00035052	0.63265	0	0	0.36735	0.006893	0	0	0.629575	0	0	0.6378	0	0
	Pmea_00032053	0	0.6323	0	0.3677	0.001407	0.022827	0	0	0.6321	0	0	0.6325	0
	Pmea_00016826	0.01585	0	0.6322	0.35195	0.148282	0	0.164511	0.011075	0	0.62915	0.019225	0	0.6406
	Pmea_00029182	0.6321	0.04575	0	0.32215	0.008417	0.008408	0	0.63	0.043275	0	0.64055	0.0486	0
	Pmea_00018083	0.6319	0	0	0.3681	0.006822	0	0.00051	0.628525	0	0	0.636225	0	0
	Pmea_00021284	0.0915	0.6315	0	0.277	0.012142	0.011606	0	0.09015	0.6307	0	0.093325	0.6339	0
	Pmea_00025386	0.6312	0	0	0.3688	0.007725	0	0	0.6276	0	0	0.6369	0	0
	Pmea_00007383	0.0253	0.6311	0	0.3436	0.008557	0.012243	0	0.0246	0.6308	0	0.02715	0.6335	0
	Pmea_00003211	0.63085	0	0.0493	0.31985	0.010107	0.008521	0.007685	0.627	0	0.04755	0.635975	0	0.051875
	Pmea_00000919	0.6305	0	0	0.3695	0.007967	0	0.001876	0.6282	0	0	0.6347	0	0
	Pmea_00018463	0.6304	0.0535	0	0.3161	0.01377	0.010941	0	0.6279	0.051825	0	0.636	0.05585	0
	Pmea_00021257	0.6304	0.06675	0	0.30285	0.012552	0.012774	0.00223	0.627625	0.064775	0	0.6345	0.069825	0
	Pmea_00021276	0.62995	0	0	0.37005	0.009399	0.007525	0	0.62645	0	0	0.632825	0.00725	0
	Pmea_00034161	0.003	0.62995	0	0.36705	0.00312	0.009838	0	0.001575	0.6273	0	0.004825	0.6338	0
	Pmea_00004019	0.6299	0	0	0.3701	0.007696	0	0	0.625825	0	0	0.6358	0	0
	Pmea_00017125	0.6299	0	0	0.3701	0.010359	0	0.00383	0.6273	0	0	0.6354	0	0
	Pmea_00022717	0	0.6299	0	0.3701	0	0.017438	0	0	0.628875	0	0	0.6314	0
	Pmea_00006213	0.1167	0.62985	0	0.25345	0.008764	0.011184	0	0.1139	0.627675	0	0.1207	0.632275	0
	Pmea_00017630	0.6293	0	0	0.3707	0.007036	0.003633	0	0.626075	0	0	0.633225	0.00055	0
	Pmea_00003786	0.62895	0.0266	0	0.34445	0.010019	0.006258	0.00131	0.626575	0.0245	0	0.634325	0.028025	0
	Pmea_00004105	0.62885	0	0	0.37115	0.009432	0.006843	0	0.625525	0	0	0.632425	0	0
	Pmea_00022399	0	0.0916	0.6287	0.2797	0.000888	0.031511	0.037327	0	0.073775	0.606125	0	0.116625	0.6487
	Pmea_00001711	0.62865	0	0	0.37135	0.00932	0.000524	0	0.6256	0	0	0.6339	0	0
	Pmea_00003898	0.6282	0	0	0.3718	0.007615	0	0.004762	0.6259	0	0	0.633925	0	0
	Pmea_00025234	0	0.6281	0.03165	0.34025	0.00102	0.023706	0.009869	0	0.6239	0.0307	0	0.6347	0.034425
	Pmea_00024407	0.62785	0.0404	0	0.33175	0.010904	0.00973	0.001413	0.623475	0.03755	0	0.633725	0.0446	0
	Pmea_00035171	0.62785	0.0073	0	0.36485	0.047291	0.041099	0	0.620825	0.00325	0	0.632525	0.01195	0
	Pmea_00026798	0.06225	0.6278	0	0.30995	0.007364	0.005952	0.001765	0.058675	0.624875	0	0.0666	0.631125	0
	Pmea_00009225	0.62775	0.0684	0	0.30385	0.013612	0.011772	0.00012	0.625275	0.067375	0	0.63125	0.0708	0
	Pmea_00009340	0	0.62705	0.022	0.35095	0	0.021386	0.006928	0	0.6254	0.0175	0	0.6318	0.022925
	Pmea_00026297	0	0	0.6269	0.3731	0.003642	0.257506	0.231504	0	0	0.6264	0	0	0.628425
	Pmea_00009055	0.62665	0	0.0187	0.35465	0.015966	0	0.017153	0.6198	0	0.009075	0.637375	0	0.028225
	Pmea_00032739	0	0.6261	0.0026	0.3713	0.001724	0.018883	0.003058	0	0.622575	0.0014	0	0.629025	0.0063
	Pmea_00020738	0	0.62595	0	0.37405	0.000912	0.012777	0.000581	0	0.624975	0	0	0.62735	0
	Pmea_00017501	0	0.6258	0	0.3742	0	0.012177	0	0	0.6254	0	0	0.6269	0
	Pmea_00023415	0.1393	0.62575	0	0.23495	0.008806	0.009177	0	0.1389	0.6251	0	0.1407	0.62865	0
	Pmea_00025183	0.62575	0	0	0.37425	0.008794	0.005119	0.001529	0.62265	0	0	0.6294	0	0
	Pmea_00032246	0.62575	0	0.0099	0.36435	0.009199	0	0.00373	0.6237	0	0.0079	0.630525	0	0.01195
	Pmea_00011341	0.03825	0	0.6253	0.33645	0.114121	0.009667	0.139896	0.031475	0	0.617375	0.0434	0	0.638175
	Pmea_00023103	0.0536	0.6247	0	0.3217	0.004321	0.00976	0	0.053	0.6243	0	0.0549	0.627225	0
	Pmea_00021368	0.6244	0	0	0.3756	0.01505	0.000773	0.012329	0.620375	0	0	0.631925	0	0.007875
	Pmea_00008524	0.6243	0	0	0.3757	0.010241	0	0	0.6206	0	0	0.6295	0	0
	Pmea_00012083	0.62415	0	0.0419	0.33395	0.008432	0.004057	0.006549	0.621075	0	0.0398	0.6288	0	0.04525
	Pmea_00003014	0.0423	0	0.62385	0.33385	0.008056	0	0.01327	0.0347	0	0.615575	0.04645	0	0.631025
	Pmea_00024506	0.62365	0	0.0277	0.34865	0.009943	0.006044	0.010154	0.61945	0	0.02555	0.628175	0	0.03295
	Pmea_00021300	0.62345	0.05345	0	0.3231	0.032144	0.027511	0.004854	0.620275	0.04915	0	0.630075	0.055125	0.000875
	Pmea_00014426	0.6234	0.0363	0	0.3403	0.007806	0.005048	0	0.62025	0.0357	0	0.627525	0.0386	0
	Pmea_00033188	0.6234	0	0	0.3766	0.098784	0.077299	0	0.6207	0	0	0.628525	0	0
	Pmea_00035797	0	0.62335	0	0.37665	0	0.008599	0.000397	0	0.6211	0	0	0.6262	0
	Pmea_00005548	0	0.6233	0	0.3767	0.00114	0.010452	0.002979	0	0.62115	0	0	0.63265	0.001675
	Pmea_00008400	0.6222	0.17725	0.00945	0.1911	0.016297	0.017987	0.004361	0.618125	0.17295	0.0086	0.6276	0.181	0.010425
	Pmea_00021912	0.62205	0	0.0087	0.36925	0.008293	0.005375	0.004769	0.618975	0	0.006175	0.6272	0	0.011425
	Pmea_00001765	0.62195	0.044	0	0.33405	0.010325	0.020517	0.010474	0.6171	0.03755	0	0.63385	0.046975	0
	Pmea_00014503	0.62145	0.009	0	0.36955	0.02494	0.004206	0	0.6193	0.0086	0	0.6229	0.0101	0
	Pmea_00031643	0.62145	0.0037	0.003	0.37185	0.006889	0.006339	0.005043	0.61885	0	0.0008	0.62635	0.008475	0.0065
	Pmea_00015771	0.6211	0	0	0.3789	0.007493	0	0.001014	0.617475	0	0	0.627025	0	0
	Pmea_00034757	0.6209	0.0623	0	0.3168	0.012891	0.007967	0	0.618275	0.0612	0	0.625275	0.0648	0
	Pmea_00017645	0.0029	0.6207	0	0.3764	0.012865	0.014145	0.001508	0.0013	0.6206	0	0.0031	0.621725	0
	Pmea_00015606	0.62065	0	0	0.37935	0.006871	0.000872	0	0.617075	0	0	0.62645	0	0
	Pmea_00003807	0.6206	0	0	0.3794	0.006583	0	0	0.616275	0	0	0.62455	0	0
	Pmea_00035045	0.0957	0.62045	0	0.28385	0.008132	0.007775	0	0.09385	0.6188	0	0.099425	0.6255	0
	Pmea_00005999	0.62025	0	0	0.37975	0.009201	0.003432	0	0.6167	0	0	0.6243	0	0
	Pmea_00017283	0.6202	0	0	0.3798	0.008697	0.00024	0.000442	0.61595	0	0	0.6255	0	0
	Pmea_00035281	0.01445	0.6198	0	0.36575	0.005706	0.010602	0	0.0138	0.6191	0	0.015	0.6216	0
	Pmea_00013271	0.6197	0	0	0.3803	0.00952	0	0.000544	0.617275	0	0	0.6237	0	0
	Pmea_00019894	0.61955	0.0767	0.0088	0.29495	0.011804	0.014025	0.006749	0.615075	0.070475	0.0079	0.624975	0.08365	0.011
	Pmea_00035692	0.0047	0.6194	0	0.3759	0.009215	0.009503	0	0.0032	0.6181	0	0.00795	0.622775	0
	Pmea_00008451	0.61935	0.12725	0.0064	0.247	0.013345	0.011651	0.006096	0.6172	0.123125	0.005825	0.6229	0.131725	0.007975
	Pmea_00011145	0.026	0.0062	0.61915	0.34865	0.007911	0.004046	0.024395	0.0255	0.005175	0.618	0.027125	0.007325	0.62165
	Pmea_00014145	0	0.61895	0	0.38105	0.00423	0.02189	0	0	0.6187	0	0	0.62035	0
	Pmea_00020639	0.6189	0	0	0.3811	0.011746	0	0	0.61495	0	0	0.623275	0	0
	Pmea_00033766	0	0.61885	0	0.38115	0.002384	0.010056	0.000338	0	0.617025	0	0	0.624475	0
	Pmea_00023636	0.6187	0.0965	0	0.2848	0.011164	0.007817	0	0.6168	0.095075	0	0.620775	0.100125	0
	Pmea_00024550	0.61855	0	0.01675	0.3647	0.022672	0	0.015496	0.612	0	0.013775	0.62695	0	0.021125
	Pmea_00020828	0.61845	0	0	0.38155	0.008459	0.000506	0.001443	0.614875	0	0	0.625925	0	0
	Pmea_00027027	0.1349	0.6184	0	0.2467	0.012143	0.01254	0	0.1348	0.6183	0	0.1361	0.6194	0
	Pmea_00003873	0.61815	0.0218	0	0.36005	0.010904	0.009379	0.004369	0.61365	0.018475	0	0.62335	0.024175	0
	Pmea_00031497	0.0309	0.61815	0	0.35095	0.008914	0.01604	0	0.029475	0.6172	0	0.032325	0.628675	0
	Pmea_00003803	0.6181	0.0659	0	0.316	0.009082	0.004857	0	0.6164	0.06515	0	0.621525	0.0688	0
	Pmea_00021838	0	0.61805	0	0.38195	0.00581	0.016669	0	0	0.6174	0	0	0.620325	0
	Pmea_00028682	0	0.618	0	0.382	0.00188	0.013337	0	0	0.6178	0	0	0.6216	0
	Pmea_00002933	0	0	0.6179	0.3821	0.044517	0.290852	0.310484	0	0	0	0.08565	0.57675	0.62085
	Pmea_00030489	0.61785	0	0.0189	0.36325	0.009863	0.002856	0.005582	0.61505	0	0.0173	0.62185	0	0.0219
	Pmea_00000439	0.1196	0.6178	0	0.2626	0.008525	0.008481	0	0.1192	0.6175	0	0.1208	0.6199	0
	Pmea_00002463	0.6178	0.01455	0.01	0.35765	0.088753	0.009272	0.093177	0.6107	0.0061	0.0065	0.626425	0.01945	0.015925
	Pmea_00000479	0.61705	0.09235	0	0.2906	0.013829	0.030079	0.039178	0.614375	0.08385	0	0.62105	0.095	0.006875
	Pmea_00011429	0.0602	0.617	0	0.3228	0.007941	0.013295	0.00074	0.0579	0.6157	0	0.062025	0.621775	0
	Pmea_00013001	0.0331	0.047	0.617	0.3029	0.022669	0.011024	0.026556	0.0296	0.0441	0.614575	0.0354	0.049775	0.623225
	Pmea_00024444	0.6167	0	0.0179	0.3654	0.007362	0	0.00584	0.61285	0	0.0151	0.621525	0	0.021525
	Pmea_00012283	0.13395	0.61655	0	0.2495	0.006708	0.008038	0	0.1288	0.61215	0	0.13765	0.62075	0
	Pmea_00001432	0.6165	0.0517	0	0.3318	0.012735	0.008298	0	0.61315	0.050275	0	0.622625	0.053775	0
	Pmea_00003398	0	0.61635	0	0.38365	0	0.009365	0	0	0.615975	0	0	0.618825	0
	Pmea_00014405	0.6159	0	0	0.3841	0.009942	0	0.001744	0.613075	0	0	0.619925	0	0
	Pmea_00030611	0.6158	0.03295	0	0.35125	0.008227	0.007086	0.003592	0.6126	0.0292	0	0.62205	0.03495	0
	Pmea_00028090	0.6156	0	0.00755	0.37685	0.010787	0	0.004096	0.6118	0	0.0054	0.6205	0	0.010325
	Pmea_00026828	0.0098	0.6155	0	0.3747	0.014639	0.013396	0	0.0096	0.6154	0	0.0101	0.616225	0
	Pmea_00009029	0.6155	0	0	0.3845	0.008516	0	0	0.612025	0	0	0.6202	0	0
	Pmea_00016522	0.6154	0.0041	0	0.3805	0.008246	0.004076	0.004857	0.6128	0.000225	0	0.620825	0.00735	0
	Pmea_00007888	0.0336	0.61485	0	0.35155	0.006768	0.008352	0.00188	0.029775	0.60995	0	0.038825	0.6176	0.0004
	Pmea_00014565	0.61475	0.0683	0	0.31695	0.008802	0.008402	0.00169	0.609425	0.062975	0	0.620475	0.0698	0
	Pmea_00017042	0	0.6147	0	0.3853	0.00337	0.017838	0	0	0.6146	0	0	0.6147	0
	Pmea_00034959	0	0.61445	0	0.38555	0.00092	0.01139	0.002925	0	0.6127	0	0	0.617875	0
	Pmea_00013577	0	0.6144	0	0.3856	0	0.017408	0	0	0.614375	0	0	0.6153	0
	Pmea_00020717	0.61425	0.04315	0	0.3426	0.013157	0.01266	0	0.6109	0.040275	0	0.619725	0.047025	0
	Pmea_00020829	0.6141	0	0.0093	0.3766	0.008093	0	0.004695	0.61015	0	0.007725	0.620425	0	0.012325
	Pmea_00016952	0.61405	0	0	0.38595	0.007658	0	0	0.6114	0	0	0.6199	0	0
	Pmea_00018189	0.02995	0.614	0.0568	0.29925	0.004733	0.019149	0.010461	0.0293	0.612725	0.0553	0.032475	0.6163	0.05855
	Pmea_00024566	0	0.614	0	0.386	0.00373	0.005994	0	0	0.6139	0	0	0.615725	0
	Pmea_00010975	0.61395	0	0.04265	0.3434	0.011474	0.00036	0.006742	0.6113	0	0.040775	0.620225	0	0.044525
	Pmea_00025880	0.61355	0	0.0503	0.33615	0.031888	0	0.0263	0.607475	0	0.04335	0.620525	0	0.057925
	Pmea_00006678	0.6134	0.0425	0.00965	0.33445	0.011493	0.012723	0.014705	0.609975	0.03945	0.00525	0.6193	0.047025	0.013225
	Pmea_00018864	0.61335	0.0773	0	0.30935	0.015583	0.013694	0.019022	0.6109	0.07535	0	0.615575	0.0786	0
	Pmea_00005733	0.61325	0	0	0.38675	0.007143	0.007727	0	0.609875	0	0	0.6186	0.00185	0
	Pmea_00024480	0.0924	0.6132	0.03525	0.25915	0.008615	0.038822	0.031004	0.087875	0.6005	0.021425	0.09685	0.6291	0.0487
	Pmea_00009679	0	0.61315	0	0.38685	0.006315	0.062674	0.05481	0	0.6129	0	0.000725	0.615125	0
	Pmea_00004647	0.61285	0	0	0.38715	0.008189	0	0.000277	0.61	0	0	0.617925	0	0
	Pmea_00022490	0.1825	0.61215	0	0.20535	0.007737	0.00854	0	0.17705	0.6077	0	0.185925	0.61605	0
	Pmea_00034204	0.05025	0.612	0	0.33775	0.007068	0.014827	0	0.048275	0.6104	0	0.052125	0.6163	0
	Pmea_00025991	0.61195	0.1286	0	0.25945	0.008578	0.007559	0	0.6091	0.1252	0	0.61855	0.1324	0
	Pmea_00022805	0.6118	0	0	0.3882	0.006992	0.001611	0	0.608275	0	0	0.616825	0	0
	Pmea_00025139	0	0.61165	0	0.38835	0.000569	0.009989	0	0	0.60765	0	0	0.61655	0
	Pmea_00005226	0.06345	0.6116	0	0.32495	0.067042	0.134773	0.075809	0.0583	0.60605	0	0.069175	0.6164	0
	Pmea_00004242	0	0.6114	0	0.3886	0.00086	0.012111	0	0	0.611	0	0	0.614025	0
	Pmea_00015490	0.6113	0	0.0015	0.3872	0.007198	0	0.002763	0.607375	0	0	0.6174	0	0.0036
	Pmea_00011925	0.0637	0.61125	0	0.32505	0.006604	0.007694	0	0.059875	0.609375	0	0.0655	0.614525	0
	Pmea_00002720	0	0	0.6111	0.3889	0.003765	0.00018	0.024379	0	0	0.608675	0	0	0.615
	Pmea_00005201	0	0.2134	0.6111	0.1755	0	0.007392	0.009435	0	0.210975	0.610075	0	0.214725	0.614325
	Pmea_00017492	0.61105	0	0.0041	0.38485	0.008898	0.001186	0.003671	0.6092	0	0.0028	0.615525	0	0.006925
	Pmea_00031169	0.1183	0.6109	0	0.2708	0.009877	0.008323	0.00494	0.116875	0.609175	0	0.1201	0.6136	0
	Pmea_00031437	0.0716	0	0.61085	0.31755	0.00996	0	0.027812	0.070975	0	0.609975	0.07305	0	0.613725
	Pmea_00019286	0.00095	0	0.61075	0.3883	0.00515	0.213345	0.213329	0	0	0.606075	0.004	0	0.613925
	Pmea_00009944	0.6107	0	0	0.3893	0.089239	0	0.091089	0.6088	0	0	0.61375	0	0
	Pmea_00005450	0.0386	0.6106	0	0.3508	0.00632	0.010305	0	0.038275	0.610175	0	0.039325	0.612425	0
	Pmea_00012252	0.6106	0	0	0.3894	0.006579	0.001207	0	0.60745	0	0	0.6148	0	0
	Pmea_00017927	0.0647	0.6104	0	0.3249	0.009318	0.016964	0	0.0643	0.61	0	0.065925	0.6127	0
	Pmea_00027384	0	0.6103	0	0.3897	0.006478	0.006943	0	0	0.6095	0	0	0.6108	0
	Pmea_00025186	0.61025	0.0893	0	0.30045	0.011832	0.013512	0	0.6082	0.087475	0	0.6134	0.09395	0
	Pmea_00025911	0.02965	0.6102	0.08745	0.2727	0.015832	0.011288	0.017587	0.02625	0.6073	0.08115	0.0336	0.615925	0.091675
	Pmea_00027320	0.10855	0.6102	0	0.28125	0.014934	0.0106	0	0.1083	0.61	0	0.109225	0.6104	0
	Pmea_00027535	0.6102	0	0	0.3898	0.008493	0	0	0.607125	0	0	0.6144	0	0
	Pmea_00035371	0.61015	0.04935	0.00955	0.33095	0.010108	0.008714	0.006013	0.602675	0.0449	0.00525	0.6187	0.054625	0.0122
	Pmea_00028492	0.60975	0.0492	0.01	0.33105	0.007345	0.011982	0.006419	0.607625	0.04105	0.008075	0.6131	0.055325	0.013375
	Pmea_00024213	0	0.60965	0	0.39035	0.00045	0.015914	0.001411	0	0.6094	0	0	0.610325	0
	Pmea_00031522	0.6093	0	0.04395	0.34675	0.013248	0.007638	0.01443	0.605275	0	0.04085	0.616875	0	0.046925
	Pmea_00000931	0.60915	0	0.0851	0.30575	0.015646	0	0.012882	0.606075	0	0.0802	0.614375	0	0.087525
	Pmea_00012152	0.60895	0.0305	0	0.36055	0.009961	0.00679	0	0.605525	0.028175	0	0.61265	0.0326	0
	Pmea_00012082	0.6087	0.02695	0	0.36435	0.006824	0.006074	0	0.60515	0.0221	0	0.61295	0.028375	0
	Pmea_00014590	0.083	0.6087	0	0.3083	0.014468	0.015344	0	0.0826	0.6083	0	0.084125	0.61095	0
	Pmea_00014632	0.60865	0.1557	0	0.23565	0.01681	0.019266	0	0.607125	0.153775	0	0.61225	0.158825	0
	Pmea_00000750	0.0385	0	0.60855	0.35295	0.007531	0	0.00997	0.034675	0	0.604575	0.040625	0	0.612725
	Pmea_00030147	0.6083	0	0	0.3917	0.007906	0.00013	0	0.60355	0	0	0.613175	0	0
	Pmea_00012057	0.6082	0	0	0.3918	0.012896	0	0.010585	0.6046	0	0	0.6124	0	0
	Pmea_00022923	0.6081	0.0222	0.0336	0.3361	0.008384	0.007914	0.006659	0.603875	0.018375	0.032175	0.6126	0.026725	0.03685
	Pmea_00012798	0.60805	0.0305	0	0.36145	0.059192	0.050456	0	0.601025	0.02935	0	0.61275	0.039225	0
	Pmea_00023746	0.0498	0.60805	0	0.34215	0.008727	0.013272	0	0.0473	0.60465	0	0.0538	0.612325	0
	Pmea_00030987	0.1038	0.6078	0	0.2884	0.015002	0.014213	0.013683	0.0968	0.60065	0	0.10805	0.61505	0
	Pmea_00012439	0.02075	0.60775	0	0.3715	0.006937	0.01277	0	0.01855	0.606175	0	0.023025	0.6148	0
	Pmea_00019584	0.0786	0.6074	0	0.314	0.007288	0.010358	0	0.0783	0.6072	0	0.0792	0.610125	0
	Pmea_00001439	0.60735	0	0	0.39265	0.007509	0	0	0.601225	0	0	0.61165	0	0
	Pmea_00004454	0.60725	0	0.1838	0.20895	0.037666	0.086756	0.056987	0.60455	0	0.18175	0.6094	0	0.185175
	Pmea_00010102	0.60705	0	0	0.39295	0.009678	0.00057	0	0.604175	0	0	0.6123	0	0
	Pmea_00023112	0.017	0.6063	0	0.3767	0.007643	0.010668	0.00853	0.01525	0.6052	0	0.01855	0.612025	0
	Pmea_00009172	0.13415	0	0.60625	0.2596	0.039332	0.208258	0.229727	0.13215	0	0.602675	0.140625	0	0.60895
	Pmea_00025158	0.60625	0	0	0.39375	0.01114	0.010008	0	0.600975	0	0	0.60975	0.009425	0
	Pmea_00015694	0.6058	0	0.0446	0.3496	0.056724	0.044325	0.027264	0.602025	0	0.038875	0.611675	0	0.0471
	Pmea_00016521	0.1668	0	0.6057	0.2275	0.035285	0.06959	0.102025	0.165675	0	0.603975	0.1684	0	0.608325
	Pmea_00007374	0.60565	0	0.132	0.26235	0.020832	0.037886	0.047372	0.6029	0	0.12855	0.612	0	0.134675
	Pmea_00004372	0.60545	0.0196	0	0.37495	0.010529	0.005578	0	0.603275	0.017075	0	0.613525	0.020325	0
	Pmea_00031777	0.60515	0	0	0.39485	0.010422	0.001824	0	0.60265	0	0	0.6111	0	0
	Pmea_00020954	0.09355	0.6051	0	0.30135	0.007205	0.00723	0	0.090525	0.6017	0	0.096075	0.6094	0
	Pmea_00001008	0.60495	0	0	0.39505	0.010083	0.002411	0	0.60255	0	0	0.60825	0	0
	Pmea_00004656	0.6049	0	0	0.3951	0.009076	0.001105	0	0.6023	0	0	0.6091	0	0
	Pmea_00006235	0.6048	0.05945	0	0.33575	0.010381	0.008363	0	0.60215	0.056175	0	0.6106	0.061725	0
	Pmea_00013812	0.102	0	0.60475	0.29325	0.014653	0	0.031988	0.100375	0	0.603275	0.10475	0	0.6069
	Pmea_00003872	0.6046	0	0	0.3954	0.009827	0.000725	0	0.6018	0	0	0.609225	0	0
	Pmea_00030988	0.0874	0.6045	0	0.3081	0.007994	0.007136	0	0.085275	0.601975	0	0.090775	0.60755	0
	Pmea_00010297	0.60445	0.11935	0	0.2762	0.015682	0.011112	0.020969	0.601075	0.116475	0	0.6082	0.123375	0
	Pmea_00035375	0.60445	0	0	0.39555	0.010025	0.001121	0	0.602775	0	0	0.609225	0	0
	Pmea_00029982	0.0094	0.6044	0	0.3862	0.003881	0.012441	0	0.0074	0.6028	0	0.0108	0.6066	0
	Pmea_00000914	0.07175	0.60375	0.02645	0.29805	0.012873	0.017784	0.007907	0.065175	0.593175	0.022175	0.078225	0.612175	0.029975
	Pmea_00010208	0.03825	0.6036	0	0.35815	0.008021	0.012347	0.00011	0.037025	0.6016	0	0.04005	0.6046	0
	Pmea_00014362	0.6036	0.0767	0	0.3197	0.011136	0.010551	0	0.600075	0.07355	0	0.612775	0.07945	0
	Pmea_00009270	0	0.6033	0	0.3967	0	0.015998	0	0	0.6033	0	0	0.6062	0
	Pmea_00015099	0.6033	0.08015	0	0.31655	0.019038	0.014958	0	0.59885	0.07755	0	0.6093	0.085325	0
	Pmea_00031780	0.6029	0	0.00155	0.39555	0.009565	0.00148	0.004723	0.5988	0	0	0.606925	0	0.00505
	Pmea_00019875	0.60275	0	0	0.39725	0.00939	0.000799	0.003132	0.60025	0	0	0.609325	0	0
	Pmea_00007122	0.061	0.6027	0	0.3363	0.006717	0.007374	0	0.057275	0.598975	0	0.0648	0.606	0
	Pmea_00005143	0.60255	0.00445	0	0.393	0.009874	0.003586	0	0.599275	0.00315	0	0.6066	0.0055	0
	Pmea_00028089	0.6024	0	0.0162	0.3814	0.010065	0	0.00418	0.5985	0	0.0142	0.607725	0	0.019425
	Pmea_00002903	0.0623	0.60235	0	0.33535	0.006435	0.010893	0	0.058275	0.599675	0	0.065725	0.609125	0
	Pmea_00000673	0.60225	0	0	0.39775	0.010089	0.00071	0.001382	0.599175	0	0	0.6069	0	0
	Pmea_00027793	0.60225	0	0	0.39775	0.007738	0	0	0.598025	0	0	0.6068	0	0
	Pmea_00010875	0.60215	0.103	0	0.29485	0.008838	0.010331	0	0.5983	0.1006	0	0.60765	0.10595	0
	Pmea_00007435	0.602	0.08075	0	0.31725	0.008741	0.007642	0.001869	0.598675	0.076975	0	0.608175	0.083025	0
	Pmea_00016997	0.0076	0.602	0.029	0.3614	0.007602	0.013503	0.010343	0.0039	0.598	0.0236	0.011525	0.614575	0.032725
	Pmea_00035219	0.6019	0	0.03975	0.35835	0.026264	0	0.022476	0.592175	0	0.035075	0.6132	0	0.04645
	Pmea_00021018	0.60165	0	0	0.39835	0.011149	0	0	0.6	0	0	0.60465	0	0
	Pmea_00025028	0.60165	0.07865	0.00215	0.31755	0.023661	0.029788	0.029746	0.59925	0.07205	0	0.605625	0.08305	0.005225
	Pmea_00027777	0.60135	0	0	0.39865	0.01096	0.001575	0	0.599075	0	0	0.605925	0	0
	Pmea_00009743	0.60125	0.0228	0	0.37595	0.00938	0.007521	0.007681	0.5977	0.0199	0	0.6051	0.025725	0
	Pmea_00002578	0.6012	0	0	0.3988	0.009641	0	0.003671	0.598025	0	0	0.606525	0	0
	Pmea_00017726	0.05465	0.60115	0	0.3442	0.00667	0.01334	0	0.0531	0.5993	0	0.056425	0.602775	0
	Pmea_00024081	0.03325	0	0.60095	0.3658	0.082635	0.036145	0.121156	0.029975	0	0.5971	0.035925	0	0.60645
	Pmea_00021719	0.60085	0	0	0.39915	0.014449	0.00031	0.001141	0.599275	0	0	0.603425	0	0
	Pmea_00009861	0.60065	0	0	0.39935	0.009787	0.007662	0	0.5973	0	0	0.605125	0	0
	Pmea_00025754	0	0.6004	0	0.3996	0	0.01771	0	0	0.599275	0	0	0.6021	0
	Pmea_00001625	0.0698	0.6003	0.0119	0.318	0.012045	0.015476	0.005776	0.06375	0.594925	0.010375	0.0726	0.610225	0.015025
	Pmea_00023327	0.60005	0.1055	0	0.29445	0.025217	0.026577	0.031783	0.5975	0.1043	0	0.60395	0.10755	0
	Pmea_00027324	0.59995	0.20945	0	0.1906	0.019033	0.020309	0	0.5947	0.2076	0	0.602025	0.214375	0
	Pmea_00033368	0.053	0	0.5999	0.3471	0.006768	0	0.018235	0.047	0	0.593425	0.0572	0	0.61345
	Pmea_00011302	0.59985	0	0	0.40015	0.049596	0.01136	0.046173	0.5979	0	0	0.602625	0	0
	Pmea_00031644	0	0.5998	0	0.4002	0.000816	0.012711	0	0	0.5987	0	0	0.60175	0
	Pmea_00034696	0.5995	0.08825	0.0052	0.30705	0.014797	0.025098	0.017223	0.59575	0.081925	0.0035	0.604025	0.092775	0.007725
	Pmea_00016093	0.02205	0	0.59945	0.3785	0.022049	0.100143	0.118841	0.018575	0	0.595525	0.02625	0	0.6061
	Pmea_00024509	0.5991	0.18265	0	0.21825	0.009601	0.010508	0.002522	0.595725	0.1795	0	0.6046	0.185225	0
	Pmea_00002093	0.5989	0	0.0178	0.3833	0.008335	0	0.005926	0.596375	0	0.0137	0.605	0	0.02
	Pmea_00029658	0.0276	0.5989	0	0.3735	0.004864	0.019238	0	0.0261	0.5974	0	0.029125	0.601125	0
	Pmea_00000265	0.0793	0.5988	0	0.3219	0.005567	0.009574	0	0.078075	0.597	0	0.081625	0.601625	0
	Pmea_00026453	0.00305	0.5987	0	0.39825	0.012389	0.020474	0.004212	0.0011	0.5978	0	0.004925	0.602775	0
	Pmea_00017912	0.59865	0	0.0038	0.39755	0.009534	0	0.00757	0.594675	0	0.0018	0.60515	0	0.005925
	Pmea_00000490	0.1135	0.5981	0	0.2884	0.013514	0.013117	0	0.11015	0.594075	0	0.1171	0.6004	0
	Pmea_00004637	0.598	0	0	0.402	0.013115	0	0.000155	0.595	0	0	0.601625	0	0
	Pmea_00015255	0.5977	0.0053	0	0.397	0.010555	0.00686	0	0.593575	0	0	0.6053	0.008	0
	Pmea_00028685	0.0617	0.5976	0	0.3407	0.007825	0.008456	0	0.0603	0.5964	0	0.063125	0.60245	0
	Pmea_00022213	0.02385	0.0565	0.59735	0.3223	0.148352	0.008757	0.173341	0.018125	0.0531	0.582125	0.030625	0.061225	0.611275
	Pmea_00018976	0.5968	0	0.0935	0.3097	0.012056	0	0.009531	0.591975	0	0.0894	0.602875	0	0.098975
	Pmea_00010818	0.5965	0	0.03755	0.36595	0.007659	0.011023	0.009289	0.593375	0	0.034775	0.599625	0	0.0416
	Pmea_00018112	0.5962	0.02425	0	0.37955	0.008993	0.006479	0.002729	0.593275	0.022625	0	0.6003	0.026525	0
	Pmea_00034952	0.1059	0.596	0	0.2981	0.016484	0.017253	0	0.1054	0.5954	0	0.106725	0.597	0
	Pmea_00004284	0.0009	0.5959	0	0.4032	0.004429	0.009273	0	0	0.5938	0	0.003075	0.601725	0
	Pmea_00022020	0	0.59585	0.0015	0.40265	0.000269	0.01049	0.006114	0	0.59125	0	0	0.601675	0.004125
	Pmea_00008450	0.59555	0.0307	0.0122	0.36155	0.016358	0.014838	0.007935	0.593475	0.025525	0.010275	0.6	0.036025	0.015225
	Pmea_00005690	0.0091	0	0.5955	0.3954	0.003717	0	0.019463	0.0071	0	0.592075	0.010925	0	0.60995
	Pmea_00012167	0.5955	0	0.0446	0.3599	0.009544	0	0.007655	0.590925	0	0.039775	0.600025	0	0.048125
	Pmea_00024032	0.5955	0.08895	0	0.31555	0.014068	0.010144	0	0.5917	0.0862	0	0.60125	0.09145	0
	Pmea_00007720	0.0357	0.5954	0.01765	0.35125	0.009615	0.154046	0.151679	0.0335	0.59135	0.014975	0.038825	0.599	0.0228
	Pmea_00001280	0.0801	0.5953	0	0.3246	0.00543	0.008052	0	0.078075	0.593275	0	0.083	0.59885	0
	Pmea_00007160	0.59515	0.07185	0	0.333	0.010555	0.011048	0.001877	0.590975	0.0687	0	0.603625	0.0754	0
	Pmea_00009191	0.1575	0.59515	0	0.24735	0.009951	0.009237	0	0.1513	0.5902	0	0.162625	0.60065	0
	Pmea_00019560	0	0.595	0	0.405	0	0.010447	0	0	0.594475	0	0	0.5968	0
	Pmea_00004688	0.10695	0.59495	0	0.2981	0.0078	0.011761	0.002312	0.102775	0.589925	0	0.11125	0.6021	0
	Pmea_00018308	0.59495	0.0432	0	0.36185	0.008078	0.007579	0	0.591525	0.039975	0	0.600525	0.0447	0
	Pmea_00020750	0.59475	0.026	0	0.37925	0.012295	0.004561	0	0.593375	0.0256	0	0.5976	0.02825	0
	Pmea_00006952	0	0	0.59455	0.40545	0.097077	0.083789	0.186869	0	0	0.5912	0.001175	0	0.596125
	Pmea_00012145	0.0677	0.05865	0.59425	0.2794	0.012107	0.012874	0.029412	0.0656	0.0519	0.590725	0.06985	0.06195	0.598175
	Pmea_00034869	0.59425	0	0.0157	0.39005	0.013475	0	0.010245	0.58635	0	0.009625	0.605925	0	0.021225
	Pmea_00003812	0.02	0	0.594	0.386	0.016753	0.113808	0.117949	0.015125	0	0.589675	0.024125	0	0.59965
	Pmea_00034267	0.59375	0.08975	0	0.3165	0.026115	0.02079	0.002518	0.5892	0.0866	0	0.598325	0.094425	7.5e-05
	Pmea_00034902	0.5931	0	0.0688	0.3381	0.024148	0.006002	0.022357	0.5905	0	0.0665	0.59645	0	0.07175
	Pmea_00014374	0.593	0.028	0	0.379	0.012247	0.008704	0.00018	0.589975	0.025575	0	0.599225	0.030625	0
	Pmea_00026085	0.59285	0	0	0.40715	0.008556	0.004704	0	0.589975	0	0	0.597625	0	0
	Pmea_00001354	0.5928	0.13925	0	0.26795	0.021824	0.01252	0.023099	0.5901	0.1354	0	0.59755	0.141975	0
	Pmea_00020971	0.20585	0.5926	0	0.20155	0.016342	0.014818	0	0.197275	0.585825	0	0.214325	0.602325	0
	Pmea_00009408	0.59255	0.00515	0	0.4023	0.011291	0.003771	0	0.590175	0.0024	0	0.5969	0.006625	0
	Pmea_00007635	0.016	0	0.59245	0.39155	0.003991	0	0.023783	0.015475	0	0.5917	0.016925	0	0.593525
	Pmea_00009456	0.59245	0	0	0.40755	0.03808	0.002321	0.033244	0.59	0	0	0.59745	0.000575	0
	Pmea_00032459	0.5922	0	0	0.4078	0.008458	0	0	0.5895	0	0	0.595925	0	0
	Pmea_00007419	0.5921	0.066	0	0.3419	0.011663	0.007727	0.003272	0.586475	0.062575	0	0.599	0.0685	0
	Pmea_00000358	0.592	0.0258	0	0.3822	0.010326	0.008753	0	0.588075	0.023175	0	0.598725	0.0286	0
	Pmea_00010736	0	0.003	0.5918	0.4052	0	0.005571	0.014166	0	0	0.583075	0	0.007225	0.597325
	Pmea_00029776	0.5918	0.0235	0	0.3847	0.014337	0.011416	0	0.58595	0.017575	0	0.6008	0.028325	0
	Pmea_00001921	0.59175	0	0.00355	0.4047	0.00871	1e-05	0.00324	0.58745	0	0.001175	0.599275	0	0.00695
	Pmea_00022329	0.59175	0.14695	0	0.2613	0.006987	0.007939	5e-05	0.5901	0.145075	0	0.595575	0.151075	0
	Pmea_00016955	0.5917	0.09505	0	0.31325	0.007552	0.009311	0.005244	0.587775	0.0876	0	0.5962	0.098725	0.001275
	Pmea_00035214	0.59165	0.0549	0	0.35345	0.012896	0.006587	0	0.58805	0.051675	0	0.598475	0.058075	0
	Pmea_00020988	0.5915	0	0.0197	0.3888	0.015064	0.004866	0.005271	0.587875	0	0.017775	0.598275	0	0.0226
	Pmea_00033505	0	0	0.59135	0.40865	0	0.00072	0.028207	0	0	0.59	0	0	0.593125
	Pmea_00010528	0.5912	0	0	0.4088	0.008933	0	0	0.586225	0	0	0.595575	0	0
	Pmea_00015610	0.5912	0.02615	0	0.38265	0.008618	0.006891	0	0.588525	0.024875	0	0.5969	0.0284	0
	Pmea_00030520	0	0	0.59105	0.40895	0.001931	0	0.015959	0	0	0.58935	0	0	0.596775
	Pmea_00007756	0.5908	0	0	0.4092	0.007957	0.000592	0	0.58685	0	0	0.5971	0	0
	Pmea_00026676	0.5908	0.10465	0	0.30455	0.009467	0.01471	0.009367	0.587775	0.102375	0	0.59485	0.106425	0
	Pmea_00008107	0.59075	0	0	0.40925	0.007883	0	0	0.5873	0	0	0.59635	0	0
	Pmea_00013095	0.59035	0.0214	0	0.38825	0.01386	0.007454	0.016003	0.58685	0.018325	0	0.597725	0.023	0
	Pmea_00027014	0.0034	0.5903	0.3439	0.0624	0.001904	0.00453	0.048879	0.003175	0.589275	0.342775	0.0037	0.59145	0.346175
	Pmea_00007352	0.112	0.59015	0	0.29785	0.008043	0.007309	0	0.1073	0.5849	0	0.116925	0.593625	0
	Pmea_00030121	0.59015	0	0.0327	0.37715	0.013639	0	0.009699	0.58745	0	0.03075	0.599375	0	0.0353
	Pmea_00020572	0.58985	0	0	0.41015	0.007939	0.001024	0	0.58735	0	0	0.593825	0	0
	Pmea_00025190	0.58945	0	0.03365	0.3769	0.008866	0.005103	0.007237	0.5854	0	0.03195	0.59215	0	0.03545
	Pmea_00024976	0	0.5892	0.38465	0.02615	0.007555	0.044402	0.054161	0	0.5886	0.383675	0	0.590825	0.3854
	Pmea_00005336	0	0	0.58915	0.41085	0.00027	0	0.016845	0	0	0.5878	0	0	0.594625
	Pmea_00029078	0.0423	0.5891	0	0.3686	0.006495	0.009458	0	0.0418	0.5887	0	0.0431	0.59115	0
	Pmea_00028912	0.5889	0.08045	0	0.33065	0.011053	0.007006	0	0.5853	0.0793	0	0.590625	0.085025	0
	Pmea_00016025	0.5887	0.0136	0	0.3977	0.011728	0.006126	0	0.5852	0.011275	0	0.60125	0.014825	0
	Pmea_00025082	0	0	0.58865	0.41135	0	0	0.019191	0	0	0.5861	0	0	0.591925
	Pmea_00030186	0.5885	0.0825	0	0.329	0.012071	0.00955	0	0.584175	0.080975	0	0.5954	0.085475	0
	Pmea_00021671	0	0.5884	0	0.4116	0.00219	0.018406	0	0	0.587575	0	0	0.5903	0
	Pmea_00034175	0.09505	0.58825	0.0488	0.2679	0.009863	0.012888	0.008972	0.092475	0.5847	0.044925	0.097775	0.5918	0.052675
	Pmea_00032201	0.5877	0	0.0268	0.3855	0.011354	0	0.010646	0.584775	0	0.024275	0.594975	0	0.03115
	Pmea_00034282	0.10975	0	0.5877	0.30255	0.143875	0.052082	0.219828	0.096125	0	0.569775	0.12585	0	0.6027
	Pmea_00000987	0.58765	0	0	0.41235	0.007791	0.001887	0	0.583675	0	0	0.593925	0	0
	Pmea_00011277	0.0823	0	0.58765	0.33005	0.059949	0	0.062144	0.07535	0	0.577775	0.088325	0	0.597825
	Pmea_00020758	0	0.58755	0	0.41245	0.004386	0.012263	0	0	0.585	0	0	0.589425	0
	Pmea_00025811	0.5872	0	0	0.4128	0.010793	0	0.006784	0.585575	0	0	0.592	0	0
	Pmea_00011671	0.58715	0.10175	0	0.3111	0.01122	0.00984	0.002134	0.585325	0.0999	0	0.594025	0.104425	0
	Pmea_00003743	0.58705	0	0.04525	0.3677	0.010137	0.014259	0.014733	0.5827	0	0.043	0.593775	0	0.0516
	Pmea_00033632	0.58685	0	0	0.41315	0.013202	0.000992	0	0.58485	0	0	0.592775	0	0
	Pmea_00006595	0.5868	0.02955	0	0.38365	0.013573	0.010066	0	0.582625	0.0257	0	0.592025	0.0353	0
	Pmea_00034419	0.0802	0.5868	0	0.333	0.008006	0.015456	0	0.0798	0.5864	0	0.082125	0.589925	0
	Pmea_00029218	0.5865	0	0.00545	0.40805	0.008364	0	0.004684	0.58335	0	0.0036	0.591375	0	0.007925
	Pmea_00015453	0.5862	0.04485	0	0.36895	0.009216	0.005756	0	0.58265	0.043875	0	0.592425	0.04755	0
	Pmea_00016087	0.0443	0.58605	0	0.36965	0.004501	0.00865	0	0.04255	0.584275	0	0.0468	0.589425	0
	Pmea_00019768	0.58605	0	0	0.41395	0.008936	0	0.000776	0.583	0	0	0.591175	0	0
	Pmea_00027759	0.586	0	0.0213	0.3927	0.011921	0	0.004276	0.584075	0	0.01985	0.592275	0	0.023575
	Pmea_00000003	0	0.5858	0	0.4142	0	0.018764	0	0	0.5857	0	0	0.5859	0
	Pmea_00031546	0.1175	0.58575	0	0.29675	0.00957	0.012285	0	0.1152	0.5848	0	0.120225	0.58845	0
	Pmea_00013231	0.02515	0.5857	0.0191	0.37005	0.008748	0.011885	0.007779	0.022075	0.5817	0.016025	0.028275	0.59355	0.023375
	Pmea_00009623	0.5854	0.26475	0	0.14985	0.010081	0.011724	0	0.5832	0.2635	0	0.588525	0.2672	0
	Pmea_00025202	0.5854	0.1008	0	0.3138	0.012108	0.009447	0	0.58345	0.1	0	0.589425	0.1023	0
	Pmea_00020956	0	0.58525	0.07895	0.3358	0.003688	0.008023	0.008933	0	0.582875	0.077225	0	0.592925	0.082275
	Pmea_00010328	0.5851	0.0386	0	0.3763	0.014986	0.013017	0	0.581775	0.0358	0	0.58885	0.043725	0
	Pmea_00016323	0	0.03515	0.58505	0.3798	0.00289	0.079132	0.075031	0	0.03275	0.575375	0	0.04155	0.5925
	Pmea_00029495	0.13755	0.58505	0	0.2774	0.009354	0.010582	0.00165	0.13125	0.581175	0	0.1426	0.592875	0
	Pmea_00013864	0.58495	0.04	0	0.37505	0.025429	0.017687	0	0.577525	0.03755	0	0.59765	0.044225	0
	Pmea_00035158	0.0445	0	0.58485	0.37065	0.009011	0	0.020077	0.037475	0	0.5795	0.0475	0	0.6005
	Pmea_00006335	0.16665	0.58475	0	0.2486	0.011267	0.013358	0.001071	0.158675	0.5804	0	0.17115	0.59185	0.0009
	Pmea_00029160	0.58475	0	5e-05	0.4152	0.009766	0	0.003432	0.58165	0	0	0.588675	0	0.0012
	Pmea_00024606	0.5846	0	0	0.4154	0.008784	0.005643	0	0.581675	0	0	0.5918	0	0
	Pmea_00034812	0.5844	0	0	0.4156	0.007786	0	0.000495	0.5813	0	0	0.589	0	0
	Pmea_00011021	0.1736	0.5843	0	0.2421	0.006959	0.008485	0.00365	0.1709	0.580775	0	0.176975	0.5894	0
	Pmea_00006505	0.58425	0	0	0.41575	0.00862	0.007124	0.00034	0.5812	0	0	0.58945	0	0
	Pmea_00011269	0.5841	0.121	0	0.2949	0.009108	0.014828	0	0.58225	0.119075	0	0.5865	0.122925	0
	Pmea_00028416	0.58405	0.05435	0	0.3616	0.008177	0.004769	0	0.58045	0.051375	0	0.589325	0.0563	0
	Pmea_00010529	0.584	0	0	0.416	0.008873	0.002712	0	0.58035	0	0	0.589425	0	0
	Pmea_00023108	0.048	0.5839	0	0.3681	0.005381	0.012191	0	0.0477	0.5834	0	0.0504	0.5901	0
	Pmea_00008168	0.5838	0.00825	0	0.40795	0.009962	0.008719	0.007064	0.578325	0	0	0.5874	0.01245	0.000525
	Pmea_00031100	0.5838	0	0.0242	0.392	0.014783	0.001443	0.015578	0.57915	0	0.014	0.5955	0	0.029125
	Pmea_00035394	0.5837	0.02525	0.01445	0.3766	0.010225	0.010481	0.008514	0.580125	0.021825	0.00985	0.5893	0.02895	0.01865
	Pmea_00009339	0.0287	0.5835	0	0.3878	0.007124	0.016953	0.011125	0.02705	0.582	0	0.030125	0.586075	0
	Pmea_00007619	0.58345	0.02225	0	0.3943	0.016528	0.008611	0	0.578	0.0204	0	0.588825	0.027975	0
	Pmea_00033489	0.58345	0	0.02665	0.3899	0.009351	0.00155	0.006463	0.580025	0	0.02375	0.58725	0	0.03145
	Pmea_00009588	0.005	0.5833	0.39235	0.01935	0.021158	0.035689	0.055234	0.0049	0.5827	0.391175	0.0052	0.5848	0.392925
	Pmea_00018262	0.5833	0	0	0.4167	0.009435	0	0	0.580175	0	0	0.58795	0	0
	Pmea_00023272	0.5831	0.06565	0	0.35125	0.016198	0.012253	0	0.578875	0.062425	0	0.5908	0.069125	0
	Pmea_00032102	0.58295	0	0	0.41705	0.011267	0.003	0	0.58145	0	0	0.58955	0	0
	Pmea_00024293	0	0.58285	0	0.41715	0	0.101543	0.084546	0	0.5817	0	0	0.5859	0
	Pmea_00026889	0.0054	0.58285	0.3314	0.08035	0.00497	0.030905	0.034691	0.004675	0.5809	0.32965	0.0058	0.5855	0.3356
	Pmea_00008319	0.58255	0	0.0066	0.41085	0.015167	0	0.009777	0.5741	0	0.001075	0.59175	0	0.010775
	Pmea_00011270	0.11885	0.58255	0	0.2986	0.012909	0.016504	0	0.11585	0.58055	0	0.122	0.584725	0
	Pmea_00021044	0.58245	0	0.0451	0.37245	0.010216	0.007394	0.00837	0.578175	0	0.043075	0.5896	0	0.048375
	Pmea_00006465	0.5824	0	0	0.4176	0.012315	0	0	0.5803	0	0	0.587025	0	0
	Pmea_00030832	0.5824	0	0.0767	0.3409	0.010011	0	0.011543	0.5781	0	0.072225	0.587775	0	0.081425
	Pmea_00000932	0.04485	0.5821	0	0.37305	0.005974	0.009748	0.00821	0.039675	0.57425	0	0.04725	0.586625	0.0011
	Pmea_00023364	0	0.5821	0.0702	0.3477	0.00132	0.017539	0.01658	0	0.575675	0.064975	0	0.588025	0.07905
	Pmea_00003978	0.58185	0	0	0.41815	0.010227	0	0	0.5791	0	0	0.587325	0	0
	Pmea_00022738	0.1039	0.5817	0	0.3144	0.006214	0.01155	0.0002	0.101975	0.579375	0	0.1053	0.5865	0
	Pmea_00033098	0.5817	0	0	0.4183	0.013406	0	0	0.579175	0	0	0.585025	0	0
	Pmea_00027459	0	0	0.58165	0.41835	0	0	0.026468	0	0	0.5803	0	0	0.5842
	Pmea_00028601	0.58165	0.1081	0	0.31025	0.015216	0.01857	0.010992	0.5747	0.10005	0	0.588225	0.111525	0
	Pmea_00021831	0	0.5815	0	0.4185	0.004195	0.014959	0	0	0.5813	0	0	0.584125	0
	Pmea_00017867	0.58135	0	0	0.41865	0.009861	0	0	0.5789	0	0	0.5871	0	0
	Pmea_00008344	0.5812	0	0	0.4188	0.014655	0.011618	0	0.574275	0	0	0.586425	0.006925	0
	Pmea_00029240	0.0465	0.5811	0	0.3724	0.007294	0.007751	0	0.0462	0.5806	0	0.050125	0.585025	0
	Pmea_00013361	0	0.0254	0.58105	0.39355	0.0022	0.006341	0.016787	0	0.02345	0.5778	0.0021	0.0264	0.586425
	Pmea_00033548	0.58105	0.0397	0	0.37925	0.008448	0.009033	0.003138	0.578175	0.035775	0	0.585375	0.04165	0
	Pmea_00026502	0.58095	0	0	0.41905	0.08603	0.071083	0	0.577075	0	0	0.586075	0	0
	Pmea_00000495	0.5809	0	0.02675	0.39235	0.011701	0	0.012258	0.5775	0	0.022625	0.588575	0	0.0296
	Pmea_00034591	0.0303	0.5807	0	0.389	0.004694	0.058748	0.04981	0.0296	0.580175	0	0.03155	0.5816	0
	Pmea_00035271	0.58055	0	0	0.41945	0.010361	0	0.001394	0.5778	0	0	0.58635	0	0
	Pmea_00035011	0	0.0183	0.5804	0.4013	0	0.006682	0.017685	0	0.016525	0.578075	0	0.019625	0.587525
	Pmea_00004668	0.00295	0.58035	0	0.4167	0.005627	0.013503	0	0.0013	0.579075	0	0.0041	0.58715	0
	Pmea_00009920	0.58025	0.0387	0	0.38105	0.011452	0.008238	0	0.575975	0.03665	0	0.586225	0.04135	0
	Pmea_00027080	0.5801	0.0109	0	0.409	0.067777	0.052149	0	0.5778	0.0093	0	0.5855	0.013325	0
	Pmea_00003811	0.58005	0	0	0.41995	0.007922	0	0.00203	0.5758	0	0	0.58395	0	0.00165
	Pmea_00018019	0.57965	0	0	0.42035	0.008324	0.0012	0.001187	0.575925	0	0	0.5854	0	0
	Pmea_00007620	0.5796	0.0102	0	0.4102	0.006634	0.00866	0.006373	0.576575	0	0	0.5843	0.015825	0.010425
	Pmea_00031817	0.1075	0.57955	0	0.31295	0.013939	0.009836	0	0.1068	0.5791	0	0.1082	0.5815	0
	Pmea_00018928	0.5794	0	0	0.4206	0.008786	0	0	0.577975	0	0	0.581525	0	0
	Pmea_00022937	0.5794	0.26655	0	0.15405	0.017994	0.018083	0.00031	0.574325	0.2625	0	0.5847	0.270425	0
	Pmea_00035128	0	0.5791	0.0367	0.3842	0	0.011209	0.007341	0	0.5754	0.0332	0	0.58715	0.0394
	Pmea_00026205	0.579	0.02245	0	0.39855	0.010044	0.009445	7e-05	0.57365	0.020525	0	0.5861	0.02545	0
	Pmea_00032951	0.00685	0	0.579	0.41415	0.005272	0	0.026336	0.005	0	0.57715	0.008825	0	0.584425
	Pmea_00028562	0.57895	0.06545	0	0.3556	0.009261	0.011529	0	0.57575	0.06245	0	0.585	0.069225	0
	Pmea_00021086	0.1114	0.5786	0	0.31	0.015	0.015383	0	0.109975	0.577475	0	0.114325	0.5823	0
	Pmea_00007396	0.00955	0.578	0	0.41245	0.005971	0.019051	0	0.0068	0.574675	0	0.0123	0.5802	0
	Pmea_00004789	0.57775	0.03835	0	0.3839	0.012164	0.006738	0.002999	0.575975	0.036675	0	0.5814	0.0406	0
	Pmea_00025965	0	0	0.5776	0.4224	0	0	0.021578	0	0	0.5772	0	0	0.58195
	Pmea_00018588	0.57755	0	0.0195	0.40295	0.035662	0.014118	0.039002	0.5713	0	0	0.582725	0.022825	0.022025
	Pmea_00029594	0.5775	0	0	0.4225	0.013173	0.000774	0	0.5739	0	0	0.58355	0	0
	Pmea_00033733	0.57725	0	0	0.42275	0.008997	0.002173	0	0.5739	0	0	0.58325	0.000725	0
	Pmea_00029768	0.0787	0.5772	0	0.3441	0.012176	0.014518	0	0.073175	0.57465	0	0.082625	0.585775	0
	Pmea_00029024	0.5771	0	0	0.4229	0.015563	0.000739	0.015865	0.572225	0	0	0.582925	0	0
	Pmea_00021254	0.5769	0.02495	0	0.39815	0.016747	0.012853	0	0.56935	0.0202	0	0.584	0.0285	0
	Pmea_00020085	0.5768	0.06675	0	0.35645	0.014515	0.017373	0	0.57305	0.0646	0	0.5827	0.069525	0
	Pmea_00030835	0	0	0.5768	0.4232	0	0.202801	0.186643	0	0	0.568775	0	0	0.5777
	Pmea_00012103	0.57665	0.05605	0	0.3673	0.013145	0.009501	0	0.57405	0.054275	0	0.581625	0.058425	0
	Pmea_00009442	0.5766	0	0	0.4234	0.011577	0	0	0.575175	0	0	0.5813	0	0
	Pmea_00016832	0.5765	0.10265	0	0.32085	0.010542	0.006819	0.002784	0.5743	0.101175	0	0.580225	0.1061	0
	Pmea_00026318	0.5764	0.0264	0	0.3972	0.159482	0.009361	0.182762	0.572525	0.025	0	0.578925	0.028525	0
	Pmea_00017622	0.57635	0.1219	0	0.30175	0.014812	0.029301	0.029907	0.572075	0.1194	0	0.581625	0.12435	0
	Pmea_00005472	0.57615	0	0	0.42385	0.009535	0	0.003463	0.5737	0	0	0.58045	0	0
	Pmea_00010342	0.5761	0.01865	0	0.40525	0.0125	0.010019	0	0.572075	0.01565	0	0.583175	0.02265	0
	Pmea_00033467	0	0	0.57605	0.42395	0.001096	0	0.01309	0	0	0.5735	0	0	0.5811
	Pmea_00029711	0.576	0.0002	0	0.4238	0.008772	0.004203	0	0.57215	0	0	0.57955	0.001425	0
	Pmea_00011401	0.57595	0.0461	0	0.37795	0.029715	0.016911	0	0.5738	0.045275	0	0.5784	0.04945	0
	Pmea_00007792	0.5758	0	0	0.4242	0.013262	0	0	0.572675	0	0	0.58165	0	0
	Pmea_00008412	0.5757	0	0.0103	0.414	0.011325	0	0.005125	0.570025	0	0.007725	0.582625	0	0.013425
	Pmea_00025067	0	0	0.5757	0.4243	0.000876	0	0.020457	0	0	0.573075	0	0	0.580525
	Pmea_00021589	0.1448	0.5756	0	0.2796	0.007575	0.009849	0	0.1422	0.5735	0	0.148125	0.57815	0
	Pmea_00021633	0.57555	0.07715	0	0.3473	0.014827	0.018808	0.005428	0.573075	0.072875	0	0.579125	0.07975	0
	Pmea_00032063	0.0014	0.5755	0	0.4231	0.003195	0.016344	0	0.0011	0.5753	0	0.0026	0.57775	0
	Pmea_00004782	0.0751	0.5754	0	0.3495	0.009548	0.0095	0	0.0744	0.5749	0	0.075625	0.577	0
	Pmea_00007439	0.5754	0.1506	0	0.274	0.016626	0.019761	0	0.5731	0.1482	0	0.578825	0.153625	0
	Pmea_00018569	0.57535	0	0	0.42465	0.008434	0.002939	0.00289	0.572475	0	0	0.580325	0	0
	Pmea_00027659	0.57535	0.0143	0	0.41035	0.00828	0.007938	0	0.572125	0.011525	0	0.582175	0.0171	0
	Pmea_00032912	0.5749	0	0	0.4251	0.00814	0.005519	0	0.571675	0	0	0.579425	0	0
	Pmea_00018212	0.5748	0	0.0318	0.3934	0.009387	0.008319	0.00818	0.572	0	0.029325	0.57915	0	0.035125
	Pmea_00024921	0.5748	0.01285	0	0.41235	0.016859	0.011727	0	0.563225	0.007675	0	0.5862	0.018325	0
	Pmea_00019846	0.5747	0	0	0.4253	0.008942	0	0	0.5717	0	0	0.5822	0	0
	Pmea_00012096	0.57465	0.04585	0	0.3795	0.008763	0.008106	0	0.57215	0.0434	0	0.5799	0.0493	0
	Pmea_00033629	0.57465	0.0649	0	0.36045	0.007706	0.004499	0	0.571475	0.0639	0	0.57995	0.067275	0
	Pmea_00000656	0	0	0.5742	0.4258	0.01445	0	0.038895	0	0	0.572	0	0	0.5784
	Pmea_00009104	0.5742	0.18365	0	0.24215	0.023163	0.021426	0	0.571375	0.181775	0	0.576725	0.18785	0
	Pmea_00035381	0.5741	0.00825	0.05415	0.3635	0.019074	0.007293	0.026223	0.568925	0.004925	0.048	0.582625	0.0134	0.06325
	Pmea_00009578	0.09585	0.574	0.0251	0.30505	0.007578	0.01016	0.008836	0.09065	0.5686	0.02145	0.101525	0.58025	0.02795
	Pmea_00022921	0.574	0	0	0.426	0.008694	0.003889	0	0.571875	0	0	0.577875	0	0
	Pmea_00026493	0.07755	0.574	0	0.34845	0.008272	0.011788	0	0.07255	0.566475	0	0.083	0.57865	0
	Pmea_00022765	0.57385	0	0	0.42615	0.013728	0	0	0.5717	0	0	0.578025	0	0
	Pmea_00021095	0.5737	0	0	0.4263	0.008431	0.000772	0	0.5712	0	0	0.5791	0	0
	Pmea_00016137	0.57345	0	0.04625	0.3803	0.014367	0.00838	0.01108	0.5689	0	0.041575	0.57835	0	0.049575
	Pmea_00013466	0.57325	0.124	0	0.30275	0.00761	0.007731	0	0.5693	0.121775	0	0.5768	0.127525	0
	Pmea_00001404	0.57315	0	0	0.42685	0.007666	0	0	0.5692	0	0	0.579775	0	0
	Pmea_00012495	0.57305	0.14135	0	0.2856	0.010712	0.009752	6e-05	0.5714	0.139975	0	0.578125	0.142925	0
	Pmea_00031673	0.00435	0	0.57295	0.4227	0.003153	0	0.015818	0.00275	0	0.569875	0.006025	0	0.584
	Pmea_00028990	0.57295	0	0.03645	0.3906	0.011339	0	0.010074	0.567	0	0.0342	0.579425	0	0.039625
	Pmea_00018499	0.5728	0	0	0.4272	0.009522	0	0.000471	0.568825	0	0	0.579875	0	0
	Pmea_00003835	0.57275	0	0.01335	0.4139	0.010976	0.00391	0.005827	0.569775	0	0.0099	0.577775	0	0.0166
	Pmea_00029851	0.067	0.57265	0.00795	0.3524	0.005931	0.02298	0.011385	0.063575	0.561475	0	0.0697	0.583625	0.01495
	Pmea_00014637	0	0.57245	0	0.42755	0	0.016116	0	0	0.5723	0	0	0.5732	0
	Pmea_00028245	0.57235	5e-05	0	0.4276	0.011217	0.003301	0	0.568675	0	0	0.5758	0.001425	0
	Pmea_00011594	0	0.07295	0.5723	0.35475	0.002575	0.009254	0.023896	0	0.071275	0.5698	0	0.075	0.5749
	Pmea_00022173	0.5723	0	0	0.4277	0.009082	0.001673	0	0.56925	0	0	0.581625	0	0
	Pmea_00025050	0.5723	0.00705	0	0.42065	0.007618	0.006283	0	0.56775	0.002875	0	0.578325	0.0092	0
	Pmea_00021900	0.57225	0.07685	0	0.3509	0.019328	0.017846	0	0.56905	0.073	0	0.579825	0.080025	0
	Pmea_00004676	0.05685	0.5721	0	0.37105	0.005748	0.006823	0	0.0557	0.5698	0	0.058725	0.5755	0
	Pmea_00031567	0.57205	0	0.01865	0.4093	0.016024	0	0.010086	0.56495	0	0.011075	0.587475	0	0.022925
	Pmea_00006936	0.57195	0	0	0.42805	0.009529	0	0.009729	0.567475	0	0	0.576275	0	0.001075
	Pmea_00007361	0.0723	0.57195	0	0.35575	0.009476	0.011182	0	0.066175	0.56775	0	0.0779	0.581375	0
	Pmea_00004071	0.5719	0	0.06265	0.36545	0.013884	0.00594	0.008153	0.567575	0	0.0601	0.5794	0	0.067425
	Pmea_00018373	0.5719	0	0.0334	0.3947	0.008808	0.007279	0.010105	0.5686	0	0.030075	0.574525	0	0.036625
	Pmea_00009121	0.57185	0	0	0.42815	0.010446	0	0	0.5695	0	0	0.576025	0	0
	Pmea_00026858	0.57175	0.08965	0.0024	0.3362	0.022248	0.027946	0.012842	0.566175	0.0813	0	0.580375	0.095175	0.007625
	Pmea_00020972	0	0.57165	0.0869	0.34145	0.005643	0.011694	0.012071	0	0.565975	0.08385	0	0.57715	0.090575
	Pmea_00004990	0.02605	0.5716	0.3636	0.03875	0.028636	0.029935	0.05143	0.0257	0.5707	0.362175	0.0264	0.5729	0.365
	Pmea_00023938	0.5715	0.0128	0	0.4157	0.009075	0.008232	0	0.56805	0.0099	0	0.57765	0.0141	0
	Pmea_00028591	0.5715	0	0	0.4285	0.011766	0	0	0.56925	0	0	0.5765	0	0
	Pmea_00032963	0.57145	0	0	0.42855	0.00779	0	0	0.5679	0	0	0.576575	0	0
	Pmea_00011155	0.5711	0.0025	0	0.4264	0.010182	0.003473	0	0.568175	0	0	0.5759	0.0032	0
	Pmea_00009727	0.10165	0.03225	0.571	0.2951	0.011669	0.007561	0.019718	0.099675	0.029875	0.5679	0.1047	0.034475	0.5739
	Pmea_00004731	0.57095	0	0	0.42905	0.010083	0	0	0.567775	0	0	0.57635	0	0
	Pmea_00006479	0.57095	0	0.0272	0.40185	0.018551	0	0.017871	0.56575	0	0.022	0.5828	0	0.0322
	Pmea_00025054	0.57075	0	0.0062	0.42305	0.01083	0	0.005833	0.565975	0	0.001	0.577125	0	0.00905
	Pmea_00004941	0.5707	0	0.00655	0.42275	0.018979	0	0.017942	0.56695	0	0.0007	0.57735	0	0.0124
	Pmea_00018202	0.5707	0.10925	0	0.32005	0.014652	0.026998	0.000367	0.5683	0.104475	0	0.574625	0.115925	0
	Pmea_00020591	0	0	0.5706	0.4294	0.000657	0	0.016557	0	0	0.5688	0	0	0.574525
	Pmea_00021116	0.5703	0.0784	0	0.3513	0.011264	0.011667	0.007632	0.567	0.07385	0	0.575925	0.0803	0
	Pmea_00010502	0.57015	0.10005	0.0206	0.3092	0.009176	0.014587	0.011242	0.56495	0.0968	0.01855	0.57415	0.105475	0.022675
	Pmea_00026914	0.0239	0.5701	0	0.406	0.017294	0.114535	0.109782	0.018475	0.562625	0	0.033825	0.576525	0
	Pmea_00029095	0.5701	0	0.06375	0.36615	0.013358	0	0.012506	0.5642	0	0.0582	0.579475	0	0.0697
	Pmea_00012316	0.57	0	0	0.43	0.010129	0	0	0.5665	0	0	0.574275	0	0
	Pmea_00029814	0	0.0084	0.5699	0.4217	0	0.00346	0.02873	0	0.0076	0.5697	0	0.009475	0.570425
	Pmea_00001279	0.56985	0	0.00655	0.4236	0.010341	0.0009	0.005146	0.5674	0	0.004575	0.57485	0	0.0098
	Pmea_00007455	0.5698	0	0	0.4302	0.01461	0.00617	0	0.566875	0	0	0.574025	0	0
	Pmea_00000711	0.5697	0	0.0143	0.416	0.011263	0.00279	0.008858	0.561725	0	0.010725	0.576425	0	0.0182
	Pmea_00026185	0.2048	0.5696	0	0.2256	0.013198	0.010819	0	0.2046	0.5695	0	0.2054	0.5709	0
	Pmea_00008539	0.56945	0.02675	0.00725	0.39655	0.012788	0.015605	0.003687	0.566525	0.021525	0.00505	0.5775	0.03095	0.009625
	Pmea_00003916	0.5694	0.0569	0	0.3737	0.014165	0.011213	0	0.56675	0.05505	0	0.57505	0.060275	0
	Pmea_00016272	0.5692	0	0.01375	0.41705	0.008384	0.003198	0.005698	0.56495	0	0.0111	0.575725	0	0.0173
	Pmea_00026830	0.0488	0.5692	0	0.382	0.008094	0.01497	0	0.0485	0.569	0	0.049425	0.57165	0
	Pmea_00016155	0.1098	0.5691	0	0.3211	0.008169	0.009329	0	0.1078	0.566825	0	0.114575	0.573125	0
	Pmea_00020243	0.5691	0.0128	0	0.4181	0.016187	0.008753	0	0.561275	0.011475	0	0.580125	0.0188	0
	Pmea_00010421	0.5688	0.082	0	0.3492	0.012853	0.01287	0	0.5664	0.0793	0	0.5762	0.0843	0
	Pmea_00003890	0.56865	0.1276	0	0.30375	0.023648	0.026238	0.030988	0.5651	0.126	0	0.571825	0.130475	0
	Pmea_00024933	0.56865	0	0	0.43135	0.011593	0	0.00033	0.564275	0	0	0.572925	0	0
	Pmea_00011354	0.5686	0.0227	0	0.4087	0.01159	0.007923	0.001612	0.5663	0.02155	0	0.572025	0.024375	0
	Pmea_00035154	0.56855	0	0	0.43145	0.009029	0.002629	0.000992	0.566275	0	0	0.57265	0	0
	Pmea_00027085	0.5685	0.01195	0	0.41955	0.010413	0.006746	0	0.56435	0.00875	0	0.575	0.0146	0
	Pmea_00011417	0.56845	0	0.0084	0.42315	0.010336	0.003243	0.006216	0.562175	0	0.004775	0.575625	0	0.013
	Pmea_00028648	0.21555	0.5682	0	0.21625	0.010614	0.010426	0	0.214175	0.566775	0	0.21825	0.57135	0
	Pmea_00001710	0.0523	0	0.5681	0.3796	0.104978	0.00111	0.114129	0.0463	0	0.560725	0.05715	0	0.580875
	Pmea_00028567	0.5679	0.1106	0	0.3215	0.015158	0.017161	0	0.565775	0.108675	0	0.571925	0.1134	0
	Pmea_00012503	0.5678	0	0.00555	0.42665	0.01049	0	0.005621	0.5622	0	0.00115	0.574775	0	0.009875
	Pmea_00001768	0.01215	0.08865	0.5677	0.3315	0.005923	0.01018	0.019006	0.009775	0.084875	0.565175	0.014425	0.091725	0.572775
	Pmea_00033413	0.21305	0.5676	0	0.21935	0.00839	0.009019	0	0.210675	0.566425	0	0.215125	0.569625	0
	Pmea_00016054	0.00415	0.5674	0	0.42845	0.006162	0.016917	0	0.003275	0.567275	0	0.005025	0.5691	0
	Pmea_00001678	0	0.5673	0	0.4327	0.001865	0.019463	0	0	0.5657	0	0	0.572625	0
	Pmea_00020594	0.56725	0.0087	0	0.42405	0.010032	0.006768	0.001074	0.56305	0.005875	0	0.572625	0.013475	0
	Pmea_00021903	0.1436	0.56725	0.0448	0.24435	0.007554	0.023474	0.013359	0.141675	0.558075	0.042775	0.148325	0.575075	0.04845
	Pmea_00033661	0.567	0	0.0021	0.4309	0.114758	0	0.130378	0.5619	0	0.000375	0.569125	0	0.005125
	Pmea_00007053	0.03875	0.5669	0.01515	0.3792	0.007161	0.019924	0.010793	0.037175	0.56055	0.01175	0.04075	0.580475	0.017975
	Pmea_00013996	0.5667	0	0	0.4333	0.011725	0	0.006321	0.562925	0	0	0.572075	0	0
	Pmea_00001253	0.01575	0.56665	0	0.4176	0.006525	0.005864	0.00025	0.014275	0.5647	0	0.01975	0.569625	0
	Pmea_00005118	0.05265	0.56665	0	0.3807	0.010989	0.009801	0	0.0499	0.5639	0	0.054825	0.572225	0
	Pmea_00008471	0.56655	0.07065	0	0.3628	0.013792	0.012497	0	0.56305	0.0686	0	0.57185	0.0743	0
	Pmea_00000005	0.09985	0.5665	0	0.33365	0.0084	0.013076	0	0.098	0.5646	0	0.10195	0.56965	0
	Pmea_00000821	0	0.56635	0	0.43365	0.004664	0.011814	0	0	0.565375	0	0	0.5682	0
	Pmea_00035618	0.5663	0.0785	0	0.3552	0.009547	0.005375	0	0.563875	0.0776	0	0.569825	0.081	0
	Pmea_00031656	0.56615	0.0155	0	0.41835	0.00822	0.008004	0	0.561975	0.011125	0	0.571925	0.019275	0
	Pmea_00034940	0	0.5661	0	0.4339	0	0.014892	0	0	0.566	0	0	0.5662	0
	Pmea_00010318	0.5657	0	0	0.4343	0.00951	0	0	0.56225	0	0	0.57245	0	0
	Pmea_00014120	0.56565	0	0	0.43435	0.010093	0	0.00913	0.5607	0	0	0.5719	0	0
	Pmea_00024742	0.5656	0.0108	0	0.4236	0.011813	0.006845	0	0.561125	0.0065	0	0.571575	0.0129	0
	Pmea_00001558	0.56515	0.011	0	0.42385	0.0162	0.007424	0.006712	0.562475	0	0	0.56925	0.0145	0.0003
	Pmea_00005380	0.08045	0.56515	0	0.3544	0.016955	0.020307	0	0.07745	0.559425	0	0.0864	0.5685	0
	Pmea_00018026	0	0.5651	0	0.4349	0	0.023793	0	0	0.565	0	0	0.5651	0
	Pmea_00013656	0	0	0.565	0.435	0	0	0.022523	0	0	0.5649	0	0	0.5652
	Pmea_00018383	0.565	0	0	0.435	0.016235	0.00048	0.010986	0.562675	0	0	0.573425	0	0.00425
	Pmea_00020257	0.1118	0.565	0	0.3232	0.011512	0.012566	0	0.1069	0.56265	0	0.116075	0.5758	0
	Pmea_00023114	0	0.565	0.4003	0.0347	0	0.009296	0.056565	0	0.5648	0.3991	0	0.566025	0.40215
	Pmea_00031717	0.5649	0	0	0.4351	0.009209	0	0.00015	0.5621	0	0	0.571225	0	0
	Pmea_00032363	0.5648	0.0087	0	0.4265	0.014887	0.00584	0	0.5613	0.006375	0	0.5715	0.011625	0
	Pmea_00012276	0.03625	0.56475	0	0.399	0.007175	0.011634	0	0.0337	0.5616	0	0.039825	0.570175	0
	Pmea_00022312	0.1308	0.5646	0.0075	0.2971	0.009468	0.012316	0.011183	0.12565	0.5619	0.002375	0.139	0.568125	0.014075
	Pmea_00031790	0.04575	0.56455	0.0142	0.3755	0.008207	0.057513	0.051263	0.044075	0.561025	0.0121	0.048025	0.569075	0.017825
	Pmea_00025503	0.5645	0	0	0.4355	0.010103	0	0	0.5597	0	0	0.572375	0	0
	Pmea_00003810	0.56445	0.3154	0	0.12015	0.021578	0.02825	0	0.56135	0.3133	0	0.5663	0.318425	0
	Pmea_00005161	0.56425	0	0.0931	0.34265	0.015825	0.010704	0.022123	0.555725	0	0.087825	0.5728	0	0.09725
	Pmea_00005546	0.5642	0.05405	0.0744	0.30735	0.021136	0.01807	0.036181	0.558275	0.046875	0.063725	0.571325	0.06265	0.08715
	Pmea_00035054	0.5642	0	0	0.4358	0.009623	0.000146	0.00322	0.5611	0	0	0.573	0	0
	Pmea_00007637	0.5641	0.0335	0	0.4024	0.005884	0.006722	0	0.560975	0.0319	0	0.56965	0.0371	0
	Pmea_00033023	0.5641	0.0655	0	0.3704	0.011614	0.021408	0.012435	0.56045	0.05775	0	0.572775	0.06895	0.0021
	Pmea_00023921	0.564	0.02705	0	0.40895	0.011227	0.006309	0	0.5608	0.02425	0	0.569425	0.028425	0
	Pmea_00032919	0.564	0	0	0.436	0.007102	0	0.00515	0.560875	0	0	0.569375	0	0
	Pmea_00004673	0	0.56395	0	0.43605	0	0.013709	0	0	0.5635	0	0	0.5667	0
	Pmea_00017246	0.0778	0.56395	0	0.35825	0.00715	0.010371	0	0.0764	0.562975	0	0.080325	0.568475	0
	Pmea_00008745	0.0005	0.5639	0.03715	0.39845	0.006003	0.230922	0.221486	0	0.542725	0.0317	0.004725	0.5714	0.048975
	Pmea_00033193	0.07895	0.56385	0	0.3572	0.007085	0.013232	0	0.07545	0.5615	0	0.083525	0.567425	0
	Pmea_00024084	0.0078	0	0.5637	0.4285	0.123687	0.104449	0.217988	0.0056	0	0.55155	0.01355	0	0.5666
	Pmea_00026089	0.0035	0.56355	0	0.43295	0.003523	0.01226	0	0.0024	0.562475	0	0.0044	0.56945	0
	Pmea_00016690	0.56345	0	0	0.43655	0.007803	2e-05	0	0.559975	0	0	0.568075	0	0
	Pmea_00009751	0.5634	0	0.001	0.4356	0.011339	0.00186	0.002607	0.560775	0	0	0.5702	0	0.002425
	Pmea_00022380	0.5634	0	0	0.4366	0.007925	0	0	0.559975	0	0	0.56775	0	0
	Pmea_00001508	0.5633	0.0659	0	0.3708	0.010907	0.009558	0	0.56095	0.0639	0	0.5681	0.069775	0
	Pmea_00001100	0	0.5632	0	0.4368	0	0.016276	0	0	0.5629	0	0	0.5654	0
	Pmea_00014762	0	0.0033	0.5632	0.4335	0.00233	0.111926	0.097531	0	0.001775	0.5604	0	0.0046	0.566
	Pmea_00024063	0.011	0.56315	0	0.42585	0.004372	0.009024	0	0.0103	0.561375	0	0.01285	0.565	0
	Pmea_00023661	0.56305	0.02195	0	0.415	0.008651	0.008329	0.002547	0.56085	0.0187	0	0.569075	0.022925	0
	Pmea_00020186	0.08425	0	0.5628	0.35295	0.136125	0.008619	0.15573	0.0759	0	0.55635	0.09225	0	0.5758
	Pmea_00010326	0.56265	0	0	0.43735	0.008079	0	0	0.558375	0	0	0.568075	0	0
	Pmea_00015275	0.56265	0.2325	0.0359	0.16895	0.028056	0.043246	0.056136	0.560075	0.2308	0.034425	0.566375	0.23545	0.0376
	Pmea_00028974	0.2117	0.5626	0	0.2257	0.013316	0.010778	0	0.20765	0.559375	0	0.2164	0.56595	0
	Pmea_00003647	0.5625	0	0.0014	0.4361	0.010388	0	0.009239	0.557625	0	0	0.5712	0	0.010425
	Pmea_00004367	0.5625	0.0206	0.02795	0.38895	0.070664	0.033262	0.036172	0.551025	0.0161	0.0261	0.575175	0.0256	0.037425
	Pmea_00000473	0.5623	0	0	0.4377	0.009496	0	0	0.5594	0	0	0.568075	0	0
	Pmea_00011620	0.56205	0	0	0.43795	0.013614	0	0.012815	0.556825	0	0	0.56725	0	0.007525
	Pmea_00023377	0.562	0	0	0.438	0.00897	0.00023	0	0.55915	0	0	0.565425	0	0
	Pmea_00034239	0.5618	0.07465	0	0.36355	0.113379	0.04703	0.075577	0.55685	0.072075	0	0.56805	0.07845	0
	Pmea_00025051	0.5618	0	0	0.4382	0.011934	0	0	0.5581	0	0	0.566725	0	0
	Pmea_00018005	0.56165	0	0	0.43835	0.117638	0.106447	0.01969	0.55835	0	0	0.5673	0	0
	Pmea_00022409	0.56165	0	0.1248	0.31355	0.032384	0.059388	0.060708	0.560075	0	0	0.593325	0.124025	0.127325
	Pmea_00016719	0.5616	0.1025	0	0.3359	0.011416	0.009092	0.008993	0.559	0.100775	0	0.5651	0.107625	0
	Pmea_00013365	0.14315	0.56115	0.02155	0.27415	0.007829	0.058313	0.052241	0.14005	0.556425	0.019175	0.14685	0.57115	0.025625
	Pmea_00035395	0.5609	0.0127	0	0.4264	0.015723	0.013386	0	0.5536	0.005375	0	0.569825	0.019	0
	Pmea_00030424	0.56065	0.08265	0	0.3567	0.008465	0.006263	5e-05	0.55805	0.081475	0	0.5673	0.0848	0
	Pmea_00005680	0.5606	0	0	0.4394	0.010135	0	0.000261	0.5579	0	0	0.566125	0	0
	Pmea_00026563	0.56055	0	0	0.43945	0.008923	0	0	0.556975	0	0	0.5648	0	0
	Pmea_00022632	0.5605	0	0.0404	0.3991	0.011942	0.01091	0.015026	0.5578	0	0.034875	0.5691	0.001725	0.043725
	Pmea_00024856	0.04235	0.5605	0.03085	0.3663	0.01188	0.014872	0.014291	0.038275	0.5577	0.0272	0.04495	0.56985	0.036225
	Pmea_00025908	0.56045	0	0	0.43955	0.012499	0.005908	0	0.5574	0	0	0.56475	0	0
	Pmea_00026925	0.5604	0	0	0.4396	0.012397	0	0	0.556	0	0	0.56405	0	0
	Pmea_00023185	0.56035	0	0.0641	0.37555	0.013112	0.006203	0.015793	0.55665	0	0.058775	0.5658	0	0.06795
	Pmea_00027822	0.5602	0	0	0.4398	0.067632	0.054062	0.001314	0.5578	0	0	0.5652	0	0
	Pmea_00016769	0.56005	0.21105	0	0.2289	0.20953	0.06217	0.281131	0.13485	0.0908	0	0.56395	0.213425	0.56475
	Pmea_00003771	0.55995	0.0334	0.00925	0.3974	0.011512	0.012886	0.008469	0.556075	0.02685	0.0075	0.5654	0.041175	0.0122
	Pmea_00026554	0.55995	0	0.0188	0.42125	0.015033	0	0.010392	0.55035	0	0.0129	0.568475	0	0.0247
	Pmea_00014836	0.1679	0.5599	0	0.2722	0.010086	0.056577	0.049346	0.166375	0.5582	0	0.173975	0.5623	0
	Pmea_00002912	0.5597	0	0	0.4403	0.010796	0.007546	0	0.554925	0	0	0.5647	0	0
	Pmea_00016702	0.0465	0.5597	0	0.3938	0.007489	0.010239	0.003842	0.041475	0.55335	0	0.050525	0.562925	0
	Pmea_00012497	0.5596	0	0	0.4404	0.006814	0	0.001147	0.557	0	0	0.566	0	0
	Pmea_00024668	0.0905	0.5596	0	0.3499	0.017801	0.017448	0	0.085175	0.553475	0	0.096125	0.5657	0
	Pmea_00005569	0.5595	0.01275	0	0.42775	0.018561	0.012578	0.004471	0.551025	0.009375	0	0.570675	0.017825	0
	Pmea_00015100	0.5594	0	0	0.4406	0.012452	0.001013	0.00025	0.5562	0	0	0.5631	0	0
	Pmea_00009152	0.07975	0.55935	0	0.3609	0.011462	0.014727	0	0.07645	0.556225	0	0.086425	0.56295	0
	Pmea_00029077	0	0.5593	0	0.4407	0.001532	0.015833	0	0	0.5589	0	0	0.56245	0
	Pmea_00033946	0.55925	0	0	0.44075	0.013092	0.006014	0	0.553175	0	0	0.56335	0.002225	0
	Pmea_00003098	0.12295	0	0.5592	0.31785	0.010201	0.006423	0.033379	0.1212	0	0.55775	0.124525	0	0.5611
	Pmea_00025863	0	0.5592	0	0.4408	0.001657	0.010034	0	0	0.5562	0	0	0.566625	0
	Pmea_00028689	0.55915	0.1011	0	0.33975	0.009612	0.011928	0	0.5566	0.0997	0	0.5627	0.105225	0
	Pmea_00009101	0.55905	0	0.02145	0.4195	0.011822	0	0.007586	0.55355	0	0.01785	0.563725	0	0.02605
	Pmea_00004251	0.5588	0.1469	0	0.2943	0.009533	0.01027	0.000128	0.55475	0.14505	0	0.56235	0.152025	0
	Pmea_00019160	0.1196	0.5585	0	0.3219	0.00729	0.005724	0	0.115375	0.5545	0	0.123575	0.5632	0
	Pmea_00025674	0.55835	0	0	0.44165	0.009331	0	0	0.555125	0	0	0.56705	0	0
	Pmea_00028819	0.55835	0.0186	0	0.42305	0.015637	0.013316	8e-05	0.55355	0.016725	0	0.56255	0.02365	0
	Pmea_00010332	0.5583	0.2139	0	0.2278	0.036856	0.036962	0	0.5549	0.2109	0	0.562625	0.216125	0
	Pmea_00018802	0.5583	0	0.00895	0.43275	0.011782	0.00108	0.004939	0.55345	0	0.0061	0.561925	0	0.012425
	Pmea_00034572	0.0807	0.5583	0	0.361	0.005617	0.013336	0	0.078075	0.5568	0	0.0829	0.5613	0
	Pmea_00021387	0.55825	0.07935	0	0.3624	0.013552	0.008104	0	0.5552	0.077575	0	0.563425	0.08385	0
	Pmea_00021437	0.55815	0	0	0.44185	0.023599	0	0	0.5564	0	0	0.560525	0	0
	Pmea_00014427	0.55815	0.04215	0	0.3997	0.008904	0.007179	0	0.553875	0.0377	0	0.568625	0.044125	0
	Pmea_00029728	0.55805	0.15855	0	0.2834	0.018517	0.017244	0	0.553525	0.1558	0	0.56265	0.162425	0
	Pmea_00003319	0.558	0.0129	0.00025	0.42885	0.016403	0.045516	0.005109	0.555475	0.008075	0	0.560125	0.019125	0.003275
	Pmea_00017254	0.55795	0	0	0.44205	0.009551	0.00568	0.001217	0.555325	0	0	0.56355	0	0
	Pmea_00004903	0.05285	0.5579	0	0.38925	0.027342	0.029834	0.061722	0	0.514425	0	0.05845	0.56405	0.110625
	Pmea_00026864	0.55785	0	0	0.44215	0.008974	0	0	0.554675	0	0	0.56245	0	0
	Pmea_00006847	0.55775	0.06435	0	0.3779	0.009036	0.009745	0	0.554275	0.06225	0	0.564425	0.0692	0
	Pmea_00011137	0	0.5576	0.42175	0.02065	0	0.062151	0.050998	0	0.556475	0.420775	0	0.558725	0.422625
	Pmea_00007481	0	0.07455	0.5575	0.36795	0.001505	0.007922	0.012964	0	0.0707	0.55545	0	0.0769	0.5614
	Pmea_00034271	0.5574	0	0.0333	0.4093	0.010406	0.001134	0.008194	0.5542	0	0.030525	0.56595	0	0.037225
	Pmea_00024715	0.55725	0	0.0086	0.43415	0.014051	0	0.005493	0.552425	0	0.006975	0.56245	0	0.0108
	Pmea_00027760	0.55725	0	0.0008	0.44195	0.01334	0.0008	0.002515	0.555025	0	0	0.5605	0	0.003025
	Pmea_00024437	0.55705	0	0	0.44295	0.007701	0	0	0.553575	0	0	0.56215	0	0
	Pmea_00010331	0.00235	0	0.557	0.44065	0.110227	0.005896	0.123593	0	0	0.55215	0.0059	0	0.56305
	Pmea_00009216	0.5569	0.09135	0	0.35175	0.015501	0.017386	0	0.553975	0.088	0	0.562375	0.0946	0
	Pmea_00017755	0.55685	0	0.0187	0.42445	0.017968	0	0.018101	0.54775	0	0.008775	0.56985	0	0.0231
	Pmea_00023380	0.55685	0	0	0.44315	0.007493	0	0.000769	0.55275	0	0	0.559825	0	0
	Pmea_00031266	0.55685	0.1028	0.034	0.30635	0.028317	0.010442	0.026733	0.549525	0.096325	0.0302	0.568175	0.106425	0.03965
	Pmea_00000484	0.5568	0	0	0.4432	0.011911	0	0.008179	0.5515	0	0	0.561825	0	0.0014
	Pmea_00000762	0.5568	0	0.01335	0.42985	0.01067	0	0.004389	0.5519	0	0.011775	0.5621	0	0.016225
	Pmea_00031799	0.05715	0.55665	0	0.3862	0.021126	0.009555	0	0.0536	0.55205	0	0.06125	0.5602	0
	Pmea_00034041	0.5566	0	0.00025	0.44315	0.012616	0	0.012672	0.5489	0	0	0.56585	0	0.010275
	Pmea_00015654	0.5561	0.1206	0	0.3233	0.007152	0.008996	0	0.55355	0.115225	0	0.560625	0.12335	0
	Pmea_00008856	0.5558	0.057	0	0.3872	0.010312	0.008599	0.002281	0.55195	0.054	0	0.562325	0.0602	0
	Pmea_00026470	0.5558	0.2274	0	0.2168	0.029203	0.029705	0	0.5497	0.225675	0	0.5583	0.2308	0
	Pmea_00005471	0.55575	0	0	0.44425	0.01475	0	0	0.553	0	0	0.56005	0	0
	Pmea_00012732	0.55575	0	0.0138	0.43045	0.009792	0	0.00671	0.553375	0	0.011675	0.563425	0	0.01705
	Pmea_00008301	0.5557	0	0	0.4443	0.009971	0	0.002186	0.55325	0	0	0.56165	0	0
	Pmea_00001572	0.55565	0.1441	0	0.30025	0.020703	0.026757	0.037643	0.553275	0.1427	0	0.558825	0.145925	0
	Pmea_00020889	0.1798	0.55565	0.14705	0.1175	0.065663	0.022003	0.065746	0.17625	0.5528	0.102075	0.2214	0.593225	0.149225
	Pmea_00013870	0.5556	0	0	0.4444	0.010553	0.0003	0	0.55205	0	0	0.56155	0	0
	Pmea_00015866	0.03745	0.5556	0.04675	0.3602	0.007381	0.02074	0.016926	0.035475	0.55025	0.042475	0.0395	0.56545	0.051375
	Pmea_00012117	0	0.55545	0	0.44455	0.000289	0.05684	0.05076	0	0.551975	0	0	0.5592	0
	Pmea_00012290	0.0063	0	0.55545	0.43825	0.004016	0	0.013479	0.004925	0	0.553775	0.008	0	0.560325
	Pmea_00025733	0	0.55545	0	0.44455	0	0.019428	0	0	0.5553	0	0	0.5569	0
	Pmea_00034799	0.55545	0.0148	0	0.42975	0.01035	0.006285	2e-05	0.5505	0.011975	0	0.562825	0.01615	0
	Pmea_00027809	0.5554	0.00825	0	0.43635	0.100937	0.089892	0	0.544	0.0064	0	0.559475	0.03375	0
	Pmea_00026919	0.55535	0.2182	0	0.22645	0.014796	0.017642	0	0.55345	0.216175	0	0.558425	0.221225	0
	Pmea_00028653	0.55535	0	0.0073	0.43735	0.01246	0	0.008181	0.549325	0	0.00335	0.563475	0	0.0129
	Pmea_00029314	0.55535	0	0	0.44465	0.008914	0	0.003892	0.550575	0	0	0.56175	0	0
	Pmea_00022480	0.5552	0	0	0.4448	0.008953	0	0	0.550875	0	0	0.5636	0	0
	Pmea_00016989	0.55515	0.1057	0	0.33915	0.017686	0.032389	0.01792	0.55245	0.099975	0	0.560125	0.1083	0.001725
	Pmea_00016706	0.0968	0.555	0	0.3482	0.00961	0.01166	0	0.0961	0.55365	0	0.09805	0.55705	0
	Pmea_00006113	0.55495	0	0.0425	0.40255	0.015832	0.00183	0.012716	0.55015	0	0.037075	0.562175	0	0.04815
	Pmea_00007492	0.5549	0	0.07445	0.37065	0.013719	0.008086	0.018094	0.5488	0	0.06845	0.559675	0	0.08075
	Pmea_00008970	0.5549	0.01185	0	0.43325	0.009909	0.010015	0	0.549275	0.005575	0	0.562975	0.01525	0
	Pmea_00020280	0.55485	0.0672	0	0.37795	0.016552	0.014292	0.001348	0.551025	0.0644	0	0.5615	0.0706	0
	Pmea_00001391	0.5547	0	0.0255	0.4198	0.013799	0	0.008114	0.549675	0	0.021925	0.5623	0	0.028325
	Pmea_00013051	0	0.5545	0	0.4455	0	0.019592	0	0	0.554475	0	0	0.5547	0
	Pmea_00020936	0	0.5543	0	0.4457	0.002496	0.009485	0.003585	0	0.550625	0	0	0.5592	0
	Pmea_00004591	0.5542	0	0	0.4458	0.064409	0.049086	0.003416	0.5514	0	0	0.560075	0	0
	Pmea_00002652	0.55415	0.0634	0	0.38245	0.014551	0.011909	0	0.551175	0.061575	0	0.5595	0.0666	0
	Pmea_00017875	0.55415	0	0.0638	0.38205	0.014792	0	0.014833	0.548775	0	0.055875	0.566175	0	0.0696
	Pmea_00005697	0.5541	0	0	0.4459	0.009978	0.00354	0.002948	0.5504	0	0	0.55915	0	0
	Pmea_00011534	0.55395	0	0	0.44605	0.011366	0	0	0.5493	0	0	0.5588	0	0
	Pmea_00001909	0.55375	0.03395	0	0.4123	0.011521	0.016276	0	0.5512	0.030775	0	0.557725	0.039325	0
	Pmea_00005225	0.1462	0.55375	0	0.30005	0.019454	0.038721	0.050541	0.1421	0.547675	0	0.152225	0.558875	0
	Pmea_00030998	0.55375	0.07235	0	0.3739	0.011075	0.007864	0	0.551275	0.070875	0	0.559925	0.075125	0
	Pmea_00020439	0.55345	0	0	0.44655	0.011796	0	0	0.550375	0	0	0.559375	0	0
	Pmea_00015289	0	0.5533	0	0.4467	0	0.016442	0	0	0.551975	0	0	0.557025	0
	Pmea_00028714	0	0.5533	0	0.4467	0	0.010767	0	0	0.550475	0	0	0.560475	0
	Pmea_00009272	0.04065	0.55315	0.0304	0.3758	0.006582	0.008375	0.011691	0.039075	0.550975	0.029	0.0431	0.557225	0.0349
	Pmea_00010716	0.55315	0	0	0.44685	0.008859	0	0.004526	0.546725	0	0	0.558325	0	0
	Pmea_00017278	0.5531	0	0	0.4469	0.008402	0	0	0.5481	0	0	0.560225	0	0
	Pmea_00003875	0.55305	0	0.0174	0.42955	0.00827	0.006302	0.006201	0.549075	0	0.01595	0.557825	0	0.022125
	Pmea_00032922	0.553	0.0188	0	0.4282	0.019777	0.013755	0.007187	0.54665	0.016275	0	0.5612	0.022525	0
	Pmea_00028771	0.55295	0	0	0.44705	0.00772	0.003212	0	0.54935	0	0	0.559625	0	0
	Pmea_00009770	0	0.5529	0	0.4471	0	0.014672	0	0	0.5528	0	0	0.553925	0
	Pmea_00029393	0	0.5526	0.04565	0.40175	0.005478	0.024018	0.020149	0	0.5395	0.0396	0.001925	0.559875	0.0531
	Pmea_00032658	0.55225	0.0734	0	0.37435	0.009091	0.007866	0	0.548125	0.069025	0	0.5596	0.07565	0
	Pmea_00014180	0.5521	0	0	0.4479	0.010199	0	0.010459	0.5471	0	0	0.556075	0	0
	Pmea_00011544	0.55185	0.0369	0.0433	0.36795	0.010206	0.008199	0.008101	0.54905	0.03185	0.04105	0.557625	0.041525	0.04555
	Pmea_00003801	0.5518	0	0.03255	0.41565	0.010036	0	0.004458	0.5483	0	0.031075	0.55635	0	0.035525
	Pmea_00033253	0.2787	0.55175	0	0.16955	0.011274	0.011843	0	0.2716	0.549475	0	0.2803	0.56075	0
	Pmea_00001276	0.5517	0	0	0.4483	0.010351	0	0.00035	0.5491	0	0	0.560525	0	0
	Pmea_00004662	0.5516	0.0092	0	0.4392	0.007176	0.009618	0	0.549275	0.002675	0	0.556925	0.0122	0
	Pmea_00009167	0.55155	0	0	0.44845	0.009613	0	0.000144	0.54815	0	0	0.55935	0	0
	Pmea_00017398	0.03665	0.5515	0	0.41185	0.010451	0.014783	0	0.034075	0.5492	0	0.04005	0.555675	0
	Pmea_00010183	0.55135	0	0.021	0.42765	0.01923	0	0.018544	0.541975	0	0.008125	0.564	0	0.029
	Pmea_00016774	0.55135	0	0	0.44865	0.007847	0	0.000534	0.546675	0	0	0.556	0	0
	Pmea_00027332	0.5513	0	0	0.4487	0.010192	0.001738	0	0.5471	0	0	0.5583	0	0
	Pmea_00025898	0.55125	0	0.0201	0.42865	0.010421	0.001185	0.006942	0.546775	0	0.0166	0.55675	0	0.0236
	Pmea_00019831	0.5512	0.04365	0	0.40515	0.020383	0.025841	0	0.5363	0.0389	0	0.5567	0.062225	0
	Pmea_00024455	0.5512	0.102	0	0.3468	0.00822	0.007647	0	0.5479	0.100325	0	0.557375	0.104825	0
	Pmea_00026900	0.55115	0	0.04005	0.4088	0.012331	0.001086	0.016873	0.546475	0	0.031375	0.5595	0	0.04565
	Pmea_00009039	0.5511	0	0.02205	0.42685	0.018659	0	0.010817	0.5415	0	0.017375	0.56225	0	0.027125
	Pmea_00020167	0.551	0.1268	0.01155	0.31065	0.010514	0.020236	0.017771	0.547075	0.11645	0.009625	0.555475	0.1359	0.021925
	Pmea_00031016	0.5509	0.0468	0	0.4023	0.009662	0.007883	0.002076	0.54695	0.0451	0	0.556125	0.04875	0
	Pmea_00027084	0.55085	0.05905	0	0.3901	0.013131	0.012474	0	0.5471	0.055675	0	0.557575	0.063425	0
	Pmea_00010433	0.5508	0.0494	0	0.3998	0.019645	0.013747	0	0.5472	0.044575	0	0.56455	0.052125	0
	Pmea_00018462	0.5507	0.15695	0	0.29235	0.019983	0.022038	0	0.54795	0.15475	0	0.553625	0.1604	0
	Pmea_00032316	0.1339	0.5507	0	0.3154	0.006754	0.008403	0	0.12965	0.5485	0	0.1367	0.5543	0
	Pmea_00004959	0.1537	0.55055	0	0.29575	0.00924	0.009848	0	0.1471	0.546175	0	0.15825	0.5556	0
	Pmea_00020978	0.55055	0.1157	0	0.33375	0.009159	0.011822	0	0.5466	0.109425	0	0.554925	0.1183	0
	Pmea_00028827	0.55035	0.0411	0	0.40855	0.009663	0.012964	0.00873	0.5475	0.0392	0	0.55895	0.044175	0
	Pmea_00007743	0.1811	0.5503	0	0.2686	0.00793	0.010944	0.008106	0.17765	0.546775	0	0.1855	0.5535	0
	Pmea_00013437	0.01135	0.0006	0.5503	0.43775	0.072211	0.148635	0.203942	0.008025	0	0.53355	0.014175	0.00975	0.557725
	Pmea_00025906	0.55015	0	0	0.44985	0.009558	0.007936	0	0.547275	0	0	0.555675	0	0
	Pmea_00004788	0.0169	0.5501	0	0.433	0.006696	0.020709	0.000324	0.01565	0.5487	0	0.018925	0.5523	0
	Pmea_00035335	0.5501	0	0	0.4499	0.009517	0	0	0.545675	0	0	0.557025	0	0
	Pmea_00001689	0.5498	0	0.06965	0.38055	0.010113	0.008801	0.01239	0.54535	0	0.063575	0.555125	0	0.074225
	Pmea_00033271	0.54975	0	0.01175	0.4385	0.012304	0.006659	0.004899	0.545175	0	0.007725	0.5561	0	0.0129
	Pmea_00012884	0.5496	0	0.06785	0.38255	0.011652	0	0.010845	0.545675	0	0.0638	0.553625	0	0.07285
	Pmea_00014102	0.54955	0.0586	0	0.39185	0.011451	0.011383	0	0.54615	0.056875	0	0.554575	0.062725	0
	Pmea_00019433	0.0583	0.5495	0	0.3922	0.006394	0.008046	0	0.0577	0.5487	0	0.0595	0.5513	0
	Pmea_00009154	0.54945	0.01515	0	0.4354	0.009531	0.007822	0.004676	0.545375	0.008875	0	0.555025	0.016825	0.001625
	Pmea_00026337	0.5493	0	0	0.4507	0.01088	0	0	0.544725	0	0	0.556825	0	0
	Pmea_00029184	0.5492	0.01935	0	0.43145	0.011657	0.007947	0.004348	0.54625	0.013175	0	0.5553	0.0202	0
	Pmea_00035282	0.10185	0.5492	0	0.34895	0.008113	0.013595	0	0.097125	0.544875	0	0.1064	0.553225	0
	Pmea_00012060	0.5489	0	0	0.4511	0.009009	0	0	0.546275	0	0	0.55355	0	0
	Pmea_00012610	0.5489	0.0368	0	0.4143	0.009154	0.007281	0	0.546175	0.033325	0	0.559475	0.039125	0
	Pmea_00005528	0.08735	0.54885	0.0024	0.3614	0.011235	0.013353	0.003669	0.0854	0.5445	0.0008	0.0896	0.551325	0.0055
	Pmea_00018062	0.5488	0	0.06935	0.38185	0.013243	0	0.012265	0.5433	0	0.06655	0.561625	0	0.07315
	Pmea_00021197	0.5486	0.1341	0	0.3173	0.008987	0.008414	0	0.545875	0.132775	0	0.555	0.136825	0
	Pmea_00030243	0.04655	0.5485	0	0.40495	0.010819	0.013231	0	0.0449	0.5456	0	0.0496	0.551125	0
	Pmea_00013857	0.5484	0	0	0.4516	0.009107	0	0	0.5447	0	0	0.553	0	0
	Pmea_00023331	0.0032	0.5484	0	0.4484	0.003527	0.013008	0	0.00135	0.54655	0	0.005	0.55165	0
	Pmea_00025635	0.54815	0.0704	0	0.38145	0.009701	0.014006	0.004873	0.5441	0.066975	0	0.551125	0.072925	0
	Pmea_00001136	0.5481	0.01085	0	0.44105	0.010747	0.007224	0.011821	0.544075	0.006475	0	0.5532	0.01475	0.002725
	Pmea_00030386	0.1321	0	0.54785	0.32005	0.00602	0.00039	0.006551	0.1303	0	0.545775	0.134125	0	0.550675
	Pmea_00014768	0.5478	0	0.0262	0.426	0.027554	0	0.020774	0.5373	0	0.0155	0.5657	0	0.03685
	Pmea_00025676	0.5478	0	0.0411	0.4111	0.017282	0.006595	0.015028	0.54145	0	0.038825	0.554425	0	0.046225
	Pmea_00001686	0.5477	0	0	0.4523	0.00936	0.000987	0	0.543775	0	0	0.55255	0	0
	Pmea_00009262	0	0.5477	0	0.4523	0	0.010873	0	0	0.5449	0	0	0.5511	0
	Pmea_00010594	0	0.5477	0	0.4523	0	0.011924	0	0	0.543975	0	0	0.55215	0
	Pmea_00029341	0	0.5477	0	0.4523	0	0.018121	0	0	0.5466	0	0	0.550025	0
	Pmea_00028734	0.5476	0	0	0.4524	0.013178	0.001648	0	0.545175	0	0	0.551925	0	0
	Pmea_00000456	0.54735	0.04	0	0.41265	0.016698	0.013669	0	0.541875	0.0368	0	0.554025	0.0441	0
	Pmea_00035357	0.547	0.0067	0	0.4463	0.011998	0.008765	0.002054	0.5446	0.000475	0	0.552	0.010825	0
	Pmea_00005914	0.54695	0	0	0.45305	0.00796	0	0	0.54295	0	0	0.556125	0	0
	Pmea_00018771	0.5468	0.00905	0.0095	0.43465	0.014336	0.01414	0.004341	0.536825	0.00315	0.0071	0.5533	0.0189	0.010825
	Pmea_00034574	0.1019	0.5468	0.0011	0.3502	0.006728	0.011523	0.004791	0.098325	0.544	0	0.104825	0.551225	0.00275
	Pmea_00003270	0.0123	0.54675	0	0.44095	0.00297	0.036852	0	0.011075	0.546	0	0.013925	0.54885	0
	Pmea_00004667	0.0087	0.5466	0	0.4447	0.005298	0.019536	0	0.006075	0.543725	0	0.012025	0.551625	0
	Pmea_00032985	0.5464	0	0	0.4536	0.009906	0	0	0.542975	0	0	0.549525	0	0
	Pmea_00008495	0	0.54635	0	0.45365	0.006677	0.024709	0	0	0.5459	0	0	0.5473	0
	Pmea_00004259	0.5463	0	0	0.4537	0.011124	0.001822	0	0.5433	0	0	0.551	0	0
	Pmea_00009223	0.54625	0	0	0.45375	0.009265	0	0	0.54255	0	0	0.55345	0	0
	Pmea_00003921	0.54615	0	0	0.45385	0.009469	0.002193	0	0.54115	0	0	0.554725	0	0
	Pmea_00016473	0.03845	0.54605	0	0.4155	0.010445	0.01408	0	0.032275	0.544	0	0.04035	0.5506	0
	Pmea_00027620	0.54605	0.11725	0	0.3367	0.013505	0.014928	0.00231	0.542175	0.1118	0	0.551775	0.120825	0
	Pmea_00023107	0.04715	0.546	0.27465	0.1322	0.00501	0.035672	0.040667	0.046375	0.5446	0.2736	0.04785	0.548725	0.279075
	Pmea_00012244	0.54575	0.14295	0	0.3113	0.009391	0.012664	0.007299	0.542875	0.140975	0	0.55015	0.1455	0
	Pmea_00016865	0.1753	0.54575	0	0.27895	0.011705	0.01497	0.004008	0.171475	0.5441	0	0.182	0.549425	0
	Pmea_00009084	0.54565	0.0236	0	0.43075	0.009825	0.009885	0.000726	0.5407	0.021125	0	0.55135	0.0285	0
	Pmea_00029593	0.5456	0	0	0.4544	0.010403	0	0	0.543625	0	0	0.55655	0	0
	Pmea_00011374	0.54555	0.02925	0	0.4252	0.013398	0.006546	0	0.54155	0.02605	0	0.550025	0.031825	0
	Pmea_00034011	0.5455	0	0	0.4545	0.00877	0	0	0.541725	0	0	0.549725	0	0
	Pmea_00001359	0.54545	0.07865	0	0.3759	0.008876	0.005834	0.0052	0.54055	0.074525	0	0.549	0.08155	0
	Pmea_00005092	0.54545	0	0	0.45455	0.00861	0	0.011719	0.54195	0	0	0.55175	0	0.002575
	Pmea_00020545	0.5454	0.02705	0	0.42755	0.013183	0.009501	0	0.541175	0.02525	0	0.555875	0.02985	0
	Pmea_00011174	0	0.5452	0.0275	0.4273	0	0.024587	0.008507	0	0.54225	0.02635	0	0.5517	0.029225
	Pmea_00004109	0.545	0.0047	0	0.4503	0.0129	0.00607	0	0.5408	0.001075	0	0.549725	0.00615	0
	Pmea_00023799	0.545	0.03025	0	0.42475	0.010237	0.006883	0	0.54205	0.028575	0	0.549175	0.0336	0
	Pmea_00028574	0.011	0	0.5449	0.4441	0.005265	0	0.01821	0.007925	0	0.541675	0.013475	0	0.5503
	Pmea_00008713	0.5445	0.1179	0	0.3376	0.009774	0.009472	0	0.5413	0.115875	0	0.54905	0.12125	0
	Pmea_00031321	0.0136	0.5445	0	0.4419	0.004509	0.013181	0	0.011775	0.541575	0	0.0152	0.549025	0
	Pmea_00033102	0.5443	0	0	0.4557	0.01129	0	0	0.539175	0	0	0.550475	0	0
	Pmea_00033676	0.5442	0.025	0	0.4308	0.011178	0.010988	0.010346	0.5412	0.02295	0	0.55055	0.028125	0
	Pmea_00009558	0.54405	0.0749	0	0.38105	0.012567	0.010053	0.008136	0.539	0.069175	0	0.5534	0.077125	0
	Pmea_00021685	0.54395	0.0418	0	0.41425	0.013139	0.007941	0	0.539975	0.0405	0	0.553825	0.045125	0
	Pmea_00019788	0.5439	0	0	0.4561	0.011438	0	0.00013	0.539975	0	0	0.5525	0	0
	Pmea_00028651	0.5439	0.0395	0	0.4166	0.013492	0.011337	0.009213	0.54	0.037975	0	0.550275	0.042225	0
	Pmea_00006114	0.54385	0	0	0.45615	0.010782	0.000858	0	0.542	0	0	0.549475	0	0
	Pmea_00021965	0.5438	0.00425	0.01875	0.4332	0.063373	0.010593	0.068593	0.534075	0	0.007975	0.556675	0.019625	0.02875
	Pmea_00014037	0	0.54375	0.0837	0.37255	0.00248	0.021415	0.012681	0	0.5394	0.0816	0	0.550125	0.08575
	Pmea_00025232	0.08645	0.54375	0	0.3698	0.015297	0.108626	0.114198	0.081575	0.5418	0	0.090225	0.5481	0
	Pmea_00019275	0.14705	0.54355	0	0.3094	0.009599	0.011532	0.000901	0.143375	0.535525	0	0.15395	0.548825	0
	Pmea_00034836	0.5435	0	0	0.4565	0.011289	0	0	0.5419	0	0	0.546275	0	0
	Pmea_00019360	0	0	0.5434	0.4566	0	0.092416	0.077354	0	0	0.5427	0	0	0.5466
	Pmea_00002606	0.0221	0.54335	0	0.43455	0.009378	0.01244	0	0.01955	0.541775	0	0.02595	0.55015	0
	Pmea_00022023	0.5433	0	0	0.4567	0.011509	0	0	0.5395	0	0	0.5496	0	0
	Pmea_00028563	0.54315	0	0.0046	0.45225	0.013802	0	0.0084	0.538675	0	0	0.55165	0	0.0089
	Pmea_00014169	0.5431	0.18585	0.01845	0.2526	0.009667	0.017778	0.013004	0.541075	0.181475	0.01685	0.54775	0.1911	0.020625
	Pmea_00011930	0	0.5431	0.09895	0.35795	0.001992	0.027619	0.021377	0	0.5348	0.095925	0	0.548075	0.10535
	Pmea_00012670	0.54305	0	0.0226	0.43435	0.011918	0	0.010073	0.537375	0	0.01755	0.552075	0	0.02665
	Pmea_00016622	0.543	0.06325	0	0.39375	0.012144	0.016848	0.004501	0.5389	0.06005	0	0.54975	0.066575	0
	Pmea_00032557	0.01475	0.543	0.07435	0.3679	0.010952	0.014338	0.013804	0.00995	0.5388	0.0689	0.019325	0.549225	0.0806
	Pmea_00025366	0.5429	0	0	0.4571	0.010677	0	0	0.53735	0	0	0.547	0	0
	Pmea_00018910	0.54285	0.1869	0	0.27025	0.033737	0.035115	0.041784	0.53985	0.1858	0	0.546025	0.1909	0
	Pmea_00031739	0.08055	0.54285	0	0.3766	0.011231	0.030573	0.044274	0.079475	0.541075	0	0.0847	0.547	0
	Pmea_00024567	0.0256	0	0.5428	0.4316	0.006227	0	0.036445	0.0247	0	0.54185	0.026325	0	0.5448
	Pmea_00005730	0.54265	0	0.00445	0.4529	0.010739	0	0.00302	0.5377	0	0.00255	0.5473	0	0.006925
	Pmea_00006618	0.5426	0	0	0.4574	0.008165	0	0	0.539175	0	0	0.550025	0	0
	Pmea_00027008	0	0.54255	0.0153	0.44215	0	0.011473	0.00374	0	0.5398	0.013825	0	0.5486	0.0165
	Pmea_00023188	0.54235	0	0	0.45765	0.009589	0.00185	0	0.537675	0	0	0.5489	0	0
	Pmea_00010560	0.5422	0.09915	0	0.35865	0.011501	0.016288	0	0.53765	0.0976	0	0.5479	0.102925	0
	Pmea_00031089	0.5422	0	0.0312	0.4266	0.012984	0	0.006888	0.53715	0	0.0289	0.549975	0	0.0343
	Pmea_00035319	0.542	0.0002	0	0.4578	0.007643	0.002856	0.007257	0.5383	0	0	0.54935	0.00115	0
	Pmea_00003281	0.5419	0.01035	0	0.44775	0.013523	0.009866	0	0.535725	0.0047	0	0.55145	0.014775	0
	Pmea_00003676	0.54185	0	0	0.45815	0.007151	0.003182	0	0.5367	0	0	0.5472	0	0
	Pmea_00028155	0	0.0081	0.5418	0.4501	0.149332	0.030612	0.196399	0	0.005275	0.530475	0.002625	0.01355	0.550375
	Pmea_00002944	0.2461	0.54175	0	0.21215	0.006888	0.008792	0	0.243775	0.539875	0	0.249425	0.546125	0
	Pmea_00000632	0.0162	0.5417	0	0.4421	0.006538	0.016028	0	0.015075	0.5411	0	0.0169	0.542625	0
	Pmea_00018161	0.54155	0	0	0.45845	0.010492	0	0	0.53715	0	0	0.548925	0	0
	Pmea_00032943	0.5414	0.01325	0	0.44535	0.013763	0.005297	0	0.538525	0.011325	0	0.546575	0.0145	0
	Pmea_00007097	0.5413	0	0	0.4587	0.024302	0	0.000285	0.537475	0	0	0.54765	0	0
	Pmea_00004176	0.54125	0	0	0.45875	0.066792	0.012971	0.056796	0.53765	0	0	0.546825	0	0
	Pmea_00003681	0.541	0	0	0.459	0.009069	0	0.000747	0.5381	0	0	0.54775	0	0
	Pmea_00023909	0.5408	0.07645	0	0.38275	0.00744	0.008533	0	0.5379	0.070275	0	0.5449	0.07865	0
	Pmea_00004007	0.54055	0.005	0	0.45445	0.014945	0.003491	0.01198	0.53515	0.00215	0	0.547925	0.006225	0.00105
	Pmea_00017271	0	0.54055	0	0.45945	0	0.021425	0	0	0.539	0	0	0.54425	0
	Pmea_00013952	0.10585	0.5405	0.00105	0.3526	0.014791	0.011728	0.002133	0.1008	0.5376	0	0.1086	0.546425	0.002425
	Pmea_00019942	0.5405	0	0	0.4595	0.011686	0.004836	0.000143	0.5373	0	0	0.5462	0	0
	Pmea_00028893	0.06155	0	0.5404	0.39805	0.006972	0.00023	0.011358	0.05915	0	0.53705	0.0649	0	0.5454
	Pmea_00006941	0.0637	0.54	0	0.3963	0.00482	0.006142	0	0.062075	0.5387	0	0.0651	0.5442	0
	Pmea_00000828	0.5399	0	0.00425	0.45585	0.011707	0	0.004599	0.537925	0	0.0007	0.543225	0	0.00805
	Pmea_00022654	0.5399	0	0.0004	0.4597	0.011163	0.001098	0.00637	0.532975	0	0	0.543625	0	0.0045
	Pmea_00020595	0.53985	0.0243	0	0.43585	0.015466	0.007942	0	0.5376	0.022675	0	0.541875	0.0266	0
	Pmea_00002274	0	0.5398	0	0.4602	0	0.017995	0	0	0.5397	0	0	0.54045	0
	Pmea_00030360	0.53965	0.0932	0	0.36715	0.029078	0.021783	0	0.530675	0.089125	0	0.545425	0.10165	0
	Pmea_00022341	0.5394	0.03415	0	0.42645	0.01573	0.012466	0	0.534875	0.028425	0	0.547275	0.037575	0
	Pmea_00015819	0.53925	0	0	0.46075	0.009132	0	0	0.535875	0	0	0.543425	0	0
	Pmea_00028432	0.53915	0	0.0559	0.40495	0.011013	0.00166	0.008947	0.535175	0	0.0527	0.545125	0	0.060275
	Pmea_00008350	0.539	0	0.07615	0.38485	0.014191	0.006258	0.015708	0.535525	0	0.0726	0.544975	0	0.083075
	Pmea_00026471	0.539	0.15015	0	0.31085	0.034661	0.031235	0	0.5355	0.14825	0	0.541875	0.15475	0
	Pmea_00027672	0.05975	0	0.539	0.40125	0.015834	0.120966	0.122307	0.0579	0	0.536675	0.062625	0	0.544325
	Pmea_00000448	0.03425	0.53895	0	0.4268	0.008415	0.013103	0.006053	0.03035	0.537475	0	0.036125	0.541825	0.00215
	Pmea_00012718	0.53895	0	0.00395	0.4571	0.015446	0	0.01572	0.527375	0	0	0.545475	0	0.01575
	Pmea_00026002	0.53885	0.02125	0.0039	0.436	0.011645	0.006885	0.009146	0.5342	0.01775	0.000375	0.54635	0.024225	0.0065
	Pmea_00029520	0.0173	0	0.53885	0.44385	0.139777	0.039213	0.200931	0.012525	0	0.53225	0.02395	0	0.5485
	Pmea_00015709	0.5388	0	0	0.4612	0.01273	0.001096	0	0.5354	0	0	0.54405	0	0
	Pmea_00026393	0.5387	0.0232	0	0.4381	0.016882	0.010195	0.002089	0.53545	0.0203	0	0.5434	0.02615	0
	Pmea_00003804	0.53855	0.08275	0	0.3787	0.014659	0.007753	0	0.5353	0.081	0	0.5417	0.0853	0
	Pmea_00012195	0.53855	0	0	0.46145	0.116105	0.059763	0.073702	0.536	0	0	0.545925	0	0
	Pmea_00010706	0.06255	0.5385	0	0.39895	0.015463	0.013755	0	0.062	0.537875	0	0.0633	0.5389	0
	Pmea_00024595	0.07665	0	0.5384	0.38495	0.019814	0.035122	0.055834	0.071025	0	0.534425	0.0831	0	0.55135
	Pmea_00008390	0.53825	0.03795	0	0.4238	0.012589	0.012522	0	0.535275	0.03455	0	0.54415	0.04105	0
	Pmea_00000948	0.53815	0	0	0.46185	0.011702	0	0	0.53485	0	0	0.542625	0	0
	Pmea_00004985	0.1308	0	0.53805	0.33115	0.017817	0.120026	0.14086	0.127575	0	0.53525	0.13705	0	0.543275
	Pmea_00015563	0.02255	0.538	0	0.43945	0.009187	0.016975	0.011498	0.019125	0.5344	0	0.02435	0.540425	0.000325
	Pmea_00026658	0.14085	0.538	0	0.32115	0.009182	0.01254	0	0.1355	0.53425	0	0.145525	0.542	0
	Pmea_00011322	0.07585	0.5379	0	0.38625	0.010038	0.012742	0	0.07215	0.536075	0	0.078325	0.541425	0
	Pmea_00016099	0	0	0.5379	0.4621	0.051998	0.031977	0.077782	0	0	0.536	0	0	0.5463
	Pmea_00031117	0.0403	0.53785	0	0.42185	0.009577	0.030952	0	0.038425	0.535875	0	0.041825	0.5443	0
	Pmea_00033550	0.53785	0	0.0517	0.41045	0.009789	0.00193	0.010236	0.533675	0	0.0487	0.545175	0	0.056525
	Pmea_00006973	0.0366	0.5376	0.0164	0.4094	0.007311	0.009364	0.007529	0.0331	0.5345	0.013875	0.040025	0.5451	0.019425
	Pmea_00011175	0.5376	0.25205	0	0.21035	0.041779	0.042533	0	0.533275	0.249675	0	0.54125	0.2558	0
	Pmea_00016006	0.01485	0.5376	0.39255	0.055	0.011503	0.003836	0.055634	0.014375	0.536175	0.3916	0.015525	0.53875	0.39505
	Pmea_00008902	0.5375	0.014	0	0.4485	0.012825	0.005742	0	0.5332	0.0109	0	0.54405	0.015525	0
	Pmea_00033677	0.5374	0	0	0.4626	0.012012	0	0.006864	0.533475	0	0	0.54145	0	0.002
	Pmea_00035014	0.5373	0.0453	0	0.4174	0.008323	0.012784	0.001803	0.533325	0.042625	0	0.54345	0.0497	0
	Pmea_00017305	0.537	0	0.0121	0.4509	0.011609	0	0.0049	0.53255	0	0.009075	0.5408	0	0.0147
	Pmea_00002127	0.53695	0.0203	0	0.44275	0.012162	0.009883	0	0.533475	0.01735	0	0.5432	0.0225	0
	Pmea_00007410	0.53695	0	0	0.46305	0.012346	0.002081	0	0.5338	0	0	0.54135	0	0
	Pmea_00010900	0.0011	0.5369	0.4558	0.0062	0.009403	0.023612	0.064134	0.0011	0.5367	0.4553	0.0012	0.5371	0.4559
	Pmea_00018858	0.5368	0	0.0306	0.4326	0.011593	0.013385	0.012492	0.532375	0	0.027525	0.54325	0	0.034275
	Pmea_00015926	0.53665	0.07285	0	0.3905	0.011387	0.011048	0	0.5334	0.069	0	0.5445	0.075875	0
	Pmea_00003818	0.5366	0	0.02295	0.44045	0.011032	0	0.007923	0.531875	0	0.0204	0.54095	0	0.028825
	Pmea_00011312	0.5366	0	0	0.4634	0.01041	0	0.001326	0.53385	0	0	0.541425	0	0
	Pmea_00028966	0.5366	0.07605	0.02365	0.3637	0.014562	0.011479	0.009561	0.5326	0.07255	0.0228	0.541075	0.083675	0.025575
	Pmea_00020435	0.0186	0.53655	0	0.44485	0.004984	0.010303	0	0.017675	0.5344	0	0.0213	0.5401	0
	Pmea_00024159	0.1142	0.53655	0	0.34925	0.005607	0.017343	0	0.1137	0.5359	0	0.11675	0.5387	0
	Pmea_00025216	0.53645	0.02215	0	0.4414	0.011802	0.006932	0	0.532725	0.0207	0	0.5429	0.02605	0
	Pmea_00018015	0.5364	0	0	0.4636	0.011895	0	0.009322	0.532675	0	0	0.541675	0	0
	Pmea_00000862	0	0	0.53635	0.46365	0.001395	0.219767	0.221	0	0	0.08645	0	0.44395	0.5394
	Pmea_00020532	0.53635	0	0	0.46365	0.010728	0.000513	0.002997	0.53275	0	0	0.540725	0	0
	Pmea_00000104	0	0.5362	0.0346	0.4292	0.003504	0.015089	0.008998	0	0.530575	0.03135	0	0.544825	0.038075
	Pmea_00012245	0.5362	0	0	0.4638	0.012022	0	0.00026	0.532975	0	0	0.54435	0	0
	Pmea_00012634	0.5362	0	0	0.4638	0.010746	0.008723	0.007159	0.530775	0	0	0.543425	0.005375	0
	Pmea_00034250	0.5362	0	0.08055	0.38325	0.015405	0.001828	0.01307	0.5305	0	0.07305	0.54215	0	0.086875
	Pmea_00021283	0	0.53605	0	0.46395	0.0001	0.012148	0	0	0.534975	0	0	0.5393	0
	Pmea_00002747	0.0879	0.08565	0.536	0.29045	0.010067	0.023667	0.01897	0.085775	0.07645	0.531575	0.09035	0.091225	0.543425
	Pmea_00019038	0.5357	0	0	0.4643	0.012551	0	0.007077	0.532275	0	0	0.542075	0	0
	Pmea_00023532	0.5357	0.0834	0	0.3809	0.015423	0.013511	0	0.53215	0.0812	0	0.543175	0.0877	0
	Pmea_00013697	0.5353	0	0.05815	0.40655	0.010256	0.014038	0.014912	0.5311	0	0.05325	0.541175	0	0.060325
	Pmea_00025703	0.5353	0.04265	0	0.42205	0.008555	0.009826	0.002322	0.532925	0.040575	0	0.54235	0.045425	0
	Pmea_00022371	0.01805	0.53515	0	0.4468	0.008461	0.016601	0	0.01415	0.528275	0	0.021975	0.540925	0
	Pmea_00003927	0.535	0.00475	0	0.46025	0.00885	0.004898	0.009625	0.530275	0	0	0.5394	0.0072	0.008975
	Pmea_00008542	0.53495	0	0.0533	0.41175	0.018531	0.00583	0.017087	0.5281	0	0.049625	0.545875	0	0.058525
	Pmea_00029093	0.53495	0	0	0.46505	0.012549	0.000293	0	0.532775	0	0	0.5414	0	0
	Pmea_00003248	0.0064	0.5348	0.4122	0.0466	0.00647	0.066147	0.058412	0.0057	0.5334	0.41085	0.0066	0.5369	0.41335
	Pmea_00033942	0.5347	0.00355	0	0.46175	0.008906	0.005573	0	0.53025	0.0007	0	0.541825	0.00465	0
	Pmea_00000514	0.53455	0.076	0	0.38945	0.010836	0.010248	0	0.5312	0.073975	0	0.541075	0.07915	0
	Pmea_00006299	0.53445	0	0	0.46555	0.008497	0	0.008574	0.52995	0	0	0.5381	0	0.004875
	Pmea_00002943	0.2473	0.5344	0	0.2183	0.006644	0.008462	0	0.244875	0.5326	0	0.250025	0.53815	0
	Pmea_00003141	0.5344	0	0.006	0.4596	0.010877	0.006401	0.004059	0.530825	0	0.001525	0.540875	0.0039	0.0075
	Pmea_00004551	0.53435	0	0	0.46565	0.007727	0	0.00027	0.5298	0	0	0.540725	0	0
	Pmea_00001440	0.53425	0.01265	0	0.4531	0.014306	0.007698	0.00263	0.53095	0.011	0	0.5396	0.017225	0
	Pmea_00017943	0.53425	0	0.0079	0.45785	0.008075	0	0.004887	0.53115	0	0.006575	0.538325	0	0.010925
	Pmea_00033030	0.53415	0	0	0.46585	0.010873	0	0	0.531	0	0	0.540125	0	0
	Pmea_00009663	0.01415	0.53415	0.01365	0.43805	0.012222	0.022139	0.013044	0.00815	0.52455	0	0.022975	0.549525	0.020925
	Pmea_00001363	0.53405	0.0137	0	0.45225	0.009735	0.007883	0	0.529	0.01	0	0.5405	0.015325	0
	Pmea_00020258	0.13955	0.53405	0	0.3264	0.015831	0.020398	0	0.136825	0.531475	0	0.14335	0.539925	0
	Pmea_00022887	0.53405	0.03695	0	0.429	0.012744	0.009269	0.003266	0.530625	0.034275	0	0.5403	0.03995	0
	Pmea_00034789	0.534	0.01515	0	0.45085	0.010082	0.006989	0.001956	0.52885	0.0095	0	0.54195	0.017	0
	Pmea_00034398	0.0633	0.5339	0	0.4028	0.008005	0.008446	0.004384	0.059425	0.530875	0	0.0679	0.537325	0
	Pmea_00009681	0.04515	0.5338	0	0.42105	0.013338	0.01369	0	0.0434	0.53275	0	0.0468	0.5359	0
	Pmea_00021025	0.0069	0.53375	0	0.45935	0.008032	0.015426	0	0.0059	0.5334	0	0.007225	0.535525	0
	Pmea_00028840	0.2527	0.53375	0	0.21355	0.009024	0.012086	0	0.248575	0.53065	0	0.256075	0.5384	0
	Pmea_00012618	0	0.00175	0.5337	0.46455	0.004063	0.003889	0.040337	0	0.0004	0.531875	0	0.0031	0.53975
	Pmea_00016280	0	0	0.5337	0.4663	0	0	0.018004	0	0	0.530975	0	0	0.539275
	Pmea_00007567	0.53365	0	0.03355	0.4328	0.007055	0.005101	0.008334	0.5307	0	0.03	0.53855	0	0.0373
	Pmea_00021678	0.53355	0.0869	0	0.37955	0.013475	0.007541	0.006637	0.531875	0.085675	0	0.538725	0.0893	0
	Pmea_00001639	0.53345	0	0.1687	0.29785	0.01649	0.028933	0.031792	0.527975	0	0.16455	0.5407	0	0.174025
	Pmea_00012208	0.53345	0.03275	0.0384	0.3954	0.011561	0.013288	0.012894	0.5292	0.025875	0.034925	0.5392	0.0379	0.042475
	Pmea_00025203	0.5334	0.0991	0.05195	0.31555	0.01101	0.01395	0.014386	0.528525	0.0952	0.047625	0.538025	0.107	0.05655
	Pmea_00028813	0.53335	0	0	0.46665	0.011979	0.009699	0	0.528475	0	0	0.538775	0	0
	Pmea_00012235	0.028	0	0.5333	0.4387	0.009679	0.007207	0.014695	0.0234	0	0.526575	0.0336	0	0.5404
	Pmea_00027305	0.0645	0.5331	0	0.4024	0.006299	0.011813	0	0.0636	0.5319	0	0.065925	0.5352	0
	Pmea_00028946	0.1599	0.5331	0	0.307	0.010044	0.013425	0	0.158	0.5309	0	0.16265	0.5349	0
	Pmea_00003024	0.53295	0	0.047	0.42005	0.013389	0	0.013977	0.527875	0	0.041375	0.542325	0	0.04985
	Pmea_00015764	0.5329	0	0	0.4671	0.015173	0	0.00932	0.5296	0	0	0.536925	0	0
	Pmea_00012494	0.53285	0.11965	0.00175	0.34575	0.012315	0.028887	0.029154	0.527875	0.1042	0	0.5396	0.1226	0.005225
	Pmea_00024427	0.53275	0	0.03345	0.4338	0.013958	0.003221	0.010597	0.52865	0	0.0279	0.541375	0	0.037325
	Pmea_00032254	0.0875	0.53275	0.02225	0.3575	0.024886	0.012945	0.029719	0.079275	0.525275	0	0.109975	0.540625	0.036175
	Pmea_00000844	0	0.5326	0.4359	0.0315	0	0.032191	0.060034	0	0.531975	0.434575	0	0.53405	0.4365
	Pmea_00006732	0.0843	0.53245	0	0.38325	0.016575	0.018726	0.023587	0.082475	0.531075	0	0.08625	0.535125	0
	Pmea_00030427	0.53245	0	0.0236	0.44395	0.012132	0.004993	0.007009	0.528875	0	0.022075	0.53755	0	0.025675
	Pmea_00006385	0.5324	0.0802	0.01735	0.37005	0.012365	0.016723	0.010166	0.5277	0.075825	0.015975	0.5397	0.0852	0.02075
	Pmea_00014622	0.5324	0.03755	0	0.43005	0.015148	0.007749	0	0.528575	0.03495	0	0.5413	0.03855	0
	Pmea_00032101	0.53235	0.0635	0	0.40415	0.023532	0.021004	0	0.528975	0.0601	0	0.54055	0.0685	0
	Pmea_00005731	0.5323	0.01585	0	0.45185	0.012603	0.008032	0.002513	0.525875	0.0141	0	0.5385	0.019725	0
	Pmea_00004506	0.07535	0.53205	0.0847	0.3079	0.01185	0.013296	0.019828	0.0713	0.527975	0.0835	0.07785	0.53605	0.087225
	Pmea_00012892	0.53205	0.00235	0	0.4656	0.011375	0.005817	0.001087	0.528	0.001	0	0.535975	0.008625	0
	Pmea_00005140	0.5319	0	0.0131	0.455	0.011153	0.002399	0.007707	0.528475	0	0.01	0.5374	0	0.01685
	Pmea_00013431	0.00435	0.07405	0.5319	0.3897	0.004398	0.007872	0.023518	0.0028	0.07	0.527675	0.0066	0.076675	0.537825
	Pmea_00018744	0.5319	0.0272	0	0.4409	0.011089	0.011236	0	0.5278	0.0244	0	0.535875	0.031075	0
	Pmea_00006971	0	0.5318	0	0.4682	0	0.017825	0.005218	0	0.5314	0	0	0.5333	0
	Pmea_00033864	0.53175	0.0899	0	0.37835	0.012873	0.008843	0	0.5291	0.087075	0	0.53905	0.0929	0
	Pmea_00008763	0.5317	0.08135	0	0.38695	0.016825	0.014973	0.023165	0.5272	0.07905	0	0.53755	0.083125	0
	Pmea_00023392	0.5317	0.1824	0	0.2859	0.013918	0.016451	0.000689	0.527875	0.17875	0	0.5361	0.185625	0
	Pmea_00022053	0.53165	0	0.01125	0.4571	0.013617	0.000768	0.014481	0.5257	0	0	0.54465	0	0.018125
	Pmea_00010188	0.0888	0.5316	0.0673	0.3123	0.007068	0.015691	0.016653	0.08665	0.527825	0.06565	0.0914	0.535375	0.0694
	Pmea_00035184	0.53155	0	0	0.46845	0.069569	0.050538	0.00056	0.5292	0	0	0.53475	0	0
	Pmea_00033995	0.5315	0	0	0.4685	0.016021	0	0	0.529125	0	0	0.534575	0	0
	Pmea_00000774	0.02845	0.53125	0.04715	0.39315	0.008598	0.011825	0.01298	0.02395	0.522075	0.04135	0.035375	0.53565	0.0552
	Pmea_00032882	0.04545	0.53125	0.0005	0.4228	0.010738	0.012541	0.005575	0.043975	0.526775	0	0.048625	0.53515	0.0026
	Pmea_00000918	0.0301	0.5311	0	0.4388	0.009078	0.013644	0	0.0245	0.522075	0	0.035275	0.5352	0
	Pmea_00028681	0.02575	0.53105	0.02015	0.42305	0.011778	0.013724	0.010438	0.02155	0.521975	0.0173	0.032425	0.536425	0.02435
	Pmea_00033431	0.0929	0.5309	0	0.3762	0.005257	0.008482	0	0.0906	0.5288	0	0.09535	0.533175	0
	Pmea_00027262	0	0.5308	0	0.4692	0.005176	0.011394	0	0	0.529	0	0	0.5323	0
	Pmea_00019277	0.0117	0.53075	0	0.45755	0.004076	0.014812	0	0.010675	0.5294	0	0.014375	0.533025	0
	Pmea_00028524	0.53065	0	0.00775	0.4616	0.00907	0	0.008716	0.5263	0	0.0054	0.534925	0	0.01065
	Pmea_00007128	0.0521	0.53055	0	0.41735	0.005577	0.056802	0.04373	0.049975	0.5296	0	0.053525	0.535175	0
	Pmea_00013363	0.0187	0.53055	0	0.45075	0.009285	0.013686	0	0.0151	0.5287	0	0.02185	0.53445	0
	Pmea_00007409	0.5305	0	0	0.4695	0.010922	0	0	0.528075	0	0	0.534725	0	0
	Pmea_00014036	0.0154	0.5305	0.00605	0.44805	0.01017	0.012622	0.0126	0.010575	0.525175	0.0009	0.0178	0.53635	0.0115
	Pmea_00029727	0.53035	0.0416	0	0.42805	0.013504	0.011566	0	0.527075	0.0393	0	0.536875	0.044225	0
	Pmea_00003131	0.5302	0	0	0.4698	0.011042	0.002708	0.002194	0.5258	0	0	0.536975	0.002025	0
	Pmea_00032914	0.53015	0.0217	0	0.44815	0.007832	0.005753	0.002037	0.526675	0.018625	0	0.535425	0.023425	0
	Pmea_00034144	0.5301	0	0	0.4699	0.010216	0.006564	0	0.524375	0	0	0.535325	0	0
	Pmea_00005670	0.53005	0.1629	0	0.30705	0.010187	0.0082	0.001108	0.52665	0.1591	0	0.535575	0.165675	0
	Pmea_00034091	0.53005	0.04715	0.00035	0.42245	0.0156	0.014957	0.004889	0.52545	0.04175	0	0.5379	0.05085	0.00285
	Pmea_00021923	0.00385	0.0186	0.5299	0.44765	0.004419	0.007429	0.020243	0	0.0156	0.523675	0.0074	0.0222	0.54465
	Pmea_00020039	0.52985	0.14705	0.00035	0.32275	0.034662	0.012954	0.036218	0.5197	0.143175	0	0.537425	0.1514	0.0104
	Pmea_00030677	0.0553	0.5298	0	0.4149	0.00802	0.012481	0	0.052075	0.527475	0	0.059025	0.542425	0
	Pmea_00023055	0.5297	0	0	0.4703	0.015622	0	0	0.5271	0	0	0.5335	0	0
	Pmea_00028059	0.52965	0	0.06855	0.4018	0.019974	0.012359	0.022541	0.5209	0	0.063975	0.536575	0	0.075525
	Pmea_00002521	0.5296	0.0156	0	0.4548	0.225291	0.00968	0.264476	0.077	0	0	0.533575	0.0192	0.53325
	Pmea_00013105	0.5296	0.0988	0	0.3716	0.011151	0.011151	0	0.5249	0.09585	0	0.537925	0.1017	0
	Pmea_00032425	0.52955	0	0.0454	0.42505	0.017208	0	0.010589	0.523	0	0.0419	0.534925	0	0.048825
	Pmea_00003869	0.5295	0	0	0.4705	0.017126	0	0.014704	0.5265	0	0	0.5334	0	0
	Pmea_00033357	0.08055	0.5295	0	0.38995	0.010066	0.010216	0.000882	0.075175	0.52145	0	0.0868	0.5347	0
	Pmea_00000980	0.5293	0.033	0	0.4377	0.009186	0.011162	0	0.524575	0.027875	0	0.535575	0.03625	0
	Pmea_00019143	0	0.5292	0	0.4708	0	0.014166	0	0	0.527275	0	0	0.532925	0
	Pmea_00034686	0.5292	0.0707	0	0.4001	0.013303	0.013322	0	0.525475	0.0643	0	0.537075	0.074525	0
	Pmea_00006657	0.0813	0.52915	0.02995	0.3596	0.008988	0.015019	0.019344	0.0784	0.524875	0.028275	0.083225	0.53485	0.03185
	Pmea_00026710	0.52915	0	0.01345	0.4574	0.010907	0	0.005943	0.5259	0	0.011175	0.538025	0	0.017325
	Pmea_00004444	0.529	0.1173	0	0.3537	0.050205	0.046267	0	0.526775	0.11615	0	0.532075	0.119975	0
	Pmea_00034741	0.52885	0.0176	0	0.45355	0.009771	0.008054	0.010251	0.523925	0.009425	0	0.5357	0.01985	0.005475
	Pmea_00008329	0	0.5288	0.4511	0.0201	0.000157	0.060267	0.055408	0	0.528375	0.450675	0	0.529375	0.4515
	Pmea_00021945	0.066	0	0.5288	0.4052	0.021974	0.071473	0.097655	0.0627	0	0.524825	0.069625	0	0.535425
	Pmea_00013264	0.52875	0	0	0.47125	0.009718	0	0	0.5243	0	0	0.534425	0	0
	Pmea_00018368	0	0	0.5287	0.4713	0	0	0.0126	0	0	0.526	0	0	0.5369
	Pmea_00001569	0.5286	0.01005	0	0.46135	0.010324	0.009093	0	0.5231	0.0077	0	0.534975	0.0133	0
	Pmea_00014977	0	0.52845	0.455	0.01655	0	0.115801	0.086876	0	0.527575	0.454075	0	0.5297	0.456
	Pmea_00009420	0.52835	0	0	0.47165	0.009878	0	0	0.525075	0	0	0.531625	0	0
	Pmea_00018335	0.52835	0.1328	0	0.33885	0.015065	0.015951	0.00023	0.52445	0.130675	0	0.530375	0.135675	0
	Pmea_00022419	0.5281	0	0.02065	0.45125	0.02644	0	0.022385	0.519475	0	0.011175	0.547025	0	0.03035
	Pmea_00007704	0.0916	0.52805	0	0.38035	0.012478	0.012568	0	0.0896	0.5265	0	0.094325	0.5308	0
	Pmea_00034659	0.52795	0	0.13405	0.338	0.059619	0	0.060265	0.521675	0	0.128875	0.533725	0	0.14045
	Pmea_00003838	0.2527	0.5279	0	0.2194	0.007681	0.007493	0.00082	0.2492	0.5261	0	0.256775	0.53245	0
	Pmea_00028584	0.5279	0.02085	0	0.45125	0.017832	0.016034	0	0.5192	0.018575	0	0.537975	0.0262	0
	Pmea_00003180	0.52775	0.0487	0	0.42355	0.02155	0.015939	0.022593	0.51745	0.038375	0	0.535325	0.05425	0.0124
	Pmea_00007579	0.52765	0.083	0	0.38935	0.019485	0.01869	0	0.52335	0.079675	0	0.53545	0.08735	0
	Pmea_00029700	0	0.52735	0	0.47265	0	0.012549	0	0	0.5259	0	0	0.532725	0
	Pmea_00009082	0.52705	0	0.0589	0.41405	0.013601	0.00693	0.011911	0.522575	0	0.0571	0.534125	0	0.063425
	Pmea_00033612	0.0382	0.527	0.0403	0.3945	0.017354	0.009363	0.021144	0.03415	0.5244	0.03025	0.04215	0.53185	0.04765
	Pmea_00009549	0.1168	0.0102	0.52685	0.34615	0.076184	0.041224	0.125989	0.10685	0.005325	0.50645	0.12535	0.0142	0.535325
	Pmea_00003320	0.5268	0	0.0002	0.473	0.00983	0	0.002527	0.5242	0	0	0.532	0	0.001825
	Pmea_00028426	0.0263	0.5268	0.3758	0.0711	0.047001	0.073202	0.053091	0.025675	0.5257	0.3745	0.0269	0.528525	0.3776
	Pmea_00014133	0.5266	0	0	0.4734	0.012705	0.001805	0.006052	0.5227	0	0	0.5322	0	0
	Pmea_00030830	0	0.5266	0	0.4734	0	0.012475	0	0	0.5266	0	0	0.528375	0
	Pmea_00028108	0.5265	0	0.02155	0.45195	0.013753	0	0.018677	0.519875	0	0.014375	0.534225	0	0.027175
	Pmea_00000937	0.52645	0	0	0.47355	0.013981	0.00155	0	0.523175	0	0	0.5308	0	0
	Pmea_00015961	0.52645	0	0.0361	0.43745	0.024118	0.004006	0.018627	0.514225	0	0.030775	0.54055	0	0.04375
	Pmea_00004348	0.52635	0	0	0.47365	0.01925	0	0	0.5222	0	0	0.5301	0	0
	Pmea_00010625	0.52635	0	0	0.47365	0.024565	0	0.024209	0.523675	0	0	0.528725	0	0
	Pmea_00025794	0	0.5263	0.0005	0.4732	0.000438	0.012102	0.004171	0	0.5222	0	0	0.530525	0.003425
	Pmea_00003974	0.52625	0	0.0361	0.43765	0.013213	0.001001	0.009169	0.523225	0	0.034175	0.533075	0	0.0401
	Pmea_00002238	0	0.5262	0	0.4738	0	0.075654	0.068717	0	0.5246	0	0	0.528425	0
	Pmea_00001660	0.52605	0	0.06535	0.4086	0.01333	0	0.012111	0.518725	0	0.061975	0.532775	0	0.069875
	Pmea_00011726	0.0013	0.52605	0.4619	0.01075	0.000266	0.07274	0.065027	0.0013	0.5255	0.4616	0.0013	0.526225	0.4623
	Pmea_00022478	0.5259	0.12775	0	0.34635	0.012804	0.006708	0	0.5231	0.12545	0	0.531875	0.129425	0
	Pmea_00016853	0.00355	0.5254	0	0.47105	0.005055	0.010276	0	0.002975	0.5246	0	0.004	0.5287	0
	Pmea_00006006	0.52525	0	0	0.47475	0.010338	0.00133	0	0.5214	0	0	0.529625	0	0
	Pmea_00019447	0.5252	0.013	0	0.4618	0.088395	0.078136	0	0.5209	0.01235	0	0.52855	0.016175	0
	Pmea_00028525	0.5252	0.05965	0	0.41515	0.017597	0.013764	0.022758	0.521375	0.05815	0	0.53005	0.064125	0
	Pmea_00006522	0.52515	0.02255	0	0.4523	0.009277	0.008755	0	0.520575	0.01885	0	0.531775	0.025225	0
	Pmea_00027310	0.1698	0	0.5251	0.3051	0.011124	0	0.013101	0.1675	0	0.522125	0.1737	0	0.527975
	Pmea_00013587	0	0	0.52505	0.47495	0.000374	0	0.034394	0	0	0.522775	0	0	0.529575
	Pmea_00002473	0	0	0.525	0.475	0.006901	0	0.030716	0	0	0.5248	0	0	0.525225
	Pmea_00001524	0.5249	0	0	0.4751	0.012676	0	0	0.5208	0	0	0.528525	0	0
	Pmea_00034228	0.0822	0.5249	0	0.3929	0.017312	0.023696	0.001225	0.078625	0.52085	0	0.0874	0.530525	0
	Pmea_00023378	0.5248	0	0	0.4752	0.009348	0.000809	0	0.52245	0	0	0.53205	0	0
	Pmea_00035060	0	0.5248	0	0.4752	0.001466	0.017593	0	0	0.5246	0	0	0.52735	0
	Pmea_00006295	0.52465	0	0	0.47535	0.008857	0	0	0.519075	0	0	0.530325	0	0
	Pmea_00012026	0.52465	0	0	0.47535	0.020237	0.002201	0.010965	0.521675	0	0	0.52975	0	0
	Pmea_00027786	0.5246	0	0	0.4754	0.065445	0.061641	0	0.521375	0	0	0.5343	0.00025	0
	Pmea_00018696	0.5244	0	0	0.4756	0.008837	0	8e-05	0.52055	0	0	0.528675	0	0
	Pmea_00020629	0	0	0.52435	0.47565	0.000304	0	0.015425	0	0	0.5215	0	0	0.531175
	Pmea_00005732	0.52425	0	0	0.47575	0.010256	0	0	0.5203	0	0	0.530725	0	0
	Pmea_00014159	0.5242	0.0303	0	0.4455	0.01266	0.009155	0	0.5199	0.028875	0	0.538425	0.034325	0
	Pmea_00031561	0	0.52415	0	0.47585	0.00019	0.015456	0	0	0.522825	0	0	0.52645	0
	Pmea_00033159	0.0431	0.04915	0.524	0.38375	0.013029	0.014802	0.027948	0.03915	0.045475	0.520275	0.0488	0.05325	0.5291
	Pmea_00010301	0.5239	0	0	0.4761	0.033103	0	0.03153	0.5209	0	0	0.527525	0	0
	Pmea_00034387	0.4538	0.5239	0	0.0223	0.07946	0.098481	0.00187	0.453	0.5234	0	0.4543	0.5247	0
	Pmea_00000998	0.52375	0	0	0.47625	0.007938	0.004166	0	0.519475	0	0	0.52945	0	0
	Pmea_00012803	0	0.5237	0.4603	0.016	0.000113	0.150728	0.132301	0	0.5237	0.4592	0	0.5239	0.4604
	Pmea_00029151	0.0695	0.5237	0	0.4068	0.012741	0.012607	0	0.067875	0.5211	0	0.072575	0.532225	0
	Pmea_00002712	0.52365	0.18795	0.0001	0.2883	0.0108	0.035374	0.003104	0.521575	0.183675	0	0.526325	0.194275	0.000825
	Pmea_00010558	0.5235	0.10695	0	0.36955	0.010769	0.013278	0.003033	0.520175	0.103725	0	0.52895	0.11095	0
	Pmea_00002783	0.52345	0.09565	0	0.3809	0.154295	0.034688	0.226913	0.517275	0.091375	0	0.527925	0.100725	0
	Pmea_00017158	0.52345	0	0	0.47655	0.008686	0.002414	0.001266	0.520375	0	0	0.528825	0	0
	Pmea_00032846	0.0023	0	0.52345	0.47425	0.003177	0	0.017247	0	0	0.5195	0.004375	0	0.529725
	Pmea_00019891	0.5234	0	0.02945	0.44715	0.012775	0	0.012489	0.517075	0	0.0256	0.5302	0	0.033925
	Pmea_00022160	0.0008	0.5234	0.4522	0.0236	0.024588	0.064725	0.063773	0.0007	0.521975	0.4509	0.001	0.52445	0.4534
	Pmea_00033626	0.5234	0	0	0.4766	0.010917	0	0.010328	0.519775	0	0	0.531525	0	0.002825
	Pmea_00003848	0.5232	0	0	0.4768	0.00798	0.003258	0	0.51795	0	0	0.528025	0	0
	Pmea_00011090	0.5232	0.0364	0	0.4404	0.01249	0.00856	0	0.5195	0.0347	0	0.529225	0.0398	0
	Pmea_00026174	0.5232	0	0	0.4768	0.011487	0.003545	0.00908	0.52085	0	0	0.527975	0.00035	0
	Pmea_00027850	0.5232	0	0	0.4768	0.009495	0	0.000111	0.51795	0	0	0.528425	0	0
	Pmea_00006136	0.52315	0	0	0.47685	0.00983	0	1e-05	0.518575	0	0	0.5302	0	0
	Pmea_00014308	0.18235	0.52315	0	0.2945	0.007396	0.007783	0	0.1803	0.5213	0	0.184275	0.526125	0
	Pmea_00008057	0.1802	0.5231	0	0.2967	0.005792	0.00477	0	0.178075	0.52135	0	0.1849	0.525425	0
	Pmea_00001764	0.52305	0.0195	0	0.45745	0.012423	0.007929	0	0.519075	0.015375	0	0.533825	0.020425	0
	Pmea_00001233	0.14925	0.523	0	0.32775	0.007775	0.007664	0	0.1461	0.520475	0	0.1525	0.528925	0
	Pmea_00026805	0.523	0.00225	0	0.47475	0.012958	0.00729	0	0.51785	0	0	0.53235	0.007175	0
	Pmea_00020244	0.52295	0.0703	0	0.40675	0.014878	0.018017	0	0.5193	0.0676	0	0.526125	0.077275	0
	Pmea_00017803	0.5229	0	0	0.4771	0.011216	0	0	0.5181	0	0	0.5282	0	0
	Pmea_00021899	0.52285	0.0101	0	0.46705	0.010418	0.006813	0.003222	0.51805	0.0018	0	0.532075	0.011525	0
	Pmea_00025128	0.5228	0	0	0.4772	0.011422	0	0	0.520075	0	0	0.5271	0	0
	Pmea_00009791	0.5227	0	0.01035	0.46695	0.009686	0	0.006576	0.52	0	0.0069	0.5288	0	0.01245
	Pmea_00012827	0.5227	0	0	0.4773	0.009064	0	0.002898	0.51895	0	0	0.528025	0	0
	Pmea_00013484	0.5227	0	0	0.4773	0.011918	0	0	0.518675	0	0	0.5281	0	0
	Pmea_00010367	0.52265	0	0	0.47735	0.007983	0.005556	0	0.519475	0	0	0.52735	0.000225	0
	Pmea_00010613	0.0967	0.52265	0	0.38065	0.016357	0.017453	0	0.095675	0.5217	0	0.0979	0.52345	0
	Pmea_00008515	0.16505	0.5224	0	0.31255	0.009616	0.010514	0	0.1633	0.519875	0	0.1679	0.52845	0
	Pmea_00026247	0.0613	0.52235	0	0.41635	0.008812	0.021973	0.011999	0.057375	0.520475	0	0.064125	0.525925	0
	Pmea_00016559	0.5223	0	0.00485	0.47285	0.0113	0	0.003957	0.516425	0	0.00235	0.527325	0	0.0078
	Pmea_00010711	0.52225	0.01155	0	0.4662	0.010061	0.007828	0.002518	0.5189	0.00815	0	0.52845	0.015425	0
	Pmea_00029926	0.5222	0	0	0.4778	0.010733	0	0.003665	0.51695	0	0	0.531225	0	0.00285
	Pmea_00006379	0.52215	0	0.0273	0.45055	0.008785	0.006336	0.008988	0.5164	0	0.0246	0.529725	0	0.0318
	Pmea_00020120	0.52215	0	0	0.47785	0.009761	0.0006	0	0.517575	0	0	0.529475	0	0
	Pmea_00016668	0.02	0.5221	0	0.4579	0.005466	0.032199	0	0.018175	0.519175	0	0.023025	0.525275	0
	Pmea_00010559	0.52205	0.0713	0	0.40665	0.019002	0.012619	0	0.517875	0.0687	0	0.5277	0.07395	0
	Pmea_00008095	0.522	0	0	0.478	0.008183	0	0.000753	0.5189	0	0	0.5273	0	0
	Pmea_00012021	0.522	0	0	0.478	0.009335	0	0	0.518575	0	0	0.5284	0	0
	Pmea_00000941	0.52175	0	0.0025	0.47575	0.017009	0	0.012537	0.512	0	0	0.52895	0	0.01385
	Pmea_00006063	0	0.5217	0	0.4783	0.00158	0.015116	0	0	0.517	0	0	0.523825	0
	Pmea_00003129	0.52165	0	0.00205	0.4763	0.011633	0	0.010884	0.518075	0	0	0.528125	0	0.009225
	Pmea_00032665	0.52165	0	0	0.47835	0.025146	0.010356	0	0.52	0	0	0.524725	0	0
	Pmea_00008243	0	0.5215	0	0.4785	0.000183	0.019622	0	0	0.5207	0	0	0.52445	0
	Pmea_00001143	0.5214	0	0	0.4786	0.012124	0	0.000965	0.518875	0	0	0.526075	0	0
	Pmea_00032679	0	0.5214	0.2544	0.2242	0.002098	0.066345	0.034221	0	0.5186	0.252375	0	0.525925	0.256125
	Pmea_00029165	0.52135	0	0.2268	0.25185	0.038138	0.009484	0.045202	0.51795	0	0.2202	0.5267	0	0.232575
	Pmea_00009463	0.08095	0.5213	0	0.39775	0.012661	0.054369	0.052888	0.078275	0.519175	0	0.083575	0.525225	0
	Pmea_00033448	0.5213	0.01495	0	0.46375	0.010356	0.006896	0	0.515925	0.012375	0	0.527925	0.01755	0
	Pmea_00029294	0.0009	0.52125	0.43445	0.0434	0.000745	0.042693	0.058258	0.0003	0.5203	0.4323	0.0011	0.523225	0.435625
	Pmea_00008425	0.5211	0	0	0.4789	0.008837	0	0.000772	0.51765	0	0	0.527775	0	0
	Pmea_00016675	0	0	0.52105	0.47895	0.009981	0	0.022861	0	0	0.5186	0	0	0.524875
	Pmea_00019214	0.5209	0.0774	0	0.4017	0.012832	0.016688	0	0.5178	0.074475	0	0.5268	0.080725	0
	Pmea_00025909	0.5208	0	0	0.4792	0.012425	0.002938	0.002395	0.5175	0	0	0.528925	0	0.000625
	Pmea_00000073	0.0007	0.5207	0.4756	0.003	0.016404	0.073272	0.055495	0.0006	0.5206	0.475375	0.0007	0.5209	0.4757
	Pmea_00023324	0.5207	0	0	0.4793	0.008473	0	0	0.516775	0	0	0.526875	0	0
	Pmea_00017288	0.0661	0.52065	0	0.41325	0.005086	0.009018	0	0.0648	0.5194	0	0.068025	0.523225	0
	Pmea_00013120	0.52055	0	0.02875	0.4507	0.020866	0	0.018619	0.515275	0	0.025625	0.528975	0	0.033575
	Pmea_00010899	0.0624	0.52045	0	0.41715	0.009143	0.019767	0.01047	0.059975	0.518075	0	0.0645	0.52565	0
	Pmea_00004368	0.0056	0.45575	0.5204	0.01825	0.024117	0.006742	0.073304	0.005275	0.453975	0.519175	0.006	0.4568	0.522525
	Pmea_00021510	0.5204	0.06925	0	0.41035	0.009395	0.011167	0.001705	0.51625	0.066325	0	0.525475	0.073925	0
	Pmea_00034777	0.1113	0.5204	0	0.3683	0.008621	0.012341	0	0.1059	0.514525	0	0.11685	0.528225	0
	Pmea_00017146	0.0178	0	0.5202	0.462	0.010328	0	0.015182	0.0153	0	0.5158	0.022525	0	0.525925
	Pmea_00029139	0.52015	0.03885	0	0.441	0.025934	0.017534	0	0.5111	0.034125	0	0.5336	0.042775	0
	Pmea_00022352	0.52005	0	0	0.47995	0.123922	0.059178	0.079312	0.516875	0	0	0.526075	0	0.000625
	Pmea_00021548	0.51985	0.0464	0	0.43375	0.010671	0.00624	0	0.517	0.045275	0	0.52475	0.051075	0
	Pmea_00022646	0.0549	0	0.5198	0.4253	0.01178	0	0.031312	0.0534	0	0.5175	0.060225	0	0.521725
	Pmea_00015942	0.51975	0	0	0.48025	0.00954	0	0.00021	0.51695	0	0	0.5235	0	0
	Pmea_00016742	0.51975	0	0	0.48025	0.00743	0.002386	0	0.517075	0	0	0.526525	0	0
	Pmea_00011848	0.0713	0.51975	0.04815	0.3608	0.007645	0.018286	0.014433	0.06685	0.51035	0.044	0.076725	0.526975	0.054675
	Pmea_00018384	0.04835	0.5197	0.3311	0.10085	0.081537	0.073757	0.047315	0.04555	0.5162	0.3293	0.05085	0.523975	0.3342
	Pmea_00026544	0.0347	0.5197	0.23875	0.20685	0.004412	0.009797	0.009026	0.0321	0.5181	0.23655	0.0365	0.523475	0.242475
	Pmea_00035378	0.5197	0.09455	0	0.38575	0.010813	0.009275	0	0.516475	0.0924	0	0.524825	0.097125	0
	Pmea_00030934	0.5196	0	0.02255	0.45785	0.014265	0.000838	0.009922	0.5152	0	0.0194	0.524475	0	0.02795
	Pmea_00010593	0	0.5196	0	0.4804	0	0.014342	0	0	0.51775	0	0	0.522225	0
	Pmea_00014304	0.51955	0	0	0.48045	0.010047	0	0	0.515775	0	0	0.5268	0	0
	Pmea_00005482	0.51945	0.0562	0	0.42435	0.070597	0.038024	0.032444	0.5058	0.04955	0	0.534725	0.06255	0
	Pmea_00015795	0.2351	0.51945	0	0.24545	0.011769	0.012964	0	0.2281	0.5134	0	0.238175	0.525725	0
	Pmea_00003419	0.05415	0.5194	0	0.42645	0.012731	0.024209	0.002108	0.051125	0.517375	0	0.0562	0.5227	0
	Pmea_00014338	0.5194	0	0	0.4806	0.01203	0.005251	0	0.51555	0	0	0.5241	0	0
	Pmea_00021004	0	0.5194	0	0.4806	0	0.010543	0	0	0.516675	0	0	0.5248	0
	Pmea_00034652	0.5194	0	0.0477	0.4329	0.01379	0.007676	0.009627	0.51635	0	0.04505	0.52765	0	0.051225
	Pmea_00011883	0.51935	0.07555	0	0.4051	0.010186	0.007643	0	0.516375	0.071675	0	0.5286	0.0775	0
	Pmea_00016447	0.1584	0.51935	0.0521	0.27015	0.027745	0.029568	0.023531	0.15355	0.51465	0.04565	0.16335	0.5277	0.056625
	Pmea_00002099	0.51925	0	0.0174	0.46335	0.013953	0	0.008129	0.514475	0	0.013575	0.526425	0	0.0201
	Pmea_00003755	0.5192	0	0	0.4808	0.012471	0.00166	0	0.517	0	0	0.525575	0	0
	Pmea_00011053	0.5192	0	0.05195	0.42885	0.037747	0.015807	0.026899	0.51455	0	0.048825	0.52495	0	0.055
	Pmea_00024573	0.04295	0	0.519	0.43805	0.010048	0	0.038321	0.0406	0	0.5165	0.044725	0	0.522075
	Pmea_00014372	0.51895	0	0.0251	0.45595	0.016708	0	0.005491	0.515775	0	0.0224	0.5241	0	0.028025
	Pmea_00029997	0.51895	0	0.0114	0.46965	0.009369	0	0.005693	0.514625	0	0.009175	0.525925	0	0.0151
	Pmea_00018487	0.51885	0.0927	0	0.38845	0.050616	0.02218	0.05679	0.514425	0.091775	0	0.521825	0.094525	0
	Pmea_00031249	0.04095	0	0.51885	0.4402	0.188148	0.039683	0.273568	0.03025	0	0	0.403425	0.073725	0.5351
	Pmea_00035684	0.51885	0.02885	0	0.4523	0.013939	0.01051	0	0.51445	0.026075	0	0.52305	0.033825	0
	Pmea_00025536	0.5188	0	0.04425	0.43695	0.012722	0.00608	0.013344	0.5141	0	0.03925	0.526175	0	0.0487
	Pmea_00000949	0.51865	0	0	0.48135	0.013028	0.006503	0.005327	0.5158	0	0	0.522175	0	0
	Pmea_00023583	0.51865	0	0	0.48135	0.011056	0.00352	0	0.515575	0	0	0.524975	0.000625	0
	Pmea_00024187	0.0243	0.5186	0	0.4571	0.005841	0.012185	0	0.023375	0.517575	0	0.025825	0.522175	0
	Pmea_00007351	0	0.5185	0	0.4815	0.005666	0.025102	0	0	0.518275	0	0	0.518825	0
	Pmea_00011891	0.51835	0	0	0.48165	0.010109	0	0	0.5139	0	0	0.5249	0	0
	Pmea_00013914	0.5183	0	0	0.4817	0.057818	0.04735	0	0.515175	0	0	0.5241	0	0
	Pmea_00028130	0.0307	0.5183	0	0.451	0.006401	0.013091	0	0.027175	0.5141	0	0.034725	0.525325	0
	Pmea_00031315	0.0655	0.5183	0	0.4162	0.008369	0.012653	0	0.0651	0.5179	0	0.066025	0.51945	0
	Pmea_00016841	0.5182	0.04985	0	0.43195	0.013709	0.010542	0	0.513525	0.0481	0	0.523675	0.052525	0
	Pmea_00013375	0.5181	0.01535	0.03955	0.427	0.017724	0.008908	0.022576	0.51385	0.01165	0.035225	0.5241	0.020475	0.0458
	Pmea_00030025	0.0057	0.5181	0.4215	0.0547	0.007896	0.036698	0.059621	0.005375	0.516775	0.420375	0.006125	0.5196	0.422825
	Pmea_00006369	0.51805	0	0	0.48195	0.008444	0	0	0.5141	0	0	0.524275	0	0
	Pmea_00016543	0.0919	0.518	0	0.3901	0.005767	0.011599	0	0.08835	0.5154	0	0.095425	0.5235	0
	Pmea_00033587	0.518	0.03645	0	0.44555	0.014231	0.009281	0	0.513325	0.032175	0	0.525825	0.038425	0
	Pmea_00034660	0.2588	0.51795	0	0.22325	0.048097	0.094264	0.137175	0.253275	0.51645	0	0.259675	0.5222	0
	Pmea_00034805	0.5179	0.1402	0	0.3419	0.009457	0.008638	0	0.515075	0.137575	0	0.52155	0.14615	0
	Pmea_00002838	0.51785	0	0.0012	0.48095	0.010118	0	0.004398	0.5145	0	0	0.524125	0	0.003875
	Pmea_00009778	0.51785	0	0	0.48215	0.114167	0.069979	0.071826	0.5157	0	0	0.5231	0	0
	Pmea_00014101	0.5178	0	0	0.4822	0.009446	0.000736	0.00251	0.5132	0	0	0.524175	0	0
	Pmea_00021356	0.51775	0	0	0.48225	0.01453	0	0.013775	0.5153	0	0	0.520875	0	0
	Pmea_00029633	0.0965	0.5177	0	0.3858	0.014679	0.017142	0	0.093875	0.51445	0	0.0994	0.5196	0
	Pmea_00013104	0.1276	0	0.5175	0.3549	0.006569	0.00011	0.009757	0.125	0	0.513675	0.13075	0	0.523825
	Pmea_00016010	0.0938	0.5175	0	0.3887	0.016559	0.014382	0	0.091425	0.513875	0	0.09755	0.519825	0
	Pmea_00000182	0.5174	0	0.0273	0.4553	0.012822	0	0.006857	0.512625	0	0.024775	0.525425	0	0.0305
	Pmea_00011892	0.5174	0.07975	0	0.40285	0.011003	0.01233	0.018624	0.5121	0.075825	0	0.52195	0.08305	0.004425
	Pmea_00006189	0.5173	0	0	0.4827	0.010351	0.003163	0	0.515075	0	0	0.521025	2.5e-05	0
	Pmea_00004065	0.5172	0.02415	0	0.45865	0.012322	0.010914	0	0.511575	0.020475	0	0.522225	0.0268	0
	Pmea_00019753	0.5172	0	0	0.4828	0.009337	0	0	0.5139	0	0	0.5236	0	0
	Pmea_00008213	0.51715	0	0	0.48285	0.013658	0.000463	0.002225	0.51445	0	0	0.52405	0	0
	Pmea_00000799	0.5171	0.0028	0	0.4801	0.013765	0.003482	0	0.51205	0.000375	0	0.52055	0.00405	0
	Pmea_00030515	0.006	0.4598	0.5171	0.0171	0.03355	0.01664	0.072838	0.0057	0.457975	0.5158	0.0064	0.46085	0.519
	Pmea_00008204	0.1149	0	0.51695	0.36815	0.013498	0.093862	0.089122	0.1061	0	0.509775	0.121425	0	0.521475
	Pmea_00021944	0.5169	0.0031	0	0.48	0.011479	0.005594	0.003274	0.513	0.001475	0	0.52635	0.0071	0
	Pmea_00007464	0.51665	0.0568	0	0.42655	0.009586	0.010591	0	0.513475	0.053175	0	0.522025	0.058325	0
	Pmea_00019626	0.51665	0	0	0.48335	0.009934	0	0.001181	0.51455	0	0	0.520875	0	0
	Pmea_00025596	0.51665	0.0768	0	0.40655	0.011425	0.011484	0.003654	0.512375	0.0744	0	0.52035	0.079625	0
	Pmea_00009488	0.51655	0	0.07205	0.4114	0.025715	0	0.026136	0.5049	0	0.067225	0.525175	0	0.079475
	Pmea_00021636	0.51655	0	0	0.48345	0.0109	0.00045	0.00106	0.513275	0	0	0.52145	0	0
	Pmea_00006498	0.2393	0.5165	0	0.2442	0.009593	0.007976	0	0.2337	0.511775	0	0.243625	0.519225	0
	Pmea_00025495	0.5165	0	0	0.4835	0.009629	0	0	0.51395	0	0	0.52475	0	0
	Pmea_00005425	0	0.51645	0	0.48355	0	0.014975	0	0	0.511875	0	0	0.521075	0
	Pmea_00016966	0.14375	0.0315	0.5164	0.30835	0.042489	0.024845	0.035295	0.1311	0	0.508925	0.187	0.04685	0.521325
	Pmea_00020271	0.5164	0.05825	0	0.42535	0.019415	0.017871	0.001984	0.510425	0.05565	0	0.523575	0.061775	0
	Pmea_00026709	0.51635	0.07055	0	0.4131	0.009232	0.007078	0.006198	0.51375	0.067975	0	0.52275	0.072125	0.001175
	Pmea_00018127	0.09375	0.5163	0.0892	0.30075	0.033196	0.016375	0.038567	0.08845	0.513725	0.084475	0.0984	0.5235	0.0949
	Pmea_00009504	0.51625	0	0.0228	0.46095	0.015939	2e-05	0.011461	0.511	0	0.01775	0.523125	0	0.028725
	Pmea_00002996	0	0.5162	0	0.4838	0	0.018416	0.000838	0	0.5157	0	0	0.51745	0
	Pmea_00025193	0	0.5162	0.4835	0.0003	0	0.072626	0.068042	0	0.516	0.4834	0	0.5163	0.4837
	Pmea_00001925	0.51615	0.00835	0	0.4755	0.015729	0.007903	0.003424	0.51115	0.0027	0	0.522625	0.01115	0.002225
	Pmea_00018809	0.51615	0.00655	0	0.4773	0.015733	0.007293	0	0.5102	0.002925	0	0.5222	0.0103	0
	Pmea_00017446	0.51605	0.2006	0	0.28335	0.012673	0.010701	0.001083	0.512875	0.1987	0	0.521225	0.204925	0
	Pmea_00019310	0.18185	0.51605	0	0.3021	0.01287	0.013144	0	0.179425	0.5142	0	0.184425	0.5184	0
	Pmea_00011188	0.13975	0	0.516	0.34425	0.026514	0	0.035449	0.129125	0	0.495675	0.1565	0	0.535125
	Pmea_00016399	0.51585	0.0293	0	0.45485	0.015305	0.008677	0	0.5109	0.027175	0	0.52295	0.03405	0
	Pmea_00003506	0.02	0.5157	0.1376	0.3267	0.006285	0.029571	0.020956	0.0192	0.5113	0.133975	0.0218	0.5216	0.140225
	Pmea_00010185	0.5156	0.0264	0	0.458	0.011952	0.008419	0.006655	0.5111	0.019875	0	0.521125	0.029725	0
	Pmea_00013508	0.5156	0	0	0.4844	0.011016	0	0	0.511575	0	0	0.5211	0	0
	Pmea_00000399	0.5156	0.4649	0	0.0195	0.142165	0.066679	0.003294	0.5151	0.4645	0	0.516225	0.4653	0
	Pmea_00027032	0.5155	0.0028	0	0.4817	0.009253	0.006399	0.00065	0.5105	0	0	0.522975	0.0052	0
	Pmea_00017996	0.5154	0	0	0.4846	0.01102	0.001795	0.00018	0.513325	0	0	0.522375	0	0
	Pmea_00015960	0.51535	0	0	0.48465	0.009707	0	0	0.511575	0	0	0.52305	0	0
	Pmea_00001264	0.5153	0	0	0.4847	0.009131	0	0	0.5116	0	0	0.52225	0	0
	Pmea_00009612	0	0.5152	0	0.4848	0	0.011438	0	0	0.5121	0	0	0.521425	0
	Pmea_00018821	0.1322	0.5152	0	0.3526	0.021169	0.020212	0	0.129825	0.5127	0	0.1362	0.5174	0
	Pmea_00022252	0	0	0.5151	0.4849	0	0	0.008793	0	0	0.5137	0	0	0.5201
	Pmea_00022697	0.0055	0.5151	0	0.4794	0.003191	0.009022	0	0.003575	0.513475	0	0.0077	0.519	0
	Pmea_00006799	0.5149	0	0.0584	0.4267	0.011792	0	0.01078	0.51025	0	0.056225	0.522825	0	0.0649
	Pmea_00023057	0.5149	0	0	0.4851	0.007326	0	0	0.512	0	0	0.519825	0	0
	Pmea_00008381	0.0004	0.5148	0.48005	0.00475	0.013871	0.055874	0.066294	0.0004	0.514375	0.4796	0.0005	0.5152	0.4805
	Pmea_00010283	0.5146	0.0863	0	0.3991	0.027323	0.022969	0.035089	0.511475	0.08195	0	0.5209	0.0905	0
	Pmea_00025418	0.51435	0.1931	0	0.29255	0.009594	0.009412	0.000524	0.510775	0.19015	0	0.5174	0.1957	0
	Pmea_00024406	0.5143	0.212	0	0.2737	0.037675	0.05041	0.070037	0.50875	0.2087	0	0.518025	0.215025	0
	Pmea_00007985	0.0017	0.5141	0.4683	0.0159	0.014963	0.049982	0.065909	0.0017	0.5139	0.468	0.001725	0.5145	0.4685
	Pmea_00012102	0.514	0.0389	0.03615	0.41095	0.020525	0.012516	0.015056	0.503025	0.033225	0.032975	0.526875	0.0442	0.0417
	Pmea_00012759	0.51395	0	0	0.48605	0.034954	0.02561	0.00033	0.511025	0	0	0.518225	0	0
	Pmea_00019242	0.1882	0.5138	0	0.298	0.007666	0.009376	0	0.1868	0.513	0	0.191625	0.518125	0
	Pmea_00022477	0.51375	0.13745	0.0946	0.2542	0.013025	0.021913	0.028623	0.507775	0.1316	0.08785	0.5199	0.1445	0.1021
	Pmea_00029039	0.5137	0	0	0.4863	0.009875	0.01091	0	0.508875	0	0	0.517625	0.004325	0
	Pmea_00034949	0.1109	0	0.5137	0.3754	0.007763	0	0.014126	0.1095	0	0.5131	0.1129	0	0.517025
	Pmea_00019953	0.51365	0.0673	0	0.41905	0.018049	0.014213	0	0.51045	0.064275	0	0.51885	0.0709	0
	Pmea_00024559	0.51335	0	0.1122	0.37445	0.018197	0.019224	0.032499	0.5057	0	0.094775	0.5238	0.012725	0.1195
	Pmea_00010305	0.5133	0	0	0.4867	0.01319	0.000712	0	0.51055	0	0	0.5187	0	0
	Pmea_00019120	0.008	0.5133	0	0.4787	0.005567	0.007321	0	0.0068	0.510875	0	0.010575	0.51635	0
	Pmea_00021024	0.5133	0	0.0228	0.4639	0.010981	0.004115	0.005845	0.507775	0	0.0194	0.51905	0	0.024725
	Pmea_00030352	0.5133	0.0106	0.0187	0.4574	0.014518	0.012455	0.007022	0.50065	0.00525	0.01485	0.519025	0.0172	0.0223
	Pmea_00023656	0.51325	0	0	0.48675	0.012891	0.01019	0	0.508375	0	0	0.516575	0.012525	0
	Pmea_00025821	0.51315	0	0	0.48685	0.011333	0	0	0.508175	0	0	0.52145	0	0
	Pmea_00028395	0.0844	0.0214	0.51315	0.38105	0.008486	0.010492	0.031084	0.08295	0.0188	0.509825	0.087475	0.023225	0.51775
	Pmea_00013851	0.51295	0	0.0167	0.47035	0.009088	0.002345	0.006604	0.508375	0	0.013275	0.52235	0	0.0212
	Pmea_00000985	0.0959	0	0.5129	0.3912	0.011601	0	0.019003	0.092375	0	0.509425	0.101425	0	0.5177
	Pmea_00033650	0.5129	0	0.01875	0.46835	0.0137	0	0.008745	0.506975	0	0.014425	0.523075	0	0.02185
	Pmea_00000360	0.5128	0	0.0293	0.4579	0.010058	0.002897	0.015907	0.5074	0	0.02495	0.519925	0	0.036175
	Pmea_00010649	0.5128	0	0.1572	0.33	0.031273	0	0.031156	0.507225	0	0.15225	0.5204	0	0.16585
	Pmea_00001644	0.5127	0	0.0108	0.4765	0.009326	0	0.005825	0.508375	0	0.0079	0.5191	0	0.013375
	Pmea_00015821	0.5127	0	0	0.4873	0.010956	0	0.006923	0.508	0	0	0.518225	0	0
	Pmea_00033928	0.51265	0	0.03075	0.4566	0.013932	0	0.007882	0.5089	0	0.026525	0.525425	0	0.034
	Pmea_00017636	0.5125	0.2024	0	0.2851	0.012478	0.020116	0	0.510475	0.201	0	0.517775	0.207025	0
	Pmea_00032096	0.5125	0	0.11105	0.37645	0.015952	0.051744	0.041812	0.5079	0	0.1066	0.516225	0	0.115225
	Pmea_00033640	0.05425	0.5124	0.0516	0.38175	0.016379	0.008448	0.019531	0.04745	0.509275	0.038425	0.065925	0.51635	0.063875
	Pmea_00010101	0.5123	0.147	0	0.3407	0.02124	0.026397	0	0.509475	0.145175	0	0.516725	0.149625	0
	Pmea_00009904	0.5121	0	0.04385	0.44405	0.017192	0.006658	0.011096	0.5084	0	0.039425	0.51865	0	0.04925
	Pmea_00024929	0.5121	0	0	0.4879	0.010534	0	0.002554	0.507675	0	0	0.518125	0	0.001075
	Pmea_00035356	0.1243	0.5121	0	0.3636	0.009652	0.008537	0.005605	0.1211	0.5101	0	0.128925	0.519125	0
	Pmea_00006924	0.51205	0.07305	0	0.4149	0.01487	0.010891	0	0.50865	0.0695	0	0.521125	0.0763	0
	Pmea_00035036	0.0133	0.1465	0.51195	0.32825	0.008721	0.007514	0.02017	0.005025	0.143875	0.4974	0.01985	0.149425	0.5287
	Pmea_00033644	0.5119	0.009	0.02135	0.45775	0.010333	0.009429	0.01018	0.507525	0.004375	0.017325	0.51875	0.015275	0.026
	Pmea_00009076	0.51185	0.05845	0	0.4297	0.012498	0.013154	0	0.508475	0.055875	0	0.518625	0.062325	0
	Pmea_00024626	0.2269	0.51185	0.00235	0.2589	0.044336	0.042337	0.067947	0.2183	0.507475	0	0.2325	0.517025	0.0075
	Pmea_00021993	0.5118	0	0	0.4882	0.009193	0.001975	0.004096	0.5078	0	0	0.518075	0	0
	Pmea_00034846	0.13295	0.5118	0.0396	0.31565	0.00984	0.113062	0.096303	0.1309	0.501675	0.037075	0.135325	0.52005	0.0441
	Pmea_00035512	0.0413	0.5118	0	0.4469	0.007883	0.012552	0	0.038275	0.508575	0	0.0451	0.5154	0
	Pmea_00006473	0.29665	0.51175	0	0.1916	0.068068	0.084599	0.096328	0.2905	0.5082	0	0.3008	0.513425	0.003125
	Pmea_00003683	0.51175	0	0	0.48825	0.011923	0.012417	0	0.5081	0	0	0.519175	0	0
	Pmea_00010700	0.07965	0.03805	0.51175	0.37055	0.066731	0.018558	0.074714	0.060975	0.024	0.461625	0.127475	0.046675	0.5363
	Pmea_00026188	0.5116	0	0	0.4884	0.010439	0	0	0.5096	0	0	0.515175	0	0
	Pmea_00027471	0.5116	0.13635	0	0.35205	0.015738	0.01246	0	0.5083	0.133425	0	0.5154	0.13895	0
	Pmea_00028102	0.51155	0.2197	0.0083	0.26045	0.018043	0.014837	0.004818	0.5096	0.2159	0.006975	0.51515	0.223	0.01115
	Pmea_00024355	0	0	0.5115	0.4885	0	0	0.012332	0	0	0.507525	0	0	0.514425
	Pmea_00019371	0.0052	0.51145	0	0.48335	0.006708	0.020888	0.01964	0.002425	0.50715	0	0.009975	0.516125	0
	Pmea_00005990	0.0278	0	0.5112	0.461	0.008192	0.003481	0.011281	0.023975	0	0.507175	0.034025	0	0.51905
	Pmea_00031260	0.04085	0.51115	0.07875	0.36925	0.01698	0.0183	0.015524	0.033625	0.505575	0.072575	0.045075	0.519525	0.084075
	Pmea_00019614	0.04395	0.5111	0	0.44495	0.010974	0.014668	0	0.0416	0.50885	0	0.0469	0.51735	0
	Pmea_00013096	0.51105	0	0	0.48895	0.204273	0.00035	0.210996	0.09435	0	0	0.5154	0	0.430025
	Pmea_00010723	0.511	0	0	0.489	0.007852	0.00031	0.002529	0.507775	0	0	0.5181	0	0
	Pmea_00012465	0.51095	0	0.033	0.45605	0.115233	0.107514	0.014508	0.50145	0	0.018275	0.5141	0	0.0342
	Pmea_00005685	0.51085	0	0	0.48915	0.012425	0	0	0.50685	0	0	0.518375	0	0
	Pmea_00020463	0	0.1075	0.51085	0.38165	0.010737	0.203481	0.186534	0	0.10185	0.3987	0	0.2219	0.5189
	Pmea_00009641	0.5108	0.0572	0	0.432	0.026263	0.027679	0.029297	0.480075	0	0	0.516925	0.0619	0.05375
	Pmea_00000496	0.51075	0.111	0	0.37825	0.132707	0.038496	0.194341	0.50165	0.104425	0	0.51445	0.114425	0
	Pmea_00020743	0	0.5107	0.0782	0.4111	0.00715	0.015094	0.014905	0	0.502525	0.0761	0	0.515525	0.082225
	Pmea_00035206	0.5107	0.04565	0	0.44365	0.012083	0.010429	0.003261	0.508075	0.04395	0	0.514125	0.0487	0
	Pmea_00020175	0.5105	0	0	0.4895	0.016604	0	0.00134	0.5088	0	0	0.513175	0	0
	Pmea_00025563	0.12545	0.5105	0	0.36405	0.009487	0.012781	0	0.120575	0.50375	0	0.131	0.516525	0
	Pmea_00032978	0.5102	0	0	0.4898	0.009905	0	0.007408	0.505875	0	0	0.516625	0	0
	Pmea_00009165	0.51015	0.0182	0	0.47165	0.011887	0.01081	0.003465	0.5062	0.011875	0	0.5183	0.022775	0
	Pmea_00012614	0.06585	0.5101	0	0.42405	0.013837	0.011609	0	0.064875	0.5094	0	0.06775	0.5124	0
	Pmea_00018415	0.0363	0.5101	0.0201	0.4335	0.009496	0.012364	0.009091	0.034425	0.506525	0.01615	0.0386	0.51365	0.0239
	Pmea_00017631	0.51005	0	0.0936	0.39635	0.024834	0.00104	0.021409	0.504025	0	0.0879	0.52025	0	0.09995
	Pmea_00022050	0.106	0.51005	0	0.38395	0.014077	0.018052	0.006383	0.101775	0.507375	0	0.10955	0.5134	0
	Pmea_00004043	0.51	0.08905	0.0213	0.37965	0.012137	0.022424	0.023731	0.5047	0.0814	0.017275	0.516775	0.097025	0.025475
	Pmea_00004578	0.50995	0	0.01215	0.4779	0.013773	0.001705	0.005248	0.506425	0	0.009975	0.5143	0	0.015025
	Pmea_00022885	0.5099	0	0.03685	0.45325	0.024009	0	0.013618	0.505525	0	0.0313	0.52225	0	0.0434
	Pmea_00025381	0.50985	0	0	0.49015	0.009473	0	0	0.506675	0	0	0.515925	0	0
	Pmea_00009635	0.5098	0	0	0.4902	0.010778	0	0	0.5048	0	0	0.516075	0	0
	Pmea_00026101	0.00625	0.50975	0.03055	0.45345	0.008232	0.111867	0.115962	0.0028	0.500375	0.026425	0.011575	0.5168	0.036525
	Pmea_00000707	0.5097	0	0	0.4903	0.012885	0	0.008785	0.505225	0	0	0.5171	0	0
	Pmea_00004440	0	0.5097	0.21395	0.27635	0.007889	0.010781	0.075592	0	0.506175	0.1629	0	0.515325	0.283275
	Pmea_00020021	0.11715	0.50965	0	0.3732	0.028211	0.018558	0.063247	0.110225	0.5059	0	0.12135	0.513225	0
	Pmea_00028782	0.50965	0	0.0588	0.43155	0.018875	0.003878	0.0185	0.5028	0	0.054475	0.5203	0	0.06365
	Pmea_00001597	0.0629	0.5095	0.0627	0.3649	0.010369	0.028583	0.022264	0.060225	0.503825	0.057825	0.0693	0.5183	0.066025
	Pmea_00006564	0.5095	0.045	0.0161	0.4294	0.013299	0.008579	0.012905	0.5046	0.0408	0.0121	0.51795	0.04975	0.0191
	Pmea_00014385	0.50945	0.0167	0	0.47385	0.011109	0.010244	0	0.5051	0.011775	0	0.5165	0.01895	0
	Pmea_00033109	0.5094	0	0.0055	0.4851	0.011518	0	0.006273	0.50385	0	0.002475	0.5175	0	0.01015
	Pmea_00035012	0.5093	0.06345	0	0.42725	0.121145	0.021687	0.142694	0.500775	0.058875	0	0.513725	0.068775	0
	Pmea_00022691	0	0.50905	0	0.49095	0.002952	0.013901	0	0	0.5059	0	0.002825	0.513025	0
	Pmea_00034556	0.50895	0	0	0.49105	0.012132	0.00552	0.013002	0.50345	0	0	0.5143	0.0003	0.011825
	Pmea_00007442	0.50885	0	0	0.49115	0.008302	0.000514	0	0.503725	0	0	0.51545	0	0
	Pmea_00010258	0.50885	0.0517	0	0.43945	0.099171	0.01393	0.124009	0.5065	0.050275	0	0.512075	0.054925	0
	Pmea_00030788	0.1297	0.50885	0	0.36145	0.009055	0.010756	0	0.123375	0.502725	0	0.133925	0.512825	0
	Pmea_00001668	0.5088	0	0	0.4912	0.020258	0	0.007688	0.506425	0	0	0.514525	0	0
[truncated: 142 more rows]

## Sheet: Figure3c
Figure 3c	category	over_represented_pvalue	under_represented_pvalue	numDEInCat	numInCat	term	ontology	over_represented_FDR	go_term	gene_ids	variable	ratio	pval
[truncated: 244 more rows]

[truncated: 29 more sheets: Figure4a, Figure4b, Figure4c, Figure5a, Figure5b, SupFig2, SupFig4a, SupFig4b, SupFig4c, SupFig4d, SupFig4e, SupFig4f, SupFig4g, SupFig4h, SupFig5a, SupFig5b, SupFig5c, SupFig5d, SupFig6a, SupFig6b …]
